# Supplementary material for: The inheritance of anthracnose (Colletotrichum sublineola) resistance in sorghum differential lines QL3 and IS18760
Source: Sci Rep. 2021 Oct 15;11:20525. doi: 10.1038/s41598-021-99994-3 (PMC8519964; doi:10.1038/s41598-021-99994-3)
Supplement: Supplementary file 4 — Supplementary Information 4. [file 41598_2021_99994_MOESM4_ESM.xlsx]

## Sheet: Supplementary Table S1
	Supplementary Table S1. Anthracnose resistance response (1 – 5 scale) of two recombinant inbred lines (RILs) populations derived from the crosses between QL3 and IS18760 with a common susceptible line PI609251 evaluated at Puerto Rico (PR) and Texas (TX) in 2016, 2017 and 2018
	Classification	Line	LSMeans_PR	LSMeans_TX	LSMeans_PR&TX
	Parental	QL3	2	2.83	2.6
	Parental	IS18760	3	2.6	2.71
	Parental	PI609251	5	5	5
	RIL	QL_001	3.9309	2.25	3.0509
	RIL	QL_002	3.9647	3.75	3.9128
	RIL	QL_004	4.5	3.5284	4.0504
	RIL	QL_005	4.5	3.25	3.875
	RIL	QL_007	4.2868	3.75	4.0509
	RIL	QL_008	4.5	3	3.75
	RIL	QL_009	4.7132	2.75	3.6508
	RIL	QL_010	4.4249	2.75	3.5459
	RIL	QL_011	3.747	3.25	3.5127
	RIL	QL_012	.	4.5284	4.9415
	RIL	QL_013	4.747	3.9716	4.3491
	RIL	QL_014	3.747	3	3.3746
	RIL	QL_015	4	3.5	3.75
	RIL	QL_016	4.1028	.	3.7319
	RIL	QL_017	4.7396	2.25	3.2071
	RIL	QL_018	5	2.5	3.75
	RIL	QL_020	4.5	3.5	4
	RIL	QL_021	4.1028	2.4716	3.3948
	RIL	QL_022	4.2604	2.5284	3.5201
	RIL	QL_023	3	2.25	2.625
	RIL	QL_025	4.747	.	4.3492
	RIL	QL_026	4.5	2.8062	3.7065
	RIL	QL_027	2.9309	2.4716	2.6652
	RIL	QL_028	4.75	3.4071	4.1209
	RIL	QL_029	4.5	3.5	4
	RIL	QL_030	3.5	3.5	3.5927
	RIL	QL_031	3.25	2.25	2.75
	RIL	QL_032	4.25	3.8062	4.0159
	RIL	QL_033	3	2.3039	2.6346
	RIL	QL_034	3.0691	1.5284	2.3845
	RIL	QL_035	4.5	3.75	4.125
	RIL	QL_036	3.75	3	3.375
	RIL	QL_037	4.5	3	3.6667
	RIL	QL_038	3.7808	2.2053	3.0103
	RIL	QL_039	4	2.8062	3.4303
	RIL	QL_040	3	2.3039	2.6346
	RIL	QL_041	3.25	2	2.625
	RIL	QL_042	3.75	2.4716	3.2351
	RIL	QL_043	4.25	3.9716	4.0195
	RIL	QL_044	2.2396	.	1.8309
	RIL	QL_045	3.25	2.25	2.75
	RIL	QL_046	1.9309	1.9048	1.9203
	RIL	QL_047	3.747	2.5284	3.1936
	RIL	QL_048	3.5	1.9048	2.7396
	RIL	QL_049	3.75	3.4716	3.5195
	RIL	QL_050	3	2.0284	2.5504
	RIL	QL_051	4.253	3.25	3.7415
	RIL	QL_052	4.747	3.75	4.2365
	RIL	QL_054	3.75	2.4716	3.1862
	RIL	QL_055	4.75	4.0284	4.3837
	RIL	QL_056	3.5	4	3.75
	RIL	QL_057	4.25	3.4716	3.8528
	RIL	QL_058	2.0691	3.7076	2.8993
	RIL	QL_059	4.1028	3.5	3.8221
	RIL	QL_061	3	3.75	3.5557
	RIL	QL_062	4.4249	4	4.2365
	RIL	QL_063	3.4249	3	3.2365
	RIL	QL_065	2.2396	2.25	2.4525
	RIL	QL_066	4.5	2.5284	3.7171
	RIL	QL_067	4.5	3.75	4.125
	RIL	QL_068	4.4249	3.9716	4.1582
	RIL	QL_069	.	.	.
	RIL	QL_070	3.25	3.8062	3.4634
	RIL	QL_071	3.75	3.75	3.75
	RIL	QL_072	4.2192	3.25	3.7084
	RIL	QL_073	3.75	3.75	3.75
	RIL	QL_074	3.5	3.5	3.5
	RIL	QL_075	4.25	3.5	3.875
	RIL	QL_078	3.7604	3.2053	3.5139
	RIL	QL_079	4.25	3.75	4
	RIL	QL_080	4.75	.	4.3548
	RIL	QL_081	4.25	3.9716	4.0195
	RIL	QL_082	4.747	.	4.3492
	RIL	QL_083	5.2396	4.5284	4.8862
	RIL	QL_084	5	3	4
	RIL	QL_085	.	2.4943	2.8843
	RIL	QL_086	4	4	4
	RIL	QL_087	5.2396	3.8062	4.4499
	RIL	QL_088	4.2396	3.25	3.6891
	RIL	QL_089	4	.	3.6048
	RIL	QL_091	2.9309	4	3.5702
	RIL	QL_092	4.7604	.	4.3788
	RIL	QL_093	3.4249	3	3.2365
	RIL	QL_094	3.7396	2.9716	3.3398
	RIL	QL_095	3.7604	2.9716	3.3603
	RIL	QL_097	3.25	3.0284	3.0504
	RIL	QL_098	3.5	3	3.25
	RIL	QL_099	4	3.25	3.625
	RIL	QL_101	3.75	3.2053	3.4634
	RIL	QL_102	4.5	3.75	4.125
	RIL	QL_103	3.75	3.1067	3.4303
	RIL	QL_105	4.747	3.4716	4.2107
	RIL	QL_106	4.4249	4.0284	4.1936
	RIL	QL_107	4.25	3.75	4
	RIL	QL_108	4.7132	2.0284	3.5753
	RIL	QL_109	4.2396	2.75	3.3737
	RIL	IS_001	4	4.5	4.3
	RIL	IS_002	3.3004	3.5222	3.458
	RIL	IS_003	3	3	3
	RIL	IS_004	2.5	3.1667	2.9
	RIL	IS_005	3.5	3.1667	3.3
	RIL	IS_007	3.2658	2.3333	2.6604
	RIL	IS_008	3.8004	3.2722	3.458
	RIL	IS_009	2.5	2.6667	2.6
	RIL	IS_010	3.25	2.7378	2.9776
	RIL	IS_012	4.75	4.1667	4.4
	RIL	IS_014	4	3.1667	3.5
	RIL	IS_015	3.75	3.5	3.6
	RIL	IS_016	4.5	4.5	4.5
	RIL	IS_017	4	3.1667	3.5
	RIL	IS_018	3.75	3.4878	3.6026
	RIL	IS_019	3.25	3.2378	3.2276
	RIL	IS_020	4.9374	4.1667	4.4405
	RIL	IS_021	4.25	4.3333	4.3
	RIL	IS_022	3.5794	3.1667	3.3089
	RIL	IS_023	2.5	2.5	2.5
	RIL	IS_024	4.25	4.3333	4.3
	RIL	IS_025	4	3.8129	3.8876
	RIL	IS_026	3.5942	3	3.2099
	RIL	IS_027	3.25	3.1667	3.2
	RIL	IS_028	3.25	3	3.1
	RIL	IS_029	4	3.1667	3.5
	RIL	IS_030	2.75	3.6667	3.3
	RIL	IS_031	3.5	4.1667	3.9
	RIL	IS_032	3.75	3.3333	3.5
	RIL	IS_033	3.25	4.3333	3.9
	RIL	IS_034	4.25	4.3333	4.3
	RIL	IS_035	4.8004	3.7722	4.1247
	RIL	IS_036	3.75	3.3333	3.5
	RIL	IS_037	4.75	3.5	4
	RIL	IS_038	4.3004	4.2722	4.2913
	RIL	IS_039	5	4.1667	4.5
	RIL	IS_040	2.75	3	2.9
	RIL	IS_041	4.25	4.1667	4.2
	RIL	IS_042	3.5	3.5	3.5
	RIL	IS_043	4.6996	3.7378	4.0688
	RIL	IS_044	4.8004	2.2722	3.1247
	RIL	IS_045	3.609	3.6667	3.6604
	RIL	IS_046	3.75	3.8333	3.8
	RIL	IS_047	3.9226	3.8333	3.8693
	RIL	IS_048	.	3.4556	3.5257
	RIL	IS_049	2.3004	3.7722	3.2913
	RIL	IS_050	3.75	2.8333	3.2
	RIL	IS_051	3.75	3.5	3.6
	RIL	IS_052	4.5	4.1667	4.3
	RIL	IS_053	4.25	3.6667	3.9
	RIL	IS_054	3.3004	2.7722	2.958
	RIL	IS_055	3.8004	4.02	3.8922
	RIL	IS_056	3.8004	4.2722	4.1247
	RIL	IS_057	2.9374	3.1667	3.1
	RIL	IS_058	2.5	2.6667	2.6
	RIL	IS_059	3.8004	4.52	4.1422
	RIL	IS_060	3.3004	3.02	3.1422
	RIL	IS_061	3.3004	3.5222	3.458
	RIL	IS_063	3.5	3.8333	3.7
	RIL	IS_065	2.8004	2.2722	2.458
	RIL	IS_066	3.3004	3.02	3.1422
	RIL	IS_067	2.9226	3	2.9792
	RIL	IS_068	3	3	3
	RIL	IS_069	3.3004	4.0222	3.7913
	RIL	IS_070	4.3004	3.7722	3.958
	RIL	IS_071	3.5	3.6667	3.6
	RIL	IS_073	4.75	4.3333	4.5
	RIL	IS_075	4.25	3.5	3.8
	RIL	IS_076	4.25	3.8333	4
	RIL	IS_077	4.609	4.3333	4.4405
	RIL	IS_078	5	4.3333	4.6
	RIL	IS_079	4.5	4.5	4.5
	RIL	IS_080	3.75	3.8333	3.8
	RIL	IS_082	2.75	2.5	2.6
	RIL	IS_083	3.25	4.3333	3.9
	RIL	IS_084	3.8004	4.02	3.8922
	RIL	IS_085	3.3004	3.5222	3.458
	RIL	IS_086	4.25	3.2378	3.7276
	RIL	IS_088	5	4	4.4
	RIL	IS_089	2.8004	3.5222	3.2913
	RIL	IS_090	4.25	4.1667	4.2
	RIL	IS_091	5	4.5	4.7
	RIL	IS_092	3.75	4	3.9
	RIL	IS_093	4	4.2378	4.1026
	RIL	IS_094	2.75	3	2.9
	RIL	IS_095	3.25	3.5	3.4
	RIL	IS_096	4.391	4.1667	4.2491
	RIL	IS_097	3.5	3.8333	3.7
	RIL	IS_098	3.5	3.6667	3.6
	RIL	IS_099	4	4.1667	4.1
	RIL	IS_100	3	3.5222	3.2436
	RIL	IS_101	3.75	3.8333	3.8
	RIL	IS_103	2.5	2.6667	2.6
	RIL	IS_105	4	3.5	3.7
	RIL	IS_107	3.5	3.4878	3.4776
	RIL	IS_108	4.8004	4.0222	4.2913
	RIL	IS_110	4.8004	4.2722	4.458
	RIL	IS_111	3.3004	2.5222	2.7913
	RIL	IS_112	4.25	4	4.1
	RIL	IS_113	3.75	3.5	3.6
	RIL	IS_114	3.9226	3.6667	3.7594
	RIL	IS_115	3.75	3.1667	3.4
	RIL	IS_116	4.3004	4.0222	4.1247
	RIL	IS_117	2.3004	3.02	2.6422
	RIL	IS_118	3.8004	4.02	3.8922
	RIL	IS_119	3.8004	2.7722	3.1247
	RIL	IS_121	.	2.02	2.0804
	RIL	IS_122	4.3004	4.5244	4.3968
	RIL	IS_123	3.75	3.3333	3.5
	RIL	IS_124	4.25	3.5	3.8
	RIL	IS_125	4.25	4.1667	4.2
	RIL	IS_126	3	3.6667	3.4
	RIL	IS_127	2.8004	2.5222	2.6247
	RIL	IS_129	4.25	3	3.5
	RIL	IS_130	.	2.0244	2.0896
	RIL	IS_131	4.8004	4.0222	4.2913
	RIL	IS_132	4.25	4.1667	4.2
	RIL	IS_133	4.5	3.8333	4.1
	RIL	IS_134	3.8004	4.2722	4.1247
	RIL	IS_135	3.5	3.3333	3.4
	RIL	IS_136	3.5	3.6667	3.6
	RIL	IS_139	3.25	3.8333	3.6
	RIL	IS_141	4.25	4	4.1
	RIL	IS_142	3.5	3	3.2
	RIL	IS_144	4.5	4	4.2
	RIL	IS_145	4.5	4	4.2
	RIL	IS_146	3.7194	3.5	3.5788

## Sheet: Supplementary Table S2
	Supplementary Table S2. Compostie linkage map constructed with 982 single nucloetide polymporhism (SNPs) and 205 recombinant inbred lines (RILs) derived from the crosses between QL3 and IS18760 with a common parental line PI609251
	SNP	cM	Chr	BP	IS_001	IS_002	IS_003	IS_004	IS_005	IS_008	IS_010	IS_012	IS_014	IS_015	IS_017	IS_019	IS_020	IS_021	IS_023	IS_024	IS_026	IS_027	IS_029	IS_032	IS_033	IS_034	IS_035	IS_036	IS_038	IS_039	IS_041	IS_042	IS_045	IS_047	IS_048_C	IS_051	IS_052	IS_053	IS_054	IS_055	IS_056	IS_057	IS_058	IS_059	IS_060	IS_061	IS_063	IS_065	IS_066
	S1_392082	0	1	392082	A	A	A	A	A	A	A	A	B	A	A	A	A	A	B	B	A	B	A	B	B	B	B	A	A	B	A	A	-	A	B	A	B	A	B	A	B	A	A	A	A	A	B	B	B
	S1_2033252	2.691	1	2033252	A	A	A	A	A	A	A	A	B	A	A	A	A	A	B	B	A	B	A	B	B	B	B	A	A	B	A	A	B	A	B	A	B	A	B	A	B	A	A	A	A	A	B	B	B
	S1_2520621	4.279	1	2520621	A	A	A	A	A	A	A	A	B	A	A	A	A	A	B	B	A	B	A	B	B	B	B	A	A	B	A	A	-	A	B	-	B	A	B	A	B	A	A	A	A	A	B	B	B
	S1_3318222	8.091	1	3318222	B	A	A	A	A	A	A	A	B	A	A	A	A	A	B	B	A	B	A	B	A	B	B	A	A	A	A	A	-	A	B	-	B	A	B	A	B	A	A	A	A	A	B	B	B
	S1_3546355	9.116	1	3546355	B	A	A	A	A	B	A	A	B	A	A	A	A	A	B	B	A	B	A	B	A	B	B	A	A	A	A	A	-	A	B	-	B	A	B	A	B	A	A	A	A	A	B	B	B
	S1_3551532	9.368	1	3551532	B	A	A	A	A	B	A	A	B	A	A	A	A	A	B	B	A	B	A	B	A	B	B	A	A	A	A	A	-	A	A	B	B	A	B	A	B	A	A	A	A	A	B	B	B
	S1_3818890	10.383	1	3818890	B	A	A	A	A	B	A	A	B	A	A	A	A	A	B	B	A	B	A	B	A	B	B	A	A	A	A	A	-	A	A	B	B	A	B	A	B	A	A	A	A	A	B	B	A
	S1_8057046	16.223	1	8057046	-	A	A	A	A	B	A	A	B	A	A	A	A	A	B	B	A	B	-	B	A	B	B	A	A	A	A	A	-	A	A	B	B	A	B	A	A	A	A	A	A	A	B	B	A
	S1_12967786	28.644	1	12967786	A	B	A	B	A	B	A	A	B	A	A	A	A	B	B	A	B	B	A	B	A	A	B	B	A	A	A	B	-	B	A	B	B	B	-	A	A	A	A	A	A	B	B	A	A
	S1_13460527	37.469	1	13460527	A	B	A	B	A	B	A	A	B	A	A	A	A	B	B	A	B	B	A	B	A	A	B	B	A	A	A	B	B	B	A	B	B	B	B	A	A	A	A	B	B	B	B	A	A
	S1_13621288	39.865	1	13621288	A	B	A	B	A	B	A	A	B	A	A	A	A	B	B	A	-	B	A	B	A	A	B	B	B	A	B	A	B	B	A	B	B	B	B	A	A	A	A	-	B	B	B	A	A
	S1_14326694	45.571	1	14326694	A	B	A	B	A	A	A	A	B	A	A	B	A	B	B	A	A	B	A	B	A	A	B	B	B	A	B	A	B	B	A	A	B	B	B	A	A	A	A	B	A	-	B	A	A
	S1_14483212	46.93	1	14483212	A	B	A	B	A	A	A	A	B	A	A	B	A	B	A	A	A	B	A	B	A	A	B	B	B	A	B	A	B	B	A	A	B	-	B	A	A	A	A	B	A	B	B	A	A
	S1_14512806	46.93	1	14512806	A	B	A	B	A	A	A	A	B	A	A	B	A	B	A	A	A	B	A	B	A	A	B	B	B	A	B	-	B	B	A	A	B	B	B	A	A	A	A	B	A	B	B	A	A
	S1_14784897	48.289	1	14784897	A	B	A	B	A	A	A	A	B	A	A	B	A	B	A	A	A	B	A	B	A	A	B	B	B	A	B	A	B	B	A	A	B	-	B	A	A	A	A	B	A	-	B	A	A
	S1_14924109	48.289	1	14924109	A	B	A	B	A	A	A	A	B	A	A	B	A	B	A	A	A	B	A	B	A	A	B	B	B	A	B	-	B	B	A	A	B	-	B	A	A	A	A	-	A	B	B	A	A
	S1_15035499	48.557	1	15035499	A	B	A	B	A	A	A	A	B	A	A	B	A	B	A	A	A	B	A	B	A	A	B	B	B	A	B	A	B	B	A	A	B	-	B	A	A	A	A	-	A	B	B	A	A
	S1_15205418	49.662	1	15205418	A	B	A	B	A	A	A	A	B	A	A	B	A	B	A	A	A	B	A	B	A	A	B	B	B	A	B	-	B	B	A	A	B	B	B	A	A	A	A	-	A	B	B	A	A
	S1_15408349	51.32	1	15408349	A	B	A	B	A	A	A	A	B	A	A	B	A	A	A	A	A	B	A	B	B	A	B	B	B	A	B	A	B	B	A	A	B	B	B	A	A	A	A	B	A	B	A	A	A
	S1_15702125	51.869	1	15702125	A	B	A	B	A	A	A	A	B	A	A	B	A	A	A	A	A	B	A	B	B	A	B	B	B	A	B	-	B	B	A	A	B	B	B	A	A	A	A	-	A	B	A	A	A
	S1_15553739	52.144	1	15553739	A	B	A	B	A	A	A	A	B	A	A	B	A	A	A	A	A	B	A	B	B	A	B	B	B	A	B	-	B	B	A	A	B	B	B	A	A	A	A	B	A	B	A	A	A
	S1_15807550	52.687	1	15807550	A	B	A	B	A	A	A	A	B	A	A	B	A	A	A	A	A	B	A	B	B	A	B	B	B	A	B	-	B	B	A	A	B	-	B	A	A	A	A	B	A	B	A	A	A
	S1_15798144	52.949	1	15798144	A	B	A	B	A	A	A	A	B	A	A	B	A	A	A	A	A	B	A	B	B	A	B	B	B	A	B	-	B	B	A	A	B	B	B	A	A	A	A	-	A	B	A	A	A
	S1_15818653	54.013	1	15818653	A	B	A	B	A	A	A	A	B	A	A	B	A	A	A	A	A	B	A	B	B	A	B	B	B	A	B	-	B	B	A	A	B	B	B	A	A	A	A	-	A	B	A	A	A
	S1_16732988	57.756	1	16732988	A	B	A	B	A	B	A	A	B	A	B	B	A	A	A	A	B	B	A	B	B	-	B	B	B	A	B	A	B	A	A	A	B	B	B	A	A	A	A	B	B	B	A	A	A
	S1_17277046	59.423	1	17277046	A	B	A	B	-	B	A	A	B	A	B	B	A	A	A	A	B	B	A	B	B	-	B	B	B	A	B	-	B	A	A	A	B	B	B	A	A	A	A	B	B	B	A	A	A
	S1_17515394	60.217	1	17515394	A	B	A	B	A	B	A	A	B	A	B	B	A	A	A	A	B	B	A	B	B	A	B	B	B	A	B	A	B	A	A	A	B	B	B	A	A	A	A	B	B	B	A	A	A
	S1_17808824	61.788	1	17808824	A	B	A	B	B	B	A	A	B	A	B	B	A	A	A	A	B	B	B	B	B	A	B	B	B	A	B	-	B	A	A	A	B	-	B	A	A	A	A	B	B	B	A	A	A
	S1_17839389	63.09	1	17839389	A	B	A	B	B	B	A	A	B	A	B	B	A	A	A	A	B	B	B	B	B	A	B	B	B	A	B	A	B	A	A	A	B	B	B	A	A	A	A	B	B	B	A	A	A
	S1_18156709	64.386	1	18156709	A	B	A	B	B	B	A	A	B	A	B	B	A	A	A	A	B	B	B	B	B	A	B	B	B	A	B	A	B	A	A	A	B	-	B	A	A	A	A	B	B	B	A	A	A
	S1_18315105	65.428	1	18315105	A	B	A	B	B	B	A	A	B	A	B	B	A	A	A	A	B	B	B	B	B	A	B	B	B	A	B	-	B	A	A	A	B	B	B	A	A	A	A	B	B	B	A	A	A
	S1_18435371	66.47	1	18435371	A	B	A	B	B	B	A	A	B	A	B	B	A	A	A	A	B	B	B	B	B	A	B	B	B	A	B	A	B	A	A	A	B	-	B	A	A	A	B	B	B	A	A	A	A
	S1_19096220	69.717	1	19096220	A	B	A	B	B	A	A	A	B	A	B	B	A	B	A	A	B	B	B	B	B	A	B	B	B	A	B	A	B	A	A	A	B	-	B	A	A	A	B	B	B	A	A	A	A
	S1_19427397	70.23	1	19427397	A	B	A	B	B	A	A	A	B	A	B	B	A	B	A	A	B	B	B	B	B	A	B	B	B	A	B	A	B	A	A	A	B	B	B	A	A	A	B	B	B	A	A	A	A
	S1_19710281	71.267	1	19710281	A	B	A	B	B	A	A	A	B	A	B	B	A	B	A	A	B	B	B	B	B	A	B	A	B	A	B	A	B	A	A	A	B	-	B	A	A	A	B	B	B	A	A	A	A
	S1_20171094	72.032	1	20171094	A	B	A	B	B	A	A	A	B	A	B	B	A	B	A	A	B	B	B	B	B	A	B	A	B	A	B	A	B	A	A	A	B	-	B	A	A	A	B	B	B	A	A	B	A
	S1_20213948	72.285	1	20213948	A	B	A	B	B	A	A	A	B	A	B	B	A	B	A	A	B	B	B	B	B	A	B	A	B	A	B	A	B	A	A	A	B	B	B	A	A	A	B	B	B	A	A	B	A
	S1_22269524	73.574	1	22269524	A	B	A	B	B	A	A	A	B	A	B	B	A	B	A	A	B	B	B	B	B	A	B	B	B	A	B	A	B	A	A	A	-	-	B	A	A	A	B	B	B	A	A	B	A
	S1_24765198	74.61	1	24765198	A	B	A	B	B	A	A	A	B	A	B	B	A	B	A	A	B	B	B	B	B	A	B	B	A	A	B	A	B	A	A	A	B	-	B	A	A	A	B	B	B	A	A	B	A
	S1_50829856	76.739	1	50829856	A	B	A	B	B	A	A	A	B	A	B	B	A	B	A	A	B	B	B	B	B	A	B	B	A	A	B	A	B	A	A	A	B	-	B	A	B	A	B	B	B	A	A	B	A
	S1_53480669	78.31	1	53480669	A	B	A	B	B	A	A	A	B	A	B	B	A	B	A	A	B	B	B	B	B	A	B	B	A	A	B	A	B	A	A	A	B	-	B	A	B	A	B	B	B	A	A	B	A
	S1_53580817	78.31	1	53580817	A	B	A	B	B	A	A	A	B	A	B	B	A	B	A	A	B	B	B	B	B	A	B	B	A	A	B	A	B	A	A	A	B	B	B	A	B	A	B	B	B	A	A	B	A
	S1_55519885	79.368	1	55519885	A	B	A	B	B	A	A	A	B	A	B	B	A	B	A	B	B	B	B	B	B	A	B	B	B	A	B	A	B	A	A	A	B	B	B	A	B	A	B	B	B	A	A	B	A
	S1_55519796	79.625	1	55519796	A	B	A	B	B	A	A	A	B	A	B	B	A	B	A	B	B	B	B	B	B	A	B	B	B	A	B	A	B	A	A	A	B	B	B	A	B	A	B	B	B	A	A	B	A
	S1_56553062	81.765	1	56553062	A	B	A	A	B	A	A	A	B	A	B	B	A	B	A	B	B	B	B	B	B	A	B	B	B	A	B	A	B	A	A	A	A	B	B	A	B	A	B	B	B	A	A	B	A
	S1_56784756	82.818	1	56784756	A	B	A	A	B	A	A	A	B	A	B	B	A	B	A	B	B	B	B	B	B	A	B	B	B	A	B	A	B	A	A	A	A	B	B	A	B	A	B	B	B	A	A	B	A
	S1_57204829	83.591	1	57204829	A	B	A	A	B	A	A	A	B	A	B	B	A	B	A	B	B	B	B	B	B	A	B	B	B	A	B	A	B	A	-	A	A	B	B	A	B	A	B	B	B	A	A	B	A
	S1_57369319	84.633	1	57369319	A	B	A	A	B	A	A	A	B	A	B	B	A	B	A	B	B	B	B	B	B	A	B	B	B	A	B	A	B	A	A	A	A	B	B	A	B	A	B	B	B	A	A	B	A
	S1_57511015	85.406	1	57511015	A	B	A	A	B	A	A	A	B	A	B	B	A	B	A	B	B	B	B	B	B	A	B	B	B	A	B	A	B	A	-	A	A	B	B	A	B	A	B	B	B	A	A	B	A
	S1_58039776	87.221	1	58039776	A	B	A	A	B	A	A	A	B	A	B	B	A	A	A	B	B	B	B	B	B	A	B	B	B	A	B	A	B	A	A	A	A	B	B	A	B	A	B	A	A	A	A	B	A
	S1_58169717	87.998	1	58169717	A	B	A	A	B	A	A	A	B	A	B	B	A	A	A	B	B	B	B	B	B	A	B	B	B	A	B	B	B	A	A	A	A	B	B	A	B	A	B	A	A	A	A	B	A
	S1_58471561	89.321	1	58471561	A	B	A	A	B	A	A	A	B	A	B	B	A	A	A	B	B	B	B	B	B	-	B	B	B	A	B	B	B	A	A	A	A	B	B	A	B	A	B	A	A	B	A	B	A
	S1_58632212	90.892	1	58632212	A	B	A	A	B	A	A	A	B	A	B	B	A	A	A	B	B	B	B	B	B	A	B	B	B	A	B	B	B	A	A	A	A	B	B	A	B	A	B	A	A	-	A	A	A
	S1_58807832	91.69	1	58807832	A	B	A	A	B	A	A	A	B	A	B	B	A	A	A	B	B	B	B	B	B	A	B	B	B	A	B	B	B	A	A	A	A	B	B	A	B	A	B	A	A	B	A	A	A
	S1_58712537	91.69	1	58712537	A	B	A	A	B	A	A	A	B	A	B	B	A	A	A	B	B	B	B	B	B	A	B	B	B	A	B	B	B	A	A	A	A	B	B	A	B	A	B	A	A	B	A	A	A
	S1_58847343	91.956	1	58847343	A	B	A	A	B	A	A	A	B	A	B	B	A	A	A	B	B	B	B	B	B	A	B	-	B	A	B	B	B	A	A	A	A	B	B	A	B	A	B	A	A	-	A	A	A
	S1_59359352	93.809	1	59359352	A	B	A	A	B	A	A	A	B	A	A	B	A	A	A	B	A	B	B	B	B	B	B	-	B	A	B	B	B	A	A	A	A	B	A	A	B	A	B	A	A	A	A	-	A
	S1_59477813	95.104	1	59477813	A	A	A	B	B	A	A	A	B	B	A	B	A	A	A	B	A	B	B	B	B	B	B	B	B	A	B	B	B	A	A	A	A	B	A	A	B	A	B	A	A	A	A	A	A
	S1_59478479	96.125	1	59478479	A	A	A	B	B	A	A	A	B	B	A	B	A	A	A	B	A	B	B	B	B	B	B	B	B	A	B	B	B	A	A	A	A	B	A	A	B	A	B	A	A	A	A	-	A
	S1_59861101	97.161	1	59861101	A	A	A	B	B	A	A	A	B	B	A	B	A	A	A	B	A	B	B	B	B	B	B	A	B	A	B	B	B	A	-	A	A	B	A	A	B	A	B	-	B	A	A	B	A
	S1_60776207	102.901	1	60776207	A	A	A	B	B	A	A	A	B	B	A	B	A	A	A	B	A	B	B	B	B	B	B	A	B	A	B	B	-	A	A	A	A	B	A	A	B	A	B	A	B	A	A	B	A
	S1_61378641	105.549	1	61378641	A	A	A	B	B	A	A	A	B	B	A	B	A	A	A	B	A	B	B	B	B	B	B	A	B	A	B	B	-	A	A	A	A	B	A	B	B	A	B	A	B	A	A	B	A
	S1_61336075	106.564	1	61336075	A	A	A	B	B	A	A	A	B	B	A	B	A	A	A	B	A	B	B	B	B	B	B	A	B	A	B	B	A	A	A	A	A	B	A	B	B	A	B	A	B	A	A	B	A
	S1_61336566	106.564	1	61336566	A	A	A	B	B	A	A	A	B	B	A	B	A	A	A	B	A	B	B	B	B	B	B	A	B	A	B	B	-	A	A	A	A	B	A	B	B	A	B	A	B	A	A	B	A
	S1_61856977	109.198	1	61856977	A	A	A	A	B	A	A	A	B	B	A	B	A	A	A	B	-	B	B	B	B	B	B	A	B	A	A	B	A	A	A	B	A	B	B	B	B	A	B	A	B	A	A	B	B
	S1_61759803	111.327	1	61759803	A	A	A	A	B	A	A	A	B	B	A	B	A	A	A	B	-	B	B	B	B	B	B	A	B	A	A	B	B	A	A	B	A	B	-	B	B	A	B	B	B	A	A	B	A
	S1_62309380	114.32	1	62309380	A	A	A	A	B	A	A	A	B	B	A	B	A	A	A	B	-	B	B	B	B	B	B	A	B	A	A	B	-	A	A	B	A	B	-	B	B	A	B	A	B	A	A	A	B
	S1_62716433	117.28	1	62716433	A	A	A	A	B	A	A	A	B	B	A	B	A	A	A	B	-	B	B	B	B	B	B	A	B	A	A	B	-	A	B	B	A	B	B	B	B	A	A	A	B	A	A	A	B
	S1_62911369	118.583	1	62911369	A	A	A	A	B	A	A	A	B	B	A	B	A	A	A	B	-	B	B	B	B	B	B	A	B	A	A	B	B	A	B	B	A	B	B	B	A	A	A	A	B	A	A	A	B
	S1_63487812	119.614	1	63487812	A	A	A	A	B	A	A	A	B	B	A	B	A	A	A	B	B	B	B	B	B	B	B	A	B	A	A	B	B	A	B	B	A	B	B	B	A	A	A	A	B	A	A	A	B
	S1_63743059	120.634	1	63743059	A	A	A	A	B	A	A	A	B	B	A	B	A	A	A	B	A	B	B	B	B	B	B	A	B	A	A	B	B	A	B	B	A	-	B	B	A	A	A	A	B	A	A	A	B
	S1_63987663	121.655	1	63987663	A	A	A	A	B	A	A	A	B	B	A	B	A	A	A	B	A	B	B	B	B	B	B	A	B	A	A	B	B	A	B	B	A	B	B	B	A	A	A	A	B	A	A	A	B
	S1_64186457	122.665	1	64186457	A	A	A	A	B	A	A	A	B	B	A	B	A	A	A	B	-	B	B	B	B	B	B	A	B	A	A	B	B	A	B	B	A	B	B	B	A	A	A	A	B	A	A	A	B
	S1_65029310	128.022	1	65029310	A	A	A	A	A	A	A	A	B	B	A	B	A	A	A	B	B	B	A	A	B	B	A	A	A	A	A	B	B	A	B	B	A	-	B	B	B	A	A	A	B	A	A	A	B
	S1_65145231	129.059	1	65145231	A	A	A	A	A	A	A	B	B	B	A	B	B	A	A	-	B	B	B	A	B	B	A	A	A	A	A	B	B	A	B	B	A	-	-	B	B	A	A	A	B	A	A	A	B
	S1_65236576	130.101	1	65236576	A	A	A	A	A	A	A	B	B	B	A	B	B	A	A	B	B	B	B	A	B	B	A	A	A	A	A	B	B	A	B	B	A	-	-	B	B	A	A	A	A	A	A	A	B
	S1_66035856	131.963	1	66035856	A	A	A	A	A	A	A	B	B	B	A	B	B	A	A	B	B	B	B	A	B	B	A	A	A	A	A	B	B	A	B	B	A	B	-	B	B	A	A	A	A	A	B	A	B
	S1_66100057	133.286	1	66100057	A	A	A	A	A	A	A	B	B	B	A	B	B	A	A	B	B	B	B	A	B	B	A	A	A	A	A	B	B	A	B	B	A	B	-	B	B	A	A	A	A	A	B	A	B
	S1_66304426	134.917	1	66304426	A	A	A	A	A	A	A	B	B	B	A	B	B	A	A	B	A	B	B	A	B	B	A	A	A	A	A	B	B	A	B	B	A	B	-	B	B	A	A	A	A	A	B	A	B
	S1_66537938	135.441	1	66537938	A	A	A	A	A	A	A	B	B	B	A	B	B	A	A	B	A	B	B	A	B	B	A	A	A	A	A	B	B	A	B	B	A	B	-	B	B	A	A	A	A	A	B	A	B
	S1_66652195	136.743	1	66652195	A	A	A	A	A	A	A	B	B	B	A	B	B	A	A	B	A	B	B	A	B	B	A	A	A	A	A	B	B	A	B	B	A	B	-	B	B	A	A	A	A	A	B	A	B
	S1_66828707	138.907	1	66828707	A	A	A	A	A	A	A	B	B	B	A	B	B	A	A	B	A	B	B	A	B	B	A	A	A	A	A	B	B	A	B	B	A	B	-	B	B	A	A	A	A	A	B	A	B
	S1_67315723	140.538	1	67315723	A	A	A	A	A	A	A	B	B	B	A	B	B	A	A	B	A	B	B	A	B	B	A	A	A	A	A	B	B	A	B	B	A	B	B	B	B	A	A	A	A	A	B	A	B
	S1_67415907	143.054	1	67415907	A	A	A	A	A	A	A	B	B	B	A	B	B	A	A	B	A	B	B	A	B	B	A	A	A	A	A	B	B	A	B	B	A	B	B	B	B	A	A	A	A	A	B	A	B
	S1_67632360	144.435	1	67632360	A	A	A	A	A	A	A	B	B	B	A	B	B	A	A	B	A	B	B	A	B	B	-	A	A	A	A	B	A	A	B	B	A	B	B	B	B	A	A	A	A	A	B	A	B
	S1_67864308	145.84	1	67864308	A	A	A	A	A	A	A	B	B	B	A	B	B	A	A	B	A	B	B	A	B	B	A	A	A	A	A	B	-	B	B	B	A	B	-	B	B	A	A	A	A	A	B	A	B
	S1_68244208	146.39	1	68244208	A	A	A	A	A	A	A	B	B	B	A	B	B	A	A	B	A	B	B	A	B	B	A	A	A	A	A	B	A	B	B	B	A	B	-	B	B	A	A	A	A	A	B	A	B
	S1_68573569	147.223	1	68573569	A	A	A	A	A	A	A	B	B	B	A	B	B	A	A	B	A	B	B	A	B	B	A	A	A	A	A	B	-	B	B	B	A	B	-	B	B	A	A	A	A	A	-	A	B
	S1_68895522	148.334	1	68895522	A	A	A	A	A	A	A	B	B	B	A	B	B	A	A	B	A	B	B	A	B	B	A	A	A	A	A	B	A	B	B	B	A	B	-	B	B	A	A	A	A	A	B	A	B
	S1_69042361	149.701	1	69042361	A	A	A	A	A	A	A	B	B	B	A	B	B	A	A	B	A	B	B	A	B	B	A	A	A	A	A	B	B	B	B	B	A	B	B	B	B	A	A	A	A	A	B	A	B
	S1_69942785	151.368	1	69942785	A	A	A	A	A	A	A	B	B	B	A	B	B	A	A	B	A	B	A	A	B	B	A	B	A	A	A	B	B	B	B	B	A	B	-	-	B	A	A	A	A	A	B	A	B
	S1_70717740	151.921	1	70717740	A	A	A	B	A	A	A	B	B	B	A	B	B	A	A	B	A	B	A	A	B	B	A	B	A	A	A	B	B	B	B	B	A	B	-	B	B	A	A	A	A	A	B	A	B
	S1_71000199	153.032	1	71000199	A	A	A	B	A	A	A	B	B	B	A	B	B	A	A	B	A	B	A	A	B	B	A	B	A	A	A	B	A	B	B	B	A	B	-	-	B	A	A	A	A	A	B	A	B
	S1_71740501	154.718	1	71740501	A	A	A	B	A	A	A	B	B	B	A	B	B	B	A	B	A	B	A	A	B	B	A	B	A	A	A	B	A	-	B	B	A	B	B	-	B	A	A	A	A	A	A	A	B
	S1_72264115	156.571	1	72264115	A	B	A	B	A	A	A	-	B	B	A	B	B	B	A	B	A	B	A	A	B	B	A	B	A	A	A	B	A	B	B	B	A	B	-	-	B	A	A	A	A	A	A	A	B
	S1_72806532	161.702	1	72806532	A	B	A	B	A	A	A	B	B	B	A	B	B	B	A	B	B	B	A	A	B	B	A	B	A	A	A	B	A	A	B	B	-	B	B	A	B	A	A	A	A	A	B	A	B
	S1_73194280	165.493	1	73194280	A	B	A	B	A	A	A	B	B	B	A	B	B	B	A	B	B	B	A	A	B	B	A	B	A	A	A	B	A	A	-	B	-	B	B	A	B	A	A	A	A	A	B	A	B
	S1_73025183	166.006	1	73025183	A	B	A	B	A	A	A	B	B	B	A	B	B	B	A	B	B	B	A	A	B	B	A	B	A	A	A	B	A	A	B	B	-	B	B	A	B	A	A	A	A	A	B	A	B
	S1_73188150	166.779	1	73188150	A	B	A	B	A	A	A	B	B	B	A	B	B	B	A	B	B	B	A	A	B	B	A	B	A	A	A	B	A	A	B	B	-	B	B	A	B	A	A	A	A	A	B	A	B
	S1_73622495	167.553	1	73622495	A	B	A	B	A	A	A	B	B	B	A	B	B	B	A	B	B	B	A	A	B	B	A	B	A	A	A	B	A	A	B	B	-	B	B	A	B	A	A	A	A	A	B	A	B
	S1_73835676	168.314	1	73835676	A	B	A	B	A	A	A	B	B	B	A	B	B	B	A	B	B	B	A	A	B	B	A	B	A	A	A	B	A	A	B	B	-	B	B	A	B	A	A	A	A	A	B	A	B
	S1_74316290	170.421	1	74316290	A	B	A	B	A	A	A	B	B	A	A	B	B	B	A	B	B	B	A	A	B	B	A	A	A	A	A	B	A	A	B	B	A	B	B	A	B	A	A	A	A	A	B	A	B
	S1_74349810	170.964	1	74349810	A	B	-	B	A	A	A	B	B	A	A	B	B	B	A	B	B	B	A	A	-	B	A	A	A	A	A	B	A	A	B	B	A	B	B	A	B	A	A	A	A	A	B	A	B
	S1_73858092	173.226	1	73858092	A	B	A	B	A	A	A	B	B	B	A	B	B	B	A	B	B	B	A	A	B	B	A	B	A	A	A	B	A	A	B	B	-	B	B	A	B	A	A	A	A	A	B	A	B
	S1_74165243	174.257	1	74165243	A	B	A	B	A	A	A	B	B	B	A	B	B	B	A	B	B	B	A	A	A	B	A	A	A	A	A	B	A	A	-	B	-	B	B	A	B	A	A	A	A	A	B	A	B
	S1_74194444	175.022	1	74194444	A	B	A	B	A	A	A	B	B	A	A	B	B	B	A	B	B	B	A	A	A	B	A	A	A	A	A	B	A	A	B	B	-	B	B	A	B	A	A	A	A	A	B	A	B
	S1_74798317	176.043	1	74798317	A	B	A	B	A	A	A	B	B	B	A	B	B	B	A	B	B	B	A	A	A	B	A	A	A	A	A	B	A	A	B	B	-	B	B	A	B	A	A	A	A	A	B	A	B
	S1_74907337	177.886	1	74907337	A	B	A	B	A	A	A	B	B	B	A	B	B	B	A	B	B	B	A	A	A	B	A	A	A	A	A	B	A	A	-	B	-	B	B	A	B	A	A	A	A	A	B	A	B
	S1_75043394	178.659	1	75043394	A	B	A	B	A	A	A	B	B	B	A	B	B	B	A	B	B	B	A	A	A	B	A	A	A	A	A	B	A	A	B	B	A	B	B	A	B	A	A	A	A	A	B	A	B
	S1_75424918	181.588	1	75424918	A	B	A	B	A	A	A	B	B	B	A	B	B	A	A	B	B	B	A	A	A	B	A	A	A	A	A	B	A	A	B	B	B	-	B	A	B	A	A	A	A	A	B	A	B
	S1_75869317	184.871	1	75869317	B	B	A	B	A	A	A	B	B	B	A	B	B	A	A	B	B	B	A	A	A	B	A	A	B	A	A	B	A	A	A	B	-	-	B	A	B	A	A	A	A	A	B	A	B
	S1_77953669	189.352	1	77953669	B	B	B	B	A	A	A	B	B	B	A	B	B	A	A	B	B	B	A	A	A	B	A	A	B	A	A	B	A	A	A	B	B	-	B	A	B	A	A	A	A	A	A	B	-
	S1_78489461	191.481	1	78489461	B	B	B	A	A	B	A	B	B	B	A	B	B	A	A	B	B	B	A	A	A	B	A	A	B	A	A	B	A	A	B	A	B	-	B	A	B	A	A	A	A	A	A	B	-
	S1_78383878	192.251	1	78383878	B	B	B	A	A	B	A	B	B	B	A	B	B	A	A	B	B	B	A	A	A	B	A	A	B	A	A	B	A	A	B	A	B	-	B	A	B	A	A	A	A	A	A	B	B
	S1_79057697	194.426	1	79057697	B	B	-	A	A	B	A	B	B	B	A	B	B	A	A	B	B	B	A	A	A	B	A	A	B	A	A	B	A	A	B	A	B	-	A	A	B	A	A	A	A	A	A	B	B
	S1_79843437	197.161	1	79843437	B	B	-	A	A	B	A	B	B	B	A	B	B	A	A	B	B	A	A	A	A	B	A	A	B	A	A	B	A	A	B	A	-	B	A	A	B	A	A	A	A	A	A	B	B
	S1_80341522	198.463	1	80341522	B	B	-	A	A	B	A	B	B	B	A	B	B	A	-	B	B	A	A	A	A	B	A	A	B	A	A	B	A	A	B	A	-	B	A	A	B	A	A	A	A	A	A	A	B
	S1_79995617	200.296	1	79995617	B	B	A	A	A	B	A	B	B	B	A	B	B	A	A	B	B	A	A	A	A	B	A	A	B	A	A	B	A	A	B	A	-	B	A	A	B	A	A	A	A	A	A	B	B
	S1_79237186	202.944	1	79237186	B	B	-	A	A	B	A	B	B	B	A	B	B	A	A	B	B	B	A	A	A	B	A	A	B	A	A	B	A	A	B	A	B	B	A	A	B	A	A	A	A	A	A	B	B
	S1_79057731	203.457	1	79057731	B	B	-	A	A	B	A	B	B	B	A	B	B	A	A	B	B	B	A	A	A	B	A	A	B	A	A	B	A	A	B	A	B	-	A	A	B	A	A	A	A	A	A	B	B
	S1_78970651	204.505	1	78970651	B	B	B	A	A	B	A	B	B	B	A	B	B	A	A	B	B	B	A	A	A	B	A	A	B	A	A	B	A	A	B	A	B	A	A	A	B	A	A	A	A	A	A	B	B
	S1_78888937	206.9	1	78888937	B	B	B	A	A	B	A	B	B	B	A	B	B	A	A	B	B	B	A	A	A	B	A	A	B	A	A	B	A	A	B	A	B	-	A	A	B	A	A	A	A	A	A	B	B
	S1_78895065	207.673	1	78895065	B	B	B	A	A	B	A	B	B	B	A	B	B	A	A	B	B	B	A	A	A	B	A	A	B	A	A	B	A	A	B	A	B	B	A	A	B	A	A	A	A	A	A	B	B
	S1_78784542	208.704	1	78784542	B	B	B	A	A	B	A	B	B	B	A	B	B	A	A	B	B	B	A	A	A	B	A	A	B	A	A	B	A	A	B	A	B	B	A	A	B	A	A	A	A	A	A	B	B
	S1_78236263	211.713	1	78236263	B	B	B	A	A	A	A	B	B	B	A	B	B	A	A	B	B	B	A	A	A	B	A	A	B	A	A	B	A	A	A	A	B	B	B	A	B	A	A	A	A	A	A	B	B
	S1_77111059	215.351	1	77111059	B	B	-	B	A	A	A	B	B	B	A	B	B	A	A	B	B	B	A	A	A	B	A	A	B	A	A	B	A	A	A	B	B	-	B	A	B	A	A	A	A	A	A	A	B
	S1_77319454	216.404	1	77319454	B	B	B	B	A	A	A	B	B	B	A	B	B	A	A	B	B	B	A	A	A	B	A	A	B	A	A	B	A	A	A	B	B	B	B	A	B	A	A	A	A	A	A	-	B
	S1_77299062	217.451	1	77299062	B	B	B	B	A	A	A	B	B	B	A	B	B	A	A	B	B	B	A	A	A	B	A	A	B	A	A	B	A	A	A	B	B	-	B	A	B	A	A	A	A	A	A	B	B
	S1_76791836	219.039	1	76791836	B	B	A	B	A	A	A	B	B	B	A	B	B	A	A	B	B	B	A	A	A	B	A	A	B	A	A	B	A	A	A	B	B	B	B	A	B	A	A	A	A	A	A	B	-
	S2_11078264	0	2	11078264	B	B	A	A	B	A	B	B	A	B	A	B	B	B	B	B	B	B	A	A	B	B	A	B	A	B	B	A	A	A	A	A	A	B	A	-	A	A	B	A	A	-	A	A	B
	S2_13125446	4.248	2	13125446	A	B	B	A	B	A	B	B	A	B	B	B	B	B	B	B	B	B	A	A	B	B	A	B	A	B	B	A	A	A	A	A	A	B	A	A	A	A	B	A	A	A	A	A	B
	S2_12732377	4.758	2	12732377	A	B	B	A	B	A	B	B	A	B	B	B	B	B	B	B	B	B	A	A	B	B	A	B	A	B	B	A	A	A	A	A	A	B	A	A	A	A	B	A	A	A	A	A	B
	S2_13672905	6.601	2	13672905	A	B	B	A	B	A	B	B	A	B	B	B	A	B	B	B	B	B	A	A	B	-	A	B	A	B	B	A	A	A	A	A	A	B	B	A	A	A	B	A	A	A	-	A	B
	S2_13699980	6.601	2	13699980	A	B	B	A	B	A	B	B	A	B	B	B	A	B	B	B	B	B	A	A	B	B	A	B	A	B	B	A	-	A	A	A	A	B	B	A	A	A	B	A	A	A	A	A	B
	S2_13808435	7.688	2	13808435	A	B	B	A	B	A	B	B	A	B	B	B	A	B	B	B	B	B	A	A	B	-	A	A	A	B	B	A	-	A	A	A	A	B	B	A	A	A	A	A	A	A	A	A	B
	S2_14662999	9.04	2	14662999	A	B	B	A	B	A	B	B	A	B	B	B	A	B	B	B	B	B	B	A	B	-	A	A	A	B	B	A	A	A	A	A	A	B	B	A	A	A	A	A	A	A	A	A	B
	S2_14951492	9.572	2	14951492	A	B	B	A	B	A	B	B	A	B	B	B	A	B	B	B	B	B	B	A	B	-	A	A	A	B	B	A	-	A	A	A	A	B	B	A	A	A	A	A	A	A	A	A	B
	S2_16479930	9.572	2	16479930	A	B	B	A	B	A	B	B	A	B	B	B	A	B	B	B	B	B	B	A	B	-	A	A	A	B	B	A	A	A	A	A	A	B	B	A	A	A	A	A	A	A	A	A	B
	S2_17760897	9.572	2	17760897	A	B	B	A	B	A	B	B	A	B	B	B	A	B	B	B	B	B	B	A	B	B	A	A	A	B	B	A	A	A	A	A	A	B	B	A	A	A	A	A	A	A	A	A	B
	S2_51710128	10.916	2	51710128	A	B	B	A	B	A	B	B	A	B	B	B	A	B	B	A	B	B	B	A	B	B	A	A	A	B	B	A	-	A	A	A	A	B	B	A	A	A	A	A	A	A	A	A	B
	S2_52034852	11.179	2	52034852	A	B	B	A	B	A	B	B	A	B	B	B	A	B	B	A	B	B	B	A	B	B	A	-	A	B	B	A	B	A	A	A	A	B	B	A	A	A	A	A	A	A	A	A	B
	S2_54462525	11.179	2	54462525	A	B	B	A	B	A	B	B	A	B	B	B	A	B	B	A	B	B	B	A	B	B	A	-	A	B	B	A	B	A	A	A	A	B	B	A	A	A	A	A	A	A	A	A	B
	S2_51829836	11.443	2	51829836	A	B	B	A	B	A	B	B	A	B	B	B	A	B	B	A	B	B	B	A	B	-	A	A	A	B	B	A	A	A	A	A	A	B	B	A	A	A	A	A	A	A	A	A	B
	S2_54546712	11.443	2	54546712	A	B	B	A	B	A	B	B	A	B	B	B	A	B	B	A	B	-	B	A	B	-	A	-	A	B	B	A	-	A	A	A	A	B	B	A	A	A	A	A	A	A	A	A	B
	S2_56150333	15.101	2	56150333	B	B	B	A	B	A	B	B	A	B	B	B	A	B	B	A	B	A	B	A	B	B	A	-	A	B	B	A	-	A	A	B	A	B	B	A	A	A	A	A	A	A	A	A	B
	S2_56763827	17.821	2	56763827	B	B	A	A	B	A	B	B	A	B	B	B	A	-	B	A	B	A	B	A	B	B	A	-	A	B	B	A	A	A	A	B	A	B	B	A	A	A	A	A	A	A	A	A	B
	S2_56760811	18.075	2	56760811	B	B	A	A	B	A	B	B	A	B	B	B	A	B	B	A	B	A	B	A	B	B	A	-	A	B	B	A	A	A	A	B	A	B	B	A	A	A	A	A	A	A	A	A	B
	S2_56955064	21.067	2	56955064	B	B	A	A	B	A	B	B	B	B	B	B	A	B	B	A	B	A	B	A	B	B	A	-	A	B	B	B	A	A	A	B	A	B	A	A	A	A	A	A	A	A	A	A	B
	S2_57454460	24.044	2	57454460	B	B	A	A	B	A	B	B	B	B	B	B	A	B	B	A	B	A	B	A	B	B	A	-	A	B	B	B	A	A	A	B	A	B	A	-	A	A	A	A	A	A	A	A	B
	S2_57591402	25.649	2	57591402	B	B	A	A	B	A	B	B	B	B	B	B	A	B	B	A	B	A	B	A	B	B	A	-	A	B	B	-	A	B	A	B	A	B	A	A	A	A	A	A	A	A	A	A	B
	S2_59142923	28.708	2	59142923	B	B	A	A	B	A	B	B	B	B	B	B	A	B	B	A	B	A	B	A	B	B	A	A	A	B	B	B	B	B	A	B	B	B	A	A	A	A	A	A	A	A	A	-	B
	S2_60098703	31.717	2	60098703	B	B	A	A	B	A	A	-	B	B	B	B	A	B	B	A	B	A	B	A	B	B	A	A	A	B	B	-	B	B	A	B	B	A	A	A	A	A	A	A	A	A	A	B	B
	S2_60543624	34.125	2	60543624	B	B	A	A	B	A	A	-	B	B	B	B	A	B	A	A	B	A	B	A	B	B	A	A	A	B	B	-	B	B	A	B	B	A	A	A	B	A	A	A	A	A	A	B	B
	S2_60383311	35.697	2	60383311	B	B	A	A	B	A	A	A	B	B	B	B	A	B	A	A	B	A	B	A	B	B	A	A	A	B	B	A	B	B	A	B	B	A	A	A	A	A	A	A	A	A	A	B	B
	S2_60870507	38.927	2	60870507	B	B	A	A	B	A	B	-	B	B	B	B	A	B	A	A	B	A	B	A	B	B	A	A	A	B	B	A	B	B	A	B	B	-	A	A	B	A	A	A	A	A	A	B	B
	S2_60923753	41.022	2	60923753	B	B	A	A	B	A	B	A	B	B	B	B	A	B	A	A	B	A	B	A	B	B	A	A	A	B	B	A	B	B	A	B	B	A	A	A	B	A	A	A	A	A	A	B	B
	S2_61032847	43.38	2	61032847	B	B	A	A	B	A	B	A	B	B	B	B	A	B	A	A	B	A	A	A	B	B	A	A	A	B	B	A	B	B	A	B	B	A	A	A	B	A	A	A	A	A	A	B	B
	S2_61161556	44.935	2	61161556	B	B	A	A	B	A	B	A	B	B	B	B	A	B	A	A	B	A	A	A	B	B	A	A	A	B	B	A	B	B	A	A	B	-	A	A	B	A	A	A	A	A	A	B	B
	S2_61166546	45.44	2	61166546	B	B	A	A	B	A	B	A	B	B	B	B	A	B	A	A	B	A	A	A	B	B	A	A	A	B	B	A	B	B	A	A	B	A	A	A	B	A	A	A	A	A	A	B	B
	S2_61303161	46.466	2	61303161	B	B	A	A	B	A	B	A	B	B	B	B	A	B	A	A	B	A	A	A	B	B	A	A	A	B	B	A	B	B	A	A	B	-	A	A	B	A	A	A	A	A	A	B	B
	S2_61420747	47.486	2	61420747	B	B	A	A	B	A	B	A	B	A	B	B	A	B	A	A	B	A	B	A	B	B	A	A	A	B	B	A	B	B	A	A	B	-	A	A	B	A	A	A	A	A	A	B	B
	S2_61444545	49.041	2	61444545	B	B	A	A	B	A	B	A	B	A	B	B	A	B	A	A	B	A	B	A	B	B	A	A	A	B	B	A	B	B	A	A	B	A	A	A	B	A	A	A	A	A	A	B	B
	S2_61411755	50.324	2	61411755	B	B	A	A	B	A	B	A	B	A	B	B	A	B	A	A	B	A	B	A	B	B	A	A	A	B	B	A	B	B	A	A	B	A	A	A	B	A	A	A	A	A	A	B	B
	S2_62670244	54.454	2	62670244	B	A	A	A	A	A	B	A	B	A	A	B	A	B	A	A	B	A	B	A	B	B	A	A	A	B	B	A	-	B	A	A	B	A	A	A	B	A	A	A	A	A	B	B	B
	S2_62672541	56.754	2	62672541	B	A	A	A	A	A	B	A	B	A	A	B	A	B	A	A	B	A	B	A	B	B	A	A	A	B	B	A	-	B	-	A	B	A	A	A	B	A	A	A	A	A	B	B	B
	S2_62918770	60.072	2	62918770	B	A	A	A	A	A	B	A	A	A	A	B	A	B	A	B	A	A	B	A	B	B	A	A	A	B	B	A	B	B	A	A	-	A	A	A	B	A	A	A	A	A	B	B	B
	S2_62921304	61.136	2	62921304	B	A	A	A	A	A	B	A	A	A	A	B	A	B	A	B	A	A	A	A	B	B	A	A	A	B	B	A	-	B	A	A	-	A	A	A	B	A	A	A	A	A	B	B	B
	S2_62829762	62.46	2	62829762	B	A	A	A	A	A	B	A	B	A	A	B	A	B	A	A	A	A	B	A	B	B	A	A	A	B	B	A	-	B	A	A	-	A	A	A	B	A	A	A	A	A	B	-	B
	S2_63077910	63.512	2	63077910	B	A	A	A	A	A	B	A	B	A	A	B	A	B	A	B	A	A	A	A	B	B	A	A	A	B	B	A	B	B	A	A	-	A	A	A	B	A	A	A	A	A	B	B	B
	S2_63059485	64.56	2	63059485	B	A	A	A	A	A	B	A	A	A	A	B	A	B	A	B	A	A	A	A	B	B	A	A	A	B	B	A	-	B	A	A	B	A	A	A	B	A	A	A	A	A	B	B	B
	S2_63124751	65.349	2	63124751	B	A	A	A	A	A	B	A	-	A	A	B	A	B	A	B	A	A	A	A	B	B	A	A	A	B	B	A	-	B	A	A	-	A	A	A	B	A	A	A	A	A	B	B	B
	S2_65043002	69.358	2	65043002	B	A	A	A	-	A	B	A	B	A	A	A	B	B	A	B	A	A	A	A	B	B	A	B	A	B	B	A	-	B	A	A	B	A	A	A	B	A	A	A	A	A	B	B	B
	S2_64562540	74.23	2	64562540	B	A	A	A	-	A	B	A	B	A	A	B	B	B	A	B	A	A	A	A	B	B	A	B	A	-	B	A	-	B	A	A	-	A	A	A	B	A	A	A	A	A	B	B	B
	S2_63693104	75.801	2	63693104	B	A	A	A	B	A	B	A	B	A	A	B	A	B	A	B	A	A	A	A	B	B	A	A	A	A	B	A	-	B	A	A	-	A	A	A	B	A	A	A	A	A	B	B	B
	S2_65271832	81.901	2	65271832	B	A	A	A	-	A	B	A	B	A	A	A	B	B	A	B	A	A	A	A	B	B	A	B	A	B	B	A	B	B	B	A	-	A	A	A	B	A	A	A	A	A	B	B	B
	S2_67633457	91.151	2	67633457	B	B	B	A	B	A	B	A	A	-	A	A	B	B	A	B	A	A	A	A	B	B	A	B	A	-	B	A	B	B	B	A	-	A	A	A	B	B	A	A	A	A	B	B	B
	S2_66619986	92.739	2	66619986	B	B	B	A	B	A	B	A	A	B	A	A	B	B	A	B	A	A	A	A	B	B	A	B	A	-	B	A	-	B	B	A	B	A	A	A	B	B	A	A	A	A	B	B	B
	S2_68660731	96.336	2	68660731	B	B	B	A	B	A	B	A	A	-	A	A	B	B	A	B	A	A	A	A	B	B	A	B	A	-	B	A	-	B	B	A	B	A	B	A	B	-	A	A	A	A	B	B	B
	S2_69829331	100.56	2	69829331	B	B	A	A	B	A	B	A	B	B	A	A	B	B	A	B	A	A	A	A	B	B	A	B	A	B	B	A	-	B	B	A	B	A	B	A	B	B	A	A	A	A	B	B	B
	S2_69919561	102.423	2	69919561	B	B	A	B	B	A	B	A	B	-	A	A	B	B	A	B	A	A	A	A	B	B	A	B	A	B	B	A	-	B	-	A	B	A	B	A	B	B	A	A	A	A	B	B	B
	S2_69961335	104.019	2	69961335	B	B	A	B	B	A	B	A	B	-	A	A	B	B	A	B	A	A	A	A	B	B	A	B	A	B	B	A	-	B	B	A	B	A	B	A	B	-	A	A	A	A	B	B	B
	S2_70228619	109.438	2	70228619	B	B	A	B	B	A	B	A	B	B	A	A	B	B	A	B	A	A	A	A	B	B	A	B	A	B	B	A	-	B	B	A	B	A	B	A	B	B	A	A	A	A	B	B	B
	S2_70178970	110.469	2	70178970	B	B	A	B	B	A	B	A	B	B	A	A	B	B	A	B	A	A	A	A	B	B	A	B	A	B	B	A	B	B	B	A	B	A	B	A	B	B	A	A	A	A	B	B	B
	S2_70561188	115.232	2	70561188	B	B	A	B	B	A	B	A	B	-	A	A	B	B	A	B	A	A	A	A	B	B	A	B	A	B	B	A	-	B	B	A	-	A	B	A	B	B	A	A	A	A	B	B	B
	S2_70444471	116.274	2	70444471	B	B	A	B	B	A	B	A	B	B	A	A	B	B	A	B	A	A	A	A	B	B	A	B	A	B	B	A	-	B	B	A	B	A	B	A	B	B	A	A	A	A	B	B	B
	S2_70831576	118.146	2	70831576	B	B	A	B	B	A	B	A	B	B	A	A	B	B	A	B	A	A	A	A	B	B	A	B	A	B	B	A	B	B	B	A	B	A	B	A	B	B	A	A	A	A	B	B	B
	S2_71345669	120.039	2	71345669	B	B	A	B	B	A	B	A	B	B	A	A	B	B	A	B	A	A	A	A	B	B	A	B	A	B	B	A	-	B	B	A	A	A	B	A	B	B	A	A	A	A	B	B	B
	S2_71761558	121.383	2	71761558	B	B	A	B	B	A	B	A	B	B	A	A	B	B	A	B	A	A	A	A	B	-	A	B	A	B	B	A	-	B	B	A	-	A	B	A	B	B	A	A	A	A	B	B	B
	S2_71951459	122.181	2	71951459	B	B	A	B	B	A	B	A	B	B	A	A	B	B	A	B	A	A	A	A	B	A	A	B	A	B	B	A	-	B	B	A	-	A	B	A	B	B	A	A	A	A	B	B	B
	S2_72627259	124.43	2	72627259	B	B	A	B	B	A	B	A	B	B	A	A	B	B	A	B	A	A	A	A	B	-	A	B	A	B	B	A	B	B	B	A	B	A	B	A	B	B	A	A	A	A	B	B	B
	S2_76427610	136.18	2	76427610	B	B	A	A	B	A	B	A	B	B	A	A	B	B	A	B	A	A	A	A	B	A	A	A	A	B	B	A	B	A	B	A	A	A	A	A	B	A	A	A	A	A	A	B	B
	S2_76860260	136.945	2	76860260	B	B	A	A	B	A	B	A	B	B	A	A	B	B	A	B	A	A	A	A	B	A	A	A	A	B	B	A	B	A	-	A	A	A	A	A	B	A	A	A	A	A	A	B	B
	S2_77175449	138.241	2	77175449	B	B	A	A	B	A	B	A	B	B	A	A	B	B	A	B	A	A	A	A	B	A	A	A	A	B	B	A	B	A	B	A	A	A	A	A	B	A	A	A	A	A	A	B	B
	S3_546912	0	3	546912	A	A	B	B	A	B	B	B	B	A	B	B	A	B	A	A	A	B	A	A	B	B	B	A	B	B	B	B	B	B	A	B	B	A	B	A	A	A	B	A	A	B	B	B	A
	S3_921724	1.337	3	921724	A	A	B	B	A	B	B	B	B	A	B	B	A	B	A	A	A	B	A	A	B	B	B	A	B	B	B	B	B	B	A	B	B	A	B	A	A	A	B	A	A	B	B	B	A
	S3_922021	1.337	3	922021	A	A	B	B	A	B	B	B	B	A	B	B	A	B	A	A	A	B	A	A	B	B	B	A	B	B	B	B	B	B	A	B	B	A	B	A	A	A	B	A	A	B	B	B	A
	S3_924554	1.337	3	924554	A	A	B	B	A	B	B	B	B	A	-	B	A	B	A	A	A	B	A	A	B	B	B	A	B	B	B	B	B	B	A	B	B	A	B	A	A	A	B	A	A	B	B	B	A
	S3_1004565	1.902	3	1004565	A	A	B	B	A	B	B	B	B	A	B	B	A	B	A	A	A	B	A	A	B	B	B	A	B	B	B	B	B	B	A	B	B	A	B	A	A	A	B	A	A	B	B	B	A
	S3_1206164	3.647	3	1206164	A	A	B	B	A	B	B	B	B	A	B	-	A	B	A	A	A	B	A	A	B	B	B	A	B	B	B	B	B	A	A	B	B	A	B	A	A	A	B	A	A	B	B	B	A
	S3_1452146	4.79	3	1452146	A	A	B	B	A	B	B	B	B	A	B	A	A	B	A	A	A	B	A	A	B	B	B	A	B	B	B	B	B	A	A	B	B	A	B	A	A	A	B	A	A	B	B	B	A
	S3_1477607	5.638	3	1477607	A	A	B	B	A	B	B	B	B	A	A	A	A	B	A	A	A	B	A	A	B	B	B	A	B	B	B	B	B	A	A	B	B	A	B	A	A	A	B	A	A	B	B	B	A
	S3_1454183	6.48	3	1454183	A	A	B	B	A	B	B	B	B	A	B	A	A	B	A	A	A	B	A	A	B	B	B	A	B	B	B	B	B	A	A	B	B	A	B	A	A	A	B	A	A	B	B	B	A
	S3_1542186	7.323	3	1542186	A	A	B	B	A	B	B	B	B	A	B	A	A	B	A	A	A	B	A	A	B	B	B	A	B	B	B	B	B	A	A	B	B	A	B	A	A	A	B	A	A	B	B	B	A
	S3_1754080	9.359	3	1754080	A	A	B	B	A	B	B	B	B	A	-	A	A	B	A	A	A	B	A	A	B	B	B	A	B	B	B	B	B	A	B	B	B	A	B	A	A	A	B	A	A	B	B	B	A
	S3_1984931	10.207	3	1984931	A	A	B	B	A	B	B	B	B	A	-	A	A	B	A	A	A	B	A	A	B	B	B	A	B	B	B	B	B	A	B	B	B	A	B	A	A	A	B	A	A	B	B	B	A
	S3_1691773	11.636	3	1691773	A	A	B	B	A	B	B	B	B	A	-	A	A	B	A	A	A	B	A	A	B	B	B	A	B	B	B	B	B	A	A	B	B	A	B	A	A	A	B	A	A	B	B	B	A
	S3_1692375	12.194	3	1692375	A	A	B	B	A	B	B	B	B	A	B	A	A	B	A	A	A	B	A	A	B	B	B	A	B	B	B	B	B	A	B	B	B	A	B	A	A	A	B	A	A	B	B	B	A
	S3_2055281	13.028	3	2055281	A	A	B	B	A	B	B	B	B	A	B	A	A	B	A	A	A	B	A	A	B	B	B	A	B	B	B	B	B	A	B	B	B	A	B	A	A	A	B	A	A	B	B	B	A
	S3_2097107	13.59	3	2097107	A	A	B	B	A	B	B	B	B	A	B	A	A	B	A	A	A	B	A	A	B	B	B	A	B	B	B	B	B	A	B	B	B	A	B	A	A	A	B	A	A	B	B	B	A
	S3_2361002	15.972	3	2361002	A	A	B	B	A	B	B	B	B	A	B	A	A	B	A	A	A	A	A	A	B	B	B	A	B	B	B	B	B	A	B	B	B	A	B	A	A	A	-	A	A	B	B	B	A
	S3_2574888	17.109	3	2574888	A	A	B	B	A	B	B	B	B	A	B	A	A	B	B	A	A	A	A	A	B	B	B	A	B	B	B	B	B	A	B	B	B	A	B	B	A	A	A	A	A	B	B	B	A
	S3_2888601	17.388	3	2888601	A	A	B	B	A	B	B	B	B	A	B	A	A	B	B	A	A	A	A	-	B	B	B	A	B	B	B	B	B	A	B	B	B	A	B	B	A	A	A	A	A	B	B	B	A
	S3_2934059	18.226	3	2934059	A	A	B	B	A	B	B	B	B	A	B	A	A	B	B	A	A	A	A	B	B	B	B	A	B	B	B	B	B	A	B	B	B	A	B	B	A	A	A	A	A	B	B	B	A
	S3_3090029	20.527	3	3090029	A	A	B	B	A	B	B	B	B	A	B	A	A	B	B	A	A	A	A	A	B	B	B	A	B	B	B	B	B	A	B	B	B	A	B	B	A	A	A	B	B	B	B	B	A
	S3_3150602	21.082	3	3150602	A	A	B	B	A	B	B	B	B	A	B	A	A	B	B	A	A	A	A	A	B	B	B	A	B	B	B	B	B	A	-	B	B	A	B	B	A	A	A	B	B	B	B	B	A
	S3_3150268	21.362	3	3150268	A	A	B	B	A	B	B	B	B	A	B	A	A	B	B	A	A	A	A	-	B	B	B	A	B	B	B	B	B	A	B	B	B	A	B	B	A	A	A	B	B	B	B	B	A
	S3_3155153	21.641	3	3155153	A	A	B	B	A	B	B	B	B	A	B	A	A	B	B	A	A	A	A	-	B	B	B	A	B	B	B	B	B	A	B	B	B	A	B	B	A	A	A	B	B	B	B	B	A
	S3_3250424	22.2	3	3250424	A	A	B	B	A	B	B	B	B	A	B	A	A	B	B	A	A	A	A	-	B	B	B	A	B	B	B	B	B	A	B	B	B	A	B	B	A	A	A	B	B	B	B	B	A
	S3_3294740	23.047	3	3294740	A	A	B	B	A	B	B	B	B	A	B	A	A	B	B	A	-	A	A	A	B	B	B	A	B	B	B	B	B	A	B	B	B	A	B	-	A	A	A	B	B	B	B	B	A
	S3_4005005	24.468	3	4005005	A	A	B	B	A	B	B	B	B	A	B	A	A	B	B	A	-	A	A	-	B	B	B	A	B	B	B	B	B	A	B	B	A	A	B	B	A	A	A	B	B	B	B	B	A
	S3_4276235	25.777	3	4276235	A	A	B	B	A	B	B	B	B	A	B	A	A	B	B	A	B	A	A	B	B	B	B	A	B	B	B	B	B	A	B	B	A	A	B	B	A	A	A	B	B	B	B	B	A
	S3_4446379	26.547	3	4446379	A	A	B	B	A	B	B	B	B	A	B	A	A	B	B	A	B	A	A	-	B	B	B	A	B	B	B	B	B	A	B	B	A	A	B	B	A	A	A	B	B	B	B	B	A
	S3_4569042	26.547	3	4569042	A	A	B	B	A	B	B	B	B	A	B	A	A	B	B	A	B	A	A	-	B	B	B	A	B	B	B	B	B	A	B	B	A	A	B	B	A	A	A	B	B	B	B	B	A
	S3_5041855	27.062	3	5041855	A	A	B	B	A	B	B	B	B	A	B	A	A	B	B	A	-	A	A	-	B	B	B	A	B	B	B	B	B	A	B	B	A	A	B	B	A	A	A	B	B	B	B	B	A
	S3_5137514	27.062	3	5137514	A	A	B	B	A	B	B	B	B	A	B	A	A	B	B	A	A	A	A	A	B	B	B	A	B	B	B	B	B	A	B	B	A	A	B	B	A	A	A	B	B	B	B	B	A
	S3_5772896	29.496	3	5772896	A	A	B	A	A	B	B	B	B	A	B	A	A	B	B	A	A	B	A	B	B	B	B	A	B	B	B	B	B	A	A	B	A	A	B	B	A	A	A	B	B	B	B	B	A
	S3_6308716	32.78	3	6308716	A	A	B	A	A	B	B	B	A	A	A	A	A	A	B	A	-	B	A	B	B	B	B	A	A	B	B	B	B	A	A	B	A	A	B	B	A	A	A	B	B	B	B	B	A
	S3_6368786	33.295	3	6368786	A	A	B	A	A	B	B	B	A	A	A	A	A	A	B	A	-	B	A	B	B	B	B	A	A	B	B	B	B	A	A	B	A	A	B	B	A	A	A	B	B	B	B	B	A
	S3_6460899	33.295	3	6460899	A	A	B	A	A	B	B	B	A	A	A	A	A	A	B	A	-	B	A	B	B	B	B	A	A	B	B	B	B	A	A	B	A	A	B	B	A	A	A	B	B	B	B	B	A
	S3_6987115	36.424	3	6987115	A	A	B	A	A	A	B	B	A	A	A	A	A	A	B	A	B	B	A	B	B	B	B	A	A	B	-	B	B	A	-	B	A	A	B	B	A	A	A	B	B	B	B	B	B
	S3_7096492	37.258	3	7096492	A	A	B	A	A	A	B	B	A	A	A	A	A	A	B	A	B	B	A	B	B	B	B	A	A	B	-	B	B	A	A	B	A	A	B	B	A	A	A	B	B	B	B	B	B
	S3_7326363	37.804	3	7326363	A	A	B	A	A	A	B	B	A	A	A	A	A	A	B	A	B	B	A	B	B	B	B	A	A	B	B	B	B	A	A	B	A	A	B	B	A	A	A	B	B	B	B	B	B
	S3_7327800	38.079	3	7327800	A	A	B	A	A	A	B	B	A	A	A	A	A	A	B	A	B	B	A	B	B	B	B	A	A	B	-	B	B	A	A	B	A	A	B	B	A	A	A	B	B	B	B	B	B
	S3_7449220	39.484	3	7449220	A	A	B	A	A	A	B	B	A	A	A	A	A	A	B	A	B	B	A	B	B	B	B	B	A	B	-	B	B	A	A	B	A	A	B	B	A	A	A	B	B	B	B	B	B
	S3_7745148	41.151	3	7745148	A	A	B	A	A	B	B	B	A	A	A	A	A	A	B	A	B	A	A	B	B	B	B	B	A	A	-	B	B	A	A	B	A	A	B	B	A	A	A	B	B	B	B	B	B
	S3_7908780	42.263	3	7908780	A	A	B	A	A	B	B	B	A	A	A	A	A	A	B	A	B	A	A	B	B	B	B	B	A	A	B	B	B	A	B	B	A	A	B	B	A	A	A	B	B	B	B	B	B
	S3_7908783	42.8	3	7908783	A	A	B	A	A	B	B	B	A	A	A	A	A	A	B	A	B	A	A	B	B	B	B	B	A	A	B	B	B	A	B	B	A	A	B	B	A	A	A	B	B	B	B	B	B
	S3_7819106	43.072	3	7819106	A	A	B	A	A	B	B	B	A	A	A	A	A	A	B	A	B	A	A	B	B	B	B	B	A	A	-	B	B	A	B	B	A	A	B	B	A	A	A	B	B	B	B	B	B
	S3_7933843	44.177	3	7933843	A	A	B	A	A	B	A	B	A	A	A	A	A	A	B	A	B	A	A	B	B	B	B	B	A	A	-	B	B	A	-	B	A	A	B	B	A	A	A	B	B	B	B	B	B
	S3_8002320	44.177	3	8002320	A	A	B	A	A	B	A	B	A	A	A	A	A	A	B	A	B	A	A	B	B	B	B	B	A	A	-	B	B	A	B	B	A	A	B	B	A	A	A	B	B	B	B	B	B
	S3_8059316	45.288	3	8059316	A	A	B	A	A	A	A	B	A	A	A	A	A	A	B	A	B	A	A	B	B	B	B	B	A	A	-	B	B	A	-	B	A	A	B	B	A	A	A	B	B	B	B	B	B
	S3_8208949	46.122	3	8208949	A	A	B	A	A	A	A	B	A	A	A	A	A	A	B	A	B	A	A	B	B	B	B	B	A	A	-	B	B	A	B	B	A	A	B	B	A	A	A	B	B	B	B	B	B
	S3_8618326	47.543	3	8618326	A	B	B	A	A	A	A	B	A	A	A	A	A	A	B	A	B	A	A	B	B	B	B	B	A	A	-	B	B	A	-	B	A	A	B	B	A	A	A	B	B	B	B	A	B
	S3_8639834	48.385	3	8639834	A	B	B	A	A	A	A	B	A	A	A	A	A	A	B	A	B	A	A	B	B	B	B	B	A	A	-	B	B	A	B	B	A	A	B	B	A	A	A	B	B	B	B	A	B
	S3_8626862	49.509	3	8626862	A	B	B	A	A	A	A	B	A	A	A	A	A	A	B	A	B	A	A	B	B	B	B	B	A	A	B	B	B	A	B	B	A	A	B	B	A	A	A	B	B	B	B	A	B
	S3_8720351	52.403	3	8720351	A	B	B	A	A	A	A	B	A	A	A	A	A	A	B	A	B	A	B	B	B	B	B	B	A	A	B	B	B	A	B	B	A	A	B	B	A	-	A	B	B	B	B	A	B
	S3_9345319	53.747	3	9345319	A	B	B	A	A	A	A	B	A	A	A	A	A	A	B	A	B	A	B	B	B	A	B	A	A	A	-	B	B	A	B	B	A	A	B	B	A	B	A	B	B	B	B	A	B
	S3_9345321	53.747	3	9345321	A	B	B	A	A	A	A	B	A	A	A	A	A	A	B	A	B	A	B	B	B	A	B	A	A	A	-	B	B	A	B	B	A	A	B	B	A	B	A	B	B	B	B	A	B
	S3_9544888	54.811	3	9544888	A	B	B	A	A	A	A	B	A	A	A	A	A	A	B	A	A	A	B	B	B	A	B	-	A	A	-	B	B	A	B	B	A	A	B	B	A	-	A	B	B	B	B	A	B
	S3_9700037	55.881	3	9700037	A	B	B	A	A	A	A	B	A	A	A	A	A	A	B	B	A	A	B	B	B	A	B	-	A	A	B	B	B	A	B	B	A	A	B	B	A	-	A	B	B	B	B	A	B
	S3_9935681	58.646	3	9935681	A	B	B	A	A	A	A	B	A	A	A	A	A	A	B	B	A	A	B	B	B	A	B	B	A	A	B	B	B	A	-	B	A	A	B	-	A	-	A	B	B	B	B	A	B
	S3_10390234	60.57	3	10390234	A	B	B	A	A	A	A	B	A	A	A	A	A	A	B	B	A	A	B	B	B	A	B	-	A	A	B	B	B	A	-	B	A	A	B	-	A	A	A	B	B	B	B	A	B
	S3_10504983	61.951	3	10504983	A	B	B	A	A	A	A	B	A	A	A	A	A	A	B	B	A	A	B	B	B	A	B	B	A	A	B	B	B	A	-	B	B	A	A	-	B	A	A	B	B	B	B	A	B
	S3_11050482	64.555	3	11050482	A	B	B	A	A	A	A	B	A	A	A	A	A	-	B	B	A	A	B	B	B	-	B	B	A	A	B	B	B	A	B	B	B	A	A	B	B	A	A	B	B	B	B	A	B
	S3_11353835	65.375	3	11353835	A	B	B	A	A	A	A	B	A	A	-	A	A	A	B	B	A	A	B	B	B	A	B	B	A	A	B	B	B	A	B	B	B	A	A	-	B	A	A	B	B	B	B	A	B
	S3_11602138	65.901	3	11602138	A	B	B	A	A	A	A	B	A	A	A	A	A	A	B	B	A	A	B	B	B	A	B	B	A	A	B	B	B	A	B	B	B	A	A	B	B	A	A	B	B	B	B	A	B
	S3_11650195	66.164	3	11650195	A	B	B	A	A	A	A	B	A	A	A	A	A	A	B	B	A	A	B	B	B	A	B	B	A	A	B	B	B	A	-	B	B	A	A	-	B	A	A	B	B	B	B	A	B
	S3_11698389	66.164	3	11698389	A	B	B	A	A	A	A	B	A	A	A	A	A	A	B	B	A	A	B	B	B	A	B	B	A	A	B	B	B	A	-	B	B	A	A	-	B	A	A	B	B	B	B	A	B
	S3_11720478	66.164	3	11720478	A	B	B	A	A	A	A	B	A	A	A	A	A	A	B	B	A	A	B	B	B	A	B	B	A	A	B	B	B	A	-	B	B	A	A	-	B	A	A	B	B	B	B	A	B
	S3_12025044	67.24	3	12025044	A	B	B	A	B	A	A	B	A	A	A	A	A	A	B	B	A	A	B	B	B	A	B	B	A	A	B	B	B	A	-	B	B	-	A	-	B	A	A	B	B	B	B	A	B
	S3_12238810	67.766	3	12238810	A	B	B	A	B	A	A	B	A	A	A	A	A	A	B	B	A	A	B	B	B	A	B	B	A	A	B	B	B	A	B	B	B	-	A	-	B	A	A	B	B	B	B	A	B
	S3_12243314	68.025	3	12243314	A	B	B	A	B	A	A	B	A	A	A	A	A	A	B	B	A	A	B	B	B	A	B	B	A	A	B	B	B	A	B	B	B	A	A	-	B	A	A	B	B	B	B	A	B
	S3_12354000	68.543	3	12354000	A	B	B	A	B	A	A	B	A	A	A	A	A	A	B	B	A	A	B	B	B	A	B	B	A	A	B	B	B	A	B	B	B	-	A	-	B	A	A	B	B	B	B	A	B
	S3_12511790	69.88	3	12511790	A	B	B	A	B	A	A	B	A	A	A	A	A	A	B	B	A	A	B	B	B	A	B	B	A	A	B	B	B	A	B	-	B	A	A	B	B	A	A	B	B	B	B	A	B
	S3_14324640	74.177	3	14324640	A	B	A	A	B	A	A	B	A	A	A	A	A	A	B	B	A	A	A	A	B	A	A	B	A	A	B	A	B	A	B	B	B	-	A	A	B	A	A	B	B	B	B	A	B
	S3_15056051	75.264	3	15056051	A	B	-	A	B	A	A	B	A	A	A	-	A	A	B	B	A	A	A	A	A	A	-	B	A	A	B	-	B	A	B	B	B	A	A	A	B	A	A	B	B	B	B	A	B
	S3_15365601	77.188	3	15365601	A	B	B	A	B	A	A	B	A	A	A	A	A	A	B	B	A	A	A	A	A	A	A	B	A	A	B	A	B	A	B	B	B	-	A	A	B	A	A	B	B	B	B	A	B
	S3_15429254	78.743	3	15429254	A	B	A	A	B	A	A	B	A	A	A	A	A	A	B	B	A	A	A	A	A	A	A	B	A	A	B	A	B	A	B	B	B	A	A	A	B	A	A	B	B	B	B	A	B
	S3_15689578	79.258	3	15689578	A	B	-	A	B	A	A	B	A	A	A	A	A	A	B	B	A	A	A	A	A	A	A	B	A	A	B	A	B	A	B	B	B	-	A	A	B	A	A	B	B	B	B	A	B
	S3_20002404	83.69	3	20002404	A	B	A	A	B	A	B	B	A	A	A	A	A	A	B	A	A	A	A	A	A	A	A	B	A	A	B	A	B	B	B	B	B	-	A	A	B	A	A	B	B	B	B	A	B
	S3_46201064	84.715	3	46201064	A	B	A	A	B	A	B	B	A	A	A	A	A	A	B	A	A	A	A	A	A	A	A	B	A	A	B	A	B	B	B	B	B	A	A	A	B	A	A	B	B	B	B	A	B
	S3_47620067	85.228	3	47620067	A	B	A	A	B	A	B	A	A	A	A	A	A	A	B	A	A	A	A	A	A	A	A	B	A	A	B	A	B	B	B	B	B	A	A	A	B	A	A	B	B	B	B	A	B
	S3_48915641	85.741	3	48915641	A	B	-	A	B	A	B	A	A	A	A	A	A	A	B	A	A	A	A	A	A	A	A	B	A	A	B	A	A	B	B	B	B	A	A	A	B	A	A	B	B	B	B	A	B
	S3_51899477	87.614	3	51899477	A	B	-	A	B	A	B	A	A	A	A	A	A	A	B	A	A	A	A	A	A	A	A	B	A	A	B	A	A	B	B	B	-	A	A	A	B	A	A	B	B	B	B	A	B
	S3_51617000	88.391	3	51617000	A	B	-	A	B	A	B	A	A	A	A	A	A	A	B	A	A	A	A	A	A	A	A	B	A	A	B	A	A	B	B	B	-	A	A	A	B	A	A	B	B	B	B	A	B
	S3_50669263	90.284	3	50669263	A	B	B	A	B	A	B	A	A	A	A	A	A	A	B	A	A	A	A	A	A	A	A	B	A	A	B	A	A	B	B	B	A	-	A	A	B	A	A	B	B	B	B	A	B
	S3_50652233	90.557	3	50652233	A	B	A	A	B	A	B	A	A	A	A	A	A	A	B	A	A	A	A	A	A	A	A	B	A	A	B	A	A	B	B	B	A	-	A	A	B	A	A	B	B	B	B	A	B
	S3_50800534	91.109	3	50800534	A	B	-	A	B	A	B	A	A	A	A	A	A	A	B	A	A	A	A	A	A	A	A	B	A	A	B	A	A	B	B	B	A	-	A	A	B	A	A	B	B	B	B	A	B
	S3_50797896	91.109	3	50797896	A	B	-	A	B	A	B	A	A	A	A	A	A	A	B	A	A	A	A	A	A	A	A	B	A	A	B	A	A	B	B	B	A	-	A	A	B	A	A	B	B	B	B	A	B
	S3_51032055	91.373	3	51032055	A	B	-	A	B	A	B	A	A	A	A	A	A	A	B	A	A	A	A	A	A	A	A	B	A	A	B	A	A	B	B	B	A	A	A	A	B	A	A	B	B	B	B	A	B
	S3_52257316	92.977	3	52257316	A	B	B	A	B	A	B	A	A	A	A	A	A	A	B	A	A	A	A	A	A	A	A	B	A	A	B	A	A	B	B	B	A	-	A	A	B	A	A	B	B	B	B	A	B
	S3_52430630	94.344	3	52430630	A	B	-	A	B	A	B	A	A	A	A	A	A	A	B	A	A	A	A	A	A	A	A	B	A	A	B	A	A	B	B	B	A	-	A	A	B	A	A	B	B	B	B	A	B
	S3_52478865	94.887	3	52478865	A	B	-	A	B	A	B	A	A	A	A	A	A	A	B	A	A	A	A	A	A	A	A	B	A	A	B	A	A	B	B	B	A	-	A	A	B	A	A	B	B	B	B	A	B
	S3_52797623	95.406	3	52797623	A	B	A	A	B	A	B	A	A	A	A	A	A	A	B	A	A	A	A	A	A	A	A	B	A	A	B	A	A	B	B	B	A	A	A	A	B	A	A	B	B	B	B	A	B
	S3_53202688	96.708	3	53202688	A	B	A	A	B	A	B	A	A	A	A	A	A	A	B	A	A	A	A	A	A	A	A	B	A	A	B	A	A	B	B	B	A	-	A	A	B	A	A	B	B	B	B	A	B
	S3_53260490	98.017	3	53260490	A	B	-	A	B	A	B	A	A	A	A	A	A	A	B	A	A	A	A	A	A	A	A	B	A	A	B	A	A	B	B	B	A	A	A	A	B	A	A	B	B	B	B	A	B
	S3_54930513	100.146	3	54930513	A	B	B	A	B	A	B	A	A	A	A	A	A	A	B	A	A	A	A	A	A	A	A	B	A	A	B	A	A	B	B	B	A	-	A	B	B	A	A	B	B	B	B	A	B
	S3_54556800	100.664	3	54556800	A	B	-	A	B	A	B	A	A	A	A	A	A	A	B	A	A	A	A	A	A	A	A	B	A	A	B	A	A	B	-	B	A	A	A	A	B	A	A	B	B	B	B	A	B
	S3_54213215	100.664	3	54213215	A	B	-	A	B	A	B	A	A	A	A	A	A	A	B	A	A	A	A	A	A	A	A	B	A	A	B	A	A	B	B	B	A	A	A	A	B	A	A	B	B	B	B	A	B
	S3_53736795	101.973	3	53736795	A	B	A	A	B	A	B	A	A	A	A	A	A	A	B	A	A	A	A	A	A	A	A	B	A	A	B	A	A	B	B	B	A	A	A	A	B	A	A	B	B	B	B	A	B
	S3_53573308	102.747	3	53573308	A	B	-	A	B	A	B	A	A	A	A	A	A	A	B	A	A	A	A	-	A	A	A	B	A	A	B	A	A	B	B	B	A	-	A	A	B	A	A	B	B	B	B	A	B
	S3_54967360	103.8	3	54967360	A	B	-	A	B	A	B	A	A	A	A	A	A	A	B	A	A	A	A	A	A	A	A	B	A	A	B	A	A	B	B	B	A	B	A	B	B	A	A	B	B	B	B	A	B
	S3_55202196	105.116	3	55202196	A	B	-	A	B	A	B	A	A	A	A	A	A	A	B	A	A	A	A	A	A	A	A	B	A	A	B	A	A	B	-	B	A	B	A	B	B	A	A	B	B	B	B	A	B
	S3_55024364	106.152	3	55024364	A	B	-	A	B	A	B	A	A	A	A	A	A	A	B	A	A	A	A	A	A	A	A	B	A	A	B	A	A	B	B	B	A	B	A	B	B	A	A	B	B	B	B	A	B
	S3_55003488	106.972	3	55003488	A	B	-	A	B	A	B	A	A	A	A	A	A	A	B	A	A	A	A	A	A	A	A	B	A	A	B	A	A	B	B	B	A	B	A	B	B	A	A	B	B	B	B	A	B
	S3_55002305	106.972	3	55002305	A	B	-	A	B	A	B	A	A	A	A	A	A	A	B	A	A	A	A	A	A	A	A	B	A	A	B	A	A	B	B	B	A	B	A	B	B	A	A	B	B	B	B	A	B
	S3_55311781	109.531	3	55311781	A	B	B	B	B	A	B	A	A	A	A	A	A	A	B	A	A	A	A	A	A	A	A	B	A	A	B	A	A	B	-	B	A	B	A	B	B	A	A	B	B	B	B	A	B
	S3_56071120	112.019	3	56071120	A	B	-	B	-	A	B	A	A	A	A	A	A	A	B	A	A	B	A	A	A	A	A	B	A	A	B	A	A	B	B	B	A	B	A	B	B	A	A	B	B	B	B	A	B
	S3_56098157	115.045	3	56098157	A	B	-	B	-	A	B	A	A	A	A	A	A	A	B	A	A	B	A	A	A	A	A	B	A	A	B	A	A	B	B	B	A	B	A	B	B	A	A	B	B	B	B	A	B
	S3_56147468	115.558	3	56147468	A	B	A	B	B	A	B	A	A	A	A	A	A	A	B	A	A	B	A	A	A	A	A	B	A	A	B	A	A	B	B	A	A	B	A	B	B	A	A	B	B	B	B	A	B
	S3_56159781	116.323	3	56159781	A	B	-	B	B	A	B	A	A	A	A	A	A	A	B	A	A	B	A	A	A	A	A	B	A	A	B	A	A	B	B	A	A	B	A	B	B	A	A	B	B	B	B	A	B
	S3_56614292	117.365	3	56614292	A	B	-	B	B	A	B	A	A	A	A	A	A	A	B	A	A	B	A	A	A	A	A	B	A	A	B	A	A	B	B	A	A	B	A	B	B	A	A	-	B	B	B	A	B
	S3_56272980	117.886	3	56272980	A	B	-	B	B	A	B	A	A	A	A	A	A	A	B	A	A	B	A	A	A	A	A	B	A	A	B	A	A	B	B	A	A	B	A	-	B	A	A	B	B	B	B	A	B
	S3_56758333	118.401	3	56758333	A	B	-	B	B	A	B	A	A	A	A	A	A	A	B	A	A	B	A	A	A	A	A	B	A	A	B	A	A	B	B	A	A	B	A	B	B	A	A	B	B	B	B	A	B
	S3_56723089	119.163	3	56723089	A	B	-	B	B	A	B	A	A	A	A	A	A	A	B	A	A	B	A	A	A	A	A	B	A	A	B	A	A	B	B	A	A	B	A	B	B	A	A	-	B	B	B	A	B
	S3_57363066	124.52	3	57363066	A	B	-	B	B	A	B	A	-	A	B	A	A	A	B	A	A	B	A	A	A	A	A	B	B	A	B	A	A	B	B	A	A	A	A	B	-	A	A	-	B	B	B	A	B
	S3_57895062	131.246	3	57895062	A	B	-	B	B	A	B	A	A	A	B	B	A	A	A	A	A	B	A	B	A	A	B	B	B	A	B	-	-	B	A	A	A	A	A	B	B	A	A	B	B	A	B	A	B
	S3_57945552	133.617	3	57945552	A	B	-	B	B	A	B	A	A	A	B	B	A	A	A	A	A	B	A	B	A	A	B	B	B	A	B	-	A	B	A	A	A	A	A	B	B	A	A	B	B	A	B	A	B
	S3_58173193	134.642	3	58173193	A	B	-	B	B	A	B	A	A	A	B	B	A	A	A	A	A	B	A	B	A	A	B	B	B	A	B	A	B	B	A	A	A	A	A	B	B	A	A	B	B	A	B	A	B
	S3_58322223	136.988	3	58322223	A	B	-	B	B	A	B	A	A	A	B	B	A	A	A	A	A	B	A	B	A	A	B	B	B	A	B	A	B	B	A	A	A	A	A	B	B	A	A	B	B	A	B	B	A
	S3_58661239	139.65	3	58661239	A	B	-	B	B	B	B	A	A	A	B	B	A	A	A	A	A	B	A	B	A	A	B	B	B	A	B	A	-	B	A	A	-	A	A	B	B	A	A	B	B	A	B	B	A
	S3_58769509	140.966	3	58769509	A	B	B	B	B	B	B	A	A	B	B	-	A	A	A	A	A	B	A	B	A	A	B	B	B	A	B	A	-	B	A	A	-	A	A	B	B	A	A	B	B	A	B	B	A
	S3_58609923	142.819	3	58609923	A	B	A	B	B	B	B	A	A	A	B	B	A	A	A	A	A	B	A	B	A	A	B	B	B	A	B	A	-	B	A	A	-	A	A	B	B	A	A	B	B	A	B	B	A
	S3_59320416	146.715	3	59320416	B	B	B	B	B	B	B	A	A	B	B	B	A	A	A	A	A	B	A	B	A	A	B	B	B	A	B	A	B	B	-	A	-	A	A	B	B	A	A	B	B	A	B	B	A
	S3_59558281	149.163	3	59558281	B	B	B	B	B	B	B	A	A	B	B	B	A	A	A	A	A	B	A	B	A	A	B	B	B	A	B	A	B	B	-	A	-	A	A	B	B	A	A	B	B	A	A	B	A
	S3_59653421	150.227	3	59653421	B	B	B	B	B	B	B	A	A	B	B	B	A	A	A	A	A	B	A	B	A	A	B	B	B	A	B	A	B	B	A	A	-	A	A	B	B	A	A	B	B	A	A	B	A
	S3_59703267	151.269	3	59703267	B	B	B	B	B	B	B	A	A	B	B	B	A	A	A	A	A	B	A	B	A	A	B	B	B	A	B	A	B	B	A	A	A	A	B	B	B	A	A	B	B	A	A	B	A
	S3_60156388	156.49	3	60156388	B	B	B	B	B	B	B	A	A	B	B	B	A	A	A	A	A	B	A	B	A	A	B	B	B	A	B	A	B	B	A	A	-	A	B	B	B	A	A	B	B	A	A	B	A
	S3_60472854	160.453	3	60472854	B	B	B	B	B	B	B	A	A	B	B	A	B	A	A	A	A	B	A	B	A	A	B	B	B	A	B	A	B	B	A	A	B	A	B	B	B	A	A	B	B	A	A	B	A
	S3_62227041	167.342	3	62227041	B	B	B	B	B	B	B	A	A	B	B	A	B	A	-	A	A	B	A	B	A	A	B	A	B	A	B	A	B	B	A	A	-	A	B	-	B	B	A	-	B	A	A	B	A
	S3_62427677	168.672	3	62427677	B	B	B	B	B	B	B	A	A	B	B	A	B	A	-	A	A	B	A	B	A	A	B	A	B	A	B	A	B	B	A	A	B	A	B	B	B	B	A	-	B	A	A	B	A
	S3_64850692	175.065	3	64850692	B	B	B	B	B	B	B	A	A	A	B	A	B	A	B	A	A	A	-	B	A	B	B	A	B	B	B	A	-	B	A	A	B	A	B	B	A	B	A	-	B	A	A	B	A
	S3_66863803	182.819	3	66863803	B	B	B	B	B	B	A	A	A	A	B	A	A	A	B	A	A	A	B	A	A	B	B	B	B	B	B	A	A	B	A	A	B	-	B	B	A	B	A	B	B	B	B	B	A
	S3_67290814	184.642	3	67290814	B	B	B	B	B	B	A	A	A	B	B	A	A	A	B	A	A	A	-	A	A	B	B	B	B	B	B	A	A	B	A	A	B	A	B	B	A	B	A	B	B	B	B	A	A
	S3_67683758	185.938	3	67683758	B	B	B	B	B	B	A	A	A	B	B	A	A	A	B	A	A	A	A	A	A	B	B	B	B	B	B	A	A	B	A	A	B	A	B	B	A	B	A	B	B	B	B	A	A
	S3_67964896	186.964	3	67964896	B	B	B	B	B	B	A	A	A	B	B	A	A	A	B	A	A	A	B	A	A	B	B	B	B	B	B	A	A	B	A	A	B	A	B	B	A	B	A	-	B	B	B	A	A
	S3_68057834	188.287	3	68057834	B	B	B	B	B	B	A	A	A	B	A	A	A	A	B	A	A	A	-	A	A	B	B	B	B	B	B	A	A	B	A	A	B	A	B	B	A	B	A	B	B	B	B	A	A
	S3_68182993	189.34	3	68182993	B	B	B	B	B	B	A	A	A	B	A	A	A	A	B	A	A	A	-	A	A	B	B	B	B	B	B	A	A	B	A	A	B	A	B	B	A	B	A	B	B	B	B	A	A
	S3_68326354	190.971	3	68326354	B	B	B	B	B	B	A	A	A	B	A	A	A	A	B	A	A	A	A	A	A	B	A	B	B	B	B	A	A	B	A	A	B	A	B	B	A	B	A	-	B	B	B	A	A
	S3_68433480	192.046	3	68433480	B	B	B	B	B	B	A	A	A	B	A	A	A	A	B	A	A	A	-	A	A	B	A	B	B	B	B	A	A	B	A	A	B	A	B	B	A	B	A	B	B	B	B	A	A
	S3_69082904	193.642	3	69082904	B	B	B	B	B	B	A	A	A	B	A	A	A	A	B	A	A	A	-	A	A	B	A	B	B	B	B	A	A	B	A	A	B	A	B	B	A	B	A	-	B	B	B	A	A
	S3_69235019	194.965	3	69235019	B	B	B	B	B	B	A	A	B	B	A	A	A	A	B	A	A	A	B	A	A	B	A	B	B	B	B	A	A	B	A	A	B	A	B	B	A	B	A	-	B	B	B	A	A
	S3_69610570	196.848	3	69610570	B	B	B	B	B	B	A	A	B	B	A	A	A	A	B	A	A	A	B	A	A	B	A	B	B	B	B	A	A	B	A	A	B	A	B	-	A	B	A	B	B	B	A	B	A
	S3_69713460	197.696	3	69713460	B	B	B	B	-	B	A	A	B	B	A	A	A	A	B	A	A	A	-	A	A	-	A	B	B	B	B	A	A	B	-	A	B	A	B	-	A	B	A	B	B	B	A	B	A
	S3_69698464	197.973	3	69698464	B	B	B	B	B	B	A	A	B	B	A	A	A	A	B	A	A	A	A	A	A	B	A	B	B	B	B	A	A	B	A	A	B	A	B	-	A	B	A	B	B	B	A	B	A
	S3_70085121	199.015	3	70085121	B	B	B	B	B	B	A	A	B	B	A	A	A	A	B	A	A	A	-	A	A	B	A	B	B	B	B	A	A	B	A	A	B	A	B	-	A	B	A	B	B	B	A	B	A
	S3_70013744	199.796	3	70013744	B	B	B	B	B	B	A	A	B	B	A	A	A	A	B	A	A	A	A	A	A	B	A	B	B	B	B	A	A	B	A	A	B	A	B	-	A	B	A	-	B	B	A	B	A
	S3_70253248	200.838	3	70253248	B	B	B	B	B	B	A	A	B	B	A	A	A	A	B	A	A	A	A	A	A	B	A	B	B	B	B	A	A	B	-	A	B	A	B	A	A	B	A	B	B	B	A	B	A
	S3_70335383	201.604	3	70335383	B	B	B	B	B	B	A	A	B	B	A	A	A	A	B	A	A	A	A	A	A	B	A	B	B	B	B	A	A	B	-	A	B	A	A	-	A	B	A	-	B	B	A	B	A
	S3_70818340	204.851	3	70818340	B	B	B	B	A	B	A	A	B	B	A	A	A	A	B	A	A	A	B	B	A	B	A	A	A	B	B	A	A	B	A	A	B	A	A	-	A	B	A	-	B	B	A	B	A
	S3_71061685	206.423	3	71061685	B	B	B	B	A	B	A	A	B	B	A	A	A	A	B	A	A	A	B	B	A	B	A	-	A	A	B	A	A	B	A	A	B	A	A	A	A	B	A	-	B	B	A	B	A
	S3_71232951	206.935	3	71232951	B	B	B	B	A	B	A	A	B	B	A	A	A	A	B	A	A	A	B	B	A	B	A	A	A	A	B	A	A	B	A	A	B	A	A	A	A	B	A	-	B	B	A	B	A
	S3_71643358	209.569	3	71643358	B	B	B	B	A	B	A	A	B	B	A	A	A	A	B	A	A	A	B	B	A	B	A	B	A	A	B	A	A	B	A	A	B	A	A	A	A	B	A	B	B	B	A	B	A
	S3_71744039	210.58	3	71744039	B	B	B	B	A	B	A	A	B	B	A	A	A	A	B	A	A	A	B	B	A	B	A	B	A	A	B	A	A	B	A	A	B	A	A	A	A	B	A	B	B	B	A	B	A
	S3_71682243	210.831	3	71682243	B	B	B	B	A	B	A	A	B	B	A	A	A	A	B	A	A	A	B	B	A	B	A	B	A	A	B	A	A	B	-	A	B	A	A	A	A	B	A	-	B	B	A	B	A
	S3_71926787	212.12	3	71926787	B	B	B	B	A	B	A	A	B	B	B	A	A	A	B	A	A	A	B	B	A	B	A	B	A	A	B	A	A	B	-	A	B	A	A	-	A	B	A	-	B	B	A	B	A
	S3_72059993	212.885	3	72059993	B	B	B	B	A	B	A	A	B	B	B	A	A	A	B	A	A	A	B	B	A	B	A	B	A	A	B	A	A	B	A	A	B	A	A	A	A	B	A	-	B	B	A	B	A
	S3_72144463	213.39	3	72144463	B	B	B	B	A	B	A	A	B	B	B	A	A	A	B	A	A	A	B	B	A	B	A	B	A	A	B	A	A	B	-	A	B	A	A	A	A	B	A	-	B	B	A	B	A
	S3_72567141	214.427	3	72567141	B	B	B	B	A	B	A	A	B	B	B	A	A	A	B	A	A	A	B	B	A	-	A	B	A	A	B	A	A	B	-	A	B	A	A	-	A	B	A	-	B	B	A	B	A
	S3_72645506	216.487	3	72645506	B	B	-	B	A	B	A	A	-	B	B	A	A	A	B	A	A	A	B	B	A	-	A	B	A	A	B	A	A	B	A	A	B	A	A	-	A	B	A	-	B	B	A	B	A
	S3_72645716	218.511	3	72645716	B	B	B	B	A	B	A	A	B	B	B	A	A	A	B	A	A	A	B	B	A	-	A	B	A	A	B	A	A	B	A	A	B	A	A	-	A	B	A	-	B	B	A	B	A
	S3_72880670	220.344	3	72880670	B	B	B	B	A	B	A	A	B	B	B	A	A	A	B	A	A	A	B	B	B	B	A	B	A	A	B	A	A	B	A	A	B	A	A	-	A	B	A	-	B	B	-	B	A
	S3_73014943	221.106	3	73014943	B	B	B	B	A	B	A	A	B	B	B	A	A	A	B	A	A	A	B	B	B	B	A	B	A	A	B	A	A	B	A	A	B	A	A	A	A	B	A	-	B	B	A	B	A
	S3_73024918	221.357	3	73024918	B	B	B	B	A	B	A	A	B	B	B	A	A	A	B	A	A	A	B	B	B	B	A	-	A	A	B	A	A	B	A	A	B	A	A	A	A	B	A	B	B	B	A	B	A
	S3_73060082	222.126	3	73060082	B	B	B	B	A	B	A	A	B	B	B	A	A	A	A	A	A	A	B	B	B	B	A	B	A	A	B	A	A	B	A	A	B	A	A	-	A	B	A	B	B	B	A	B	A
	S3_73091228	222.892	3	73091228	B	B	B	B	A	B	A	A	B	B	B	A	A	A	A	A	A	A	B	B	B	B	A	B	A	A	B	A	A	B	B	A	B	A	A	A	A	B	A	B	B	B	A	B	A
	S3_73163918	224.181	3	73163918	B	B	B	B	A	B	A	A	B	B	B	A	A	A	A	A	A	A	B	B	B	B	A	B	A	A	B	A	A	B	A	A	B	A	A	-	A	B	A	B	B	B	A	B	A
	S3_73265013	224.696	3	73265013	B	B	B	B	A	B	A	A	B	B	B	A	A	A	A	A	A	A	B	B	B	B	B	B	A	A	B	A	A	B	A	A	B	A	A	-	A	B	A	-	B	B	A	B	A
	S3_73444705	226.005	3	73444705	B	B	B	B	A	B	A	A	B	B	B	A	A	A	A	A	A	A	B	B	B	-	B	B	A	A	B	A	A	B	B	A	B	A	A	-	A	B	A	B	B	B	A	B	A
	S3_73796756	226.005	3	73796756	B	B	B	B	A	B	A	A	B	B	B	A	A	A	A	A	A	A	B	B	B	B	B	B	A	A	B	A	A	B	B	A	B	A	A	-	A	B	A	B	B	B	A	B	A
	S4_1436746	0	4	1436746	A	A	A	B	B	A	A	A	A	A	B	A	A	B	B	A	B	B	B	A	A	B	A	B	B	A	B	B	B	B	B	A	A	A	A	A	A	B	B	A	A	B	A	A	B
	S4_1088391	2.421	4	1088391	A	A	A	B	B	A	A	A	B	A	B	A	A	B	B	A	B	B	B	A	A	B	A	B	B	A	B	A	A	B	B	A	B	A	A	A	A	B	B	A	A	B	A	A	B
	S4_1114872	2.934	4	1114872	A	A	A	B	B	A	A	A	B	A	B	A	A	B	B	A	B	B	B	A	A	B	A	B	B	A	B	B	A	B	B	A	B	A	A	A	A	B	B	A	A	B	A	A	B
	S4_1008292	4.216	4	1008292	A	A	A	B	B	A	A	A	B	A	A	A	A	B	B	A	B	B	B	A	A	B	A	B	B	A	B	A	A	B	B	A	B	A	A	A	A	B	B	A	A	B	A	A	B
	S4_1008264	7.099	4	1008264	A	A	A	B	B	A	A	A	B	A	A	A	A	B	B	A	B	B	B	A	A	B	A	B	B	A	B	A	A	B	B	A	B	A	A	A	A	B	B	A	A	B	A	A	B
	S4_958815	7.609	4	958815	A	A	A	B	B	A	A	A	B	A	A	A	A	B	B	A	B	B	B	A	A	B	A	B	B	A	B	B	A	B	B	A	B	A	A	-	A	B	B	A	A	B	A	A	B
	S4_874899	8.13	4	874899	A	A	A	B	B	A	A	-	B	A	A	A	A	B	B	A	B	B	B	A	A	B	A	B	B	A	B	B	A	B	B	A	B	A	A	A	A	B	B	A	A	B	A	A	B
	S4_714976	8.907	4	714976	A	A	A	B	B	A	A	A	B	A	A	A	A	B	B	A	B	B	B	A	A	B	A	B	B	A	B	B	A	B	B	A	B	A	A	A	A	B	B	A	A	B	A	A	B
	S4_542753	9.68	4	542753	A	A	A	B	B	A	A	A	B	A	A	A	A	B	B	A	B	B	B	A	A	B	A	B	B	A	B	B	A	B	B	A	B	A	A	A	A	B	B	A	A	B	A	A	B
	S4_1224402	12.893	4	1224402	A	A	A	B	B	A	A	A	A	A	B	A	A	B	B	A	B	B	B	A	A	B	A	B	B	A	B	B	A	B	B	A	A	A	A	A	A	B	B	A	A	B	A	A	B
	S4_1380060	14.176	4	1380060	A	A	A	B	B	A	A	A	A	A	B	A	A	B	B	A	B	B	B	A	A	B	A	B	B	A	B	B	B	B	B	A	A	A	A	A	A	B	B	A	A	B	A	A	B
	S4_1659496	15.471	4	1659496	A	A	A	B	B	A	A	A	A	B	B	A	A	B	B	A	B	B	B	A	A	B	A	B	B	A	B	B	B	B	B	A	A	A	A	A	A	B	B	A	A	B	A	A	B
	S4_1787962	15.984	4	1787962	A	A	A	B	B	A	A	A	A	B	B	A	A	B	B	A	B	B	B	A	A	B	A	B	B	A	B	B	B	B	B	A	A	A	A	A	A	B	B	A	A	B	A	A	B
	S4_2641118	17.837	4	2641118	A	A	A	B	B	A	A	A	A	B	B	A	A	B	B	A	B	B	B	A	A	B	A	B	B	A	B	B	-	B	B	B	A	A	A	A	A	B	B	A	A	B	A	A	B
	S4_3380989	19.425	4	3380989	A	A	A	B	B	A	A	A	A	B	B	A	A	B	B	A	B	B	B	A	B	B	A	B	B	A	B	B	A	B	B	B	A	A	A	A	A	B	B	A	A	B	A	A	B
	S4_3041604	20.461	4	3041604	A	A	A	B	B	A	A	A	A	B	B	A	A	B	B	A	B	B	B	A	B	B	A	B	B	A	B	B	A	B	B	B	A	A	A	A	A	B	B	A	A	B	A	A	B
	S4_2675314	21.514	4	2675314	A	A	A	B	B	A	A	A	A	B	B	A	A	B	B	A	B	B	B	A	B	B	A	B	B	A	B	B	-	B	B	B	A	A	A	A	A	B	B	A	A	B	A	A	B
	S4_3601239	23.127	4	3601239	A	A	A	B	B	A	A	A	A	B	B	A	B	B	B	A	B	B	B	A	B	B	A	B	B	A	B	B	A	B	B	B	A	A	A	A	A	B	B	A	A	B	A	A	B
	S4_3833721	24.164	4	3833721	A	A	A	B	B	A	A	A	A	B	B	A	B	B	B	A	B	B	B	A	B	B	A	B	B	A	B	A	A	B	B	B	A	A	A	A	A	B	B	A	A	B	A	A	B
	S4_3814343	24.677	4	3814343	A	A	A	B	B	A	A	A	A	B	B	A	B	B	B	A	B	B	B	A	B	B	A	B	B	A	B	A	A	B	B	B	A	A	A	A	A	B	B	A	A	B	A	A	B
	S4_4237774	27.339	4	4237774	A	A	A	B	B	A	A	A	A	B	B	A	B	B	B	A	B	B	B	A	B	B	A	B	B	A	B	A	B	A	B	B	A	A	A	A	A	B	B	A	A	B	A	A	A
	S4_4350641	28.104	4	4350641	A	A	A	B	B	A	A	A	A	B	B	A	A	B	B	A	B	B	B	A	B	B	A	B	B	A	A	A	B	A	B	B	A	A	A	A	A	B	B	A	A	B	A	A	A
	S4_4505415	29.937	4	4505415	A	B	A	B	B	A	A	B	A	B	B	A	A	B	B	A	B	B	B	A	B	B	A	B	B	A	A	A	B	A	B	B	A	A	A	A	A	B	B	A	A	B	A	A	A
	S4_4553845	30.974	4	4553845	A	B	A	B	B	A	A	B	A	B	B	A	A	B	B	A	B	B	B	A	B	B	A	B	B	A	A	A	-	A	B	B	A	A	A	A	A	A	B	A	A	B	A	A	A
	S4_4685387	31.999	4	4685387	A	B	A	B	B	A	A	B	A	B	B	A	A	B	B	A	B	B	B	A	B	B	A	B	B	A	A	A	-	A	B	B	A	A	A	A	A	A	B	A	A	B	A	A	A
	S4_4754708	33.288	4	4754708	A	B	A	B	B	A	A	B	A	B	B	A	A	B	B	A	B	B	B	A	B	B	A	B	B	A	A	A	A	A	B	B	A	A	A	A	A	B	B	A	A	B	A	A	A
	S4_5026313	34.571	4	5026313	A	B	A	B	B	A	A	B	A	B	B	A	A	B	B	A	B	B	B	A	B	B	A	B	B	A	A	A	A	A	B	B	A	A	A	A	A	A	B	A	A	B	B	A	A
	S4_5155783	35.602	4	5155783	A	B	A	B	B	B	A	B	A	B	B	A	A	B	B	A	B	B	B	A	B	B	A	B	B	A	A	A	A	A	B	B	A	A	A	A	A	A	B	A	A	B	B	A	A
	S4_5338415	36.649	4	5338415	A	B	A	B	B	B	A	B	A	B	B	A	A	B	B	A	B	B	B	A	B	B	A	B	B	A	A	A	A	A	B	B	A	A	A	A	A	A	B	A	A	B	B	A	A
	S4_5536033	37.43	4	5536033	A	B	A	B	B	B	A	B	A	B	B	A	A	B	B	A	B	B	B	A	B	B	A	B	B	A	A	A	A	A	B	B	A	A	A	A	A	A	B	A	A	B	B	A	A
	S4_5655217	39.826	4	5655217	A	B	A	B	B	B	A	B	A	B	B	A	A	B	B	A	B	B	B	A	B	B	A	B	B	A	A	A	B	A	B	B	A	A	A	A	A	-	B	A	A	B	B	A	A
	S4_5828909	40.873	4	5828909	A	B	A	B	B	B	A	B	A	B	B	A	A	B	B	A	B	B	B	A	B	B	A	B	B	A	A	A	-	A	B	B	A	A	A	A	A	-	B	A	A	B	B	A	A
	S4_5928247	43.037	4	5928247	A	B	A	B	A	B	A	B	A	B	B	A	A	B	A	A	B	B	B	A	B	A	A	B	B	A	A	A	B	B	B	B	A	A	A	A	A	-	B	A	A	B	B	A	A
	S4_6045338	44.101	4	6045338	A	B	A	B	A	B	A	B	A	B	B	A	A	B	A	A	B	B	B	A	B	A	A	B	B	A	A	A	-	B	B	B	A	A	A	A	A	-	B	B	B	B	B	A	A
	S4_6334781	46.575	4	6334781	A	B	A	B	A	B	A	B	A	B	B	B	A	B	A	A	B	B	B	A	B	A	A	B	B	A	A	A	-	B	B	B	A	A	A	A	A	-	B	B	B	B	B	A	A
	S4_6902829	49.601	4	6902829	A	B	A	B	A	B	A	B	A	B	B	B	B	B	A	A	B	B	B	A	B	A	A	B	-	A	A	A	-	B	B	B	A	A	A	A	A	A	B	B	B	A	B	A	A
	S4_6756630	50.637	4	6756630	A	B	A	B	A	B	A	B	A	B	B	B	B	B	A	A	B	B	B	A	B	A	A	B	-	A	A	A	A	B	B	B	A	A	A	A	A	A	B	B	B	A	B	A	A
	S4_6703433	51.147	4	6703433	A	B	A	B	A	B	A	B	A	B	B	B	B	B	A	A	B	B	B	A	B	A	A	B	-	A	A	A	A	B	B	B	A	A	A	A	A	A	B	B	B	A	B	A	A
	S4_6771493	51.668	4	6771493	A	B	A	B	A	B	A	B	A	B	B	B	B	B	A	A	B	B	B	A	B	A	A	B	-	A	A	A	-	B	B	B	A	A	A	A	A	B	B	B	B	A	B	A	A
	S4_7112933	52.721	4	7112933	A	B	A	B	A	B	A	B	A	B	B	B	B	B	A	A	B	B	B	A	B	A	A	B	B	A	B	A	A	B	B	B	A	A	A	A	A	B	B	B	B	A	B	A	A
	S4_7201211	53.494	4	7201211	A	B	A	B	A	B	A	B	A	B	B	B	B	B	A	A	B	B	B	A	B	A	A	B	B	A	B	A	A	B	B	B	A	A	A	A	A	-	B	B	B	A	B	A	A
	S4_7338336	54.515	4	7338336	A	B	A	B	A	B	A	B	A	B	B	B	B	B	A	A	B	B	B	A	B	A	A	B	B	A	B	A	A	B	B	B	A	A	A	A	A	B	B	B	B	A	B	A	A
	S4_45522487	80.281	4	45522487	A	B	B	A	A	B	A	A	B	B	B	A	B	B	A	B	B	B	B	A	A	A	A	B	B	B	A	A	-	B	A	B	B	B	A	B	B	B	B	B	B	A	A	A	A
	S4_12385447	82.133	4	12385447	-	B	B	A	A	B	A	A	B	B	B	A	B	B	A	B	B	B	B	A	B	A	A	B	B	B	A	A	-	B	A	B	B	B	A	B	B	B	B	B	B	A	A	A	A
	S4_33937965	83.159	4	33937965	A	B	B	A	A	B	A	A	B	B	B	A	B	B	A	B	B	B	B	A	A	A	A	B	B	B	A	A	-	B	A	B	B	B	A	B	B	B	B	B	B	A	A	A	A
	S4_46851857	83.921	4	46851857	A	B	B	A	A	B	A	A	B	B	B	A	B	B	A	B	B	B	B	A	A	A	A	B	B	B	A	A	A	B	A	B	B	B	A	B	B	B	B	B	B	A	A	A	A
	S4_49816083	85.725	4	49816083	A	B	B	A	A	B	A	A	B	B	B	A	B	B	B	B	B	B	B	A	A	A	A	B	B	B	A	A	-	B	A	B	B	B	A	A	B	A	B	B	B	A	A	A	A
	S4_49555161	86.228	4	49555161	A	B	B	A	A	B	A	A	B	B	B	A	B	B	B	B	B	B	B	A	A	A	A	B	B	B	A	A	-	B	A	B	B	B	A	A	B	A	B	B	B	A	A	A	A
	S4_49719466	87.504	4	49719466	A	B	B	A	A	B	A	A	B	B	B	A	B	B	B	B	B	B	B	A	A	A	A	B	B	B	A	A	A	B	A	B	B	B	A	A	B	A	B	B	B	A	A	A	A
	S4_50569448	88.514	4	50569448	A	B	B	A	A	B	A	A	B	B	B	A	B	B	B	B	B	B	B	A	A	A	A	B	B	B	A	A	A	B	A	B	B	B	A	A	B	A	B	B	B	A	A	A	A
	S4_50569113	89.019	4	50569113	A	B	-	A	A	B	A	A	B	B	B	A	B	B	B	B	B	B	B	A	A	A	A	B	B	B	A	A	-	B	A	B	B	B	A	A	B	A	B	B	B	A	A	A	A
	S4_50852947	89.781	4	50852947	A	B	-	A	A	B	A	A	B	B	B	A	B	B	B	B	B	B	B	A	A	A	A	B	B	B	A	A	-	B	A	B	B	B	A	A	B	A	B	B	B	A	A	A	A
	S4_50967702	90.801	4	50967702	A	B	-	A	A	B	A	A	B	B	B	A	B	B	B	B	B	B	B	A	A	A	A	B	B	B	A	A	-	B	-	B	B	B	A	A	B	A	B	B	B	A	A	A	A
	S4_51235297	92.615	4	51235297	A	B	A	A	A	B	A	A	B	B	B	A	B	B	B	B	B	B	B	A	A	A	A	B	B	B	A	A	A	B	A	B	B	B	A	A	B	A	A	B	B	A	A	A	A
	S4_51605168	93.641	4	51605168	A	B	A	A	A	B	A	A	B	B	B	A	B	B	B	B	B	B	B	A	A	A	A	B	B	B	A	A	A	B	A	B	B	B	A	A	B	A	A	B	B	A	A	A	A
	S4_52063004	97.749	4	52063004	A	B	A	A	A	A	A	A	B	B	B	A	B	B	A	B	B	B	B	A	A	A	A	B	B	B	A	A	A	A	A	B	B	B	A	A	B	A	A	B	B	A	A	A	A
	S4_52350711	99.044	4	52350711	A	B	A	A	A	A	A	A	B	B	B	A	B	B	A	B	B	B	B	A	A	-	A	B	B	B	A	A	A	A	A	B	B	B	A	A	B	A	A	B	B	A	A	A	A
	S4_52589452	100.607	4	52589452	A	B	A	A	A	A	A	A	B	B	B	A	B	B	A	B	B	A	B	A	A	A	A	B	B	B	A	A	A	A	A	B	B	B	A	A	B	A	A	B	B	A	A	A	A
	S4_52459678	100.859	4	52459678	A	B	A	A	A	A	A	A	B	B	B	A	B	B	A	B	B	A	B	A	A	-	A	B	B	B	A	A	A	A	A	B	B	B	A	A	B	A	A	B	B	A	A	A	A
	S4_52416227	103.772	4	52416227	A	B	A	A	A	A	A	A	B	B	B	A	B	B	A	B	B	A	B	A	A	-	A	B	B	B	A	A	A	A	A	B	B	B	A	A	B	A	A	B	B	A	A	A	A
	S4_53315480	106.701	4	53315480	A	B	A	A	-	A	B	A	B	B	B	A	B	B	A	B	B	A	B	A	A	-	A	B	B	B	A	A	A	A	A	B	B	B	A	A	B	A	A	B	B	A	A	A	A
	S4_53033929	109.614	4	53033929	A	B	A	A	A	A	B	A	B	B	B	A	B	B	A	B	B	A	B	A	A	-	A	B	B	B	A	A	A	A	A	B	B	B	A	A	B	A	A	B	B	A	A	A	A
	S4_53019337	110.64	4	53019337	A	B	A	A	A	A	B	A	B	B	B	A	B	B	A	B	B	A	B	A	A	-	A	B	B	B	A	A	A	A	A	B	B	B	A	A	B	A	A	B	B	A	A	A	A
	S4_53910310	112.758	4	53910310	A	B	A	A	A	A	B	A	B	B	B	A	B	B	A	B	B	A	B	A	A	A	A	B	B	B	A	A	A	A	A	B	B	B	A	A	B	A	A	B	B	A	A	A	A
	S4_54046986	114.074	4	54046986	A	B	A	A	A	A	B	A	B	B	B	A	B	B	A	B	B	A	B	A	A	-	A	B	B	B	A	A	A	A	A	B	B	B	A	A	B	A	A	B	B	A	A	A	A
	S4_54119622	115.121	4	54119622	A	B	A	A	A	A	B	A	B	B	B	A	B	B	A	B	B	A	B	A	A	A	A	B	B	B	A	A	A	A	A	B	B	B	A	A	B	A	A	B	B	A	A	A	A
	S4_54411241	117.25	4	54411241	A	B	A	A	A	A	B	B	B	B	B	A	B	B	A	B	B	A	B	A	A	A	A	B	B	B	A	A	A	A	A	B	B	B	A	A	B	A	A	B	B	A	A	A	A
	S4_54699856	119.122	4	54699856	A	B	A	A	A	A	B	B	B	B	B	A	B	B	A	B	B	A	B	A	A	A	A	A	B	B	A	A	A	A	A	B	B	B	A	A	B	A	A	B	B	A	A	A	A
	S4_54682676	120.164	4	54682676	A	B	A	A	A	A	B	B	B	B	B	A	B	B	A	B	B	A	B	A	A	A	A	A	B	B	A	A	A	A	A	B	B	B	A	A	B	A	A	B	B	A	A	A	A
	S4_54852906	121.206	4	54852906	A	B	A	A	A	A	B	B	B	B	B	A	B	B	A	B	B	A	B	A	A	A	A	A	B	B	A	B	A	A	A	B	B	B	A	-	B	A	A	B	B	A	A	A	A
	S4_54869312	123.335	4	54869312	A	B	A	A	A	A	B	B	B	B	B	A	B	B	A	B	B	A	B	A	A	A	A	A	B	B	A	B	A	A	A	B	B	B	A	A	B	A	A	B	B	A	A	A	A
	S4_54999925	124.382	4	54999925	A	B	A	A	A	A	B	B	B	B	B	A	B	B	A	B	B	A	B	A	A	A	A	A	B	B	-	B	A	A	A	B	B	B	A	A	B	A	A	B	B	A	A	A	A
	S4_54826259	127.391	4	54826259	A	B	A	A	A	A	B	B	B	B	B	A	B	B	A	B	B	A	B	A	A	A	A	A	B	B	A	B	A	A	A	B	B	B	A	-	B	A	A	B	B	A	A	A	A
	S4_55062632	128.946	4	55062632	A	B	A	A	A	A	B	B	B	B	B	A	B	B	A	B	B	A	B	A	A	A	A	A	B	B	-	B	A	A	A	B	B	B	A	A	B	A	A	B	B	A	A	A	A
	S4_55796028	132.466	4	55796028	A	B	A	A	A	B	B	B	B	B	A	A	B	B	A	B	A	A	B	A	A	A	A	A	B	B	A	B	A	A	A	B	B	B	A	A	B	A	A	B	B	A	A	A	A
	S4_55749735	135.142	4	55749735	A	B	A	A	A	B	B	B	B	B	A	A	B	B	A	B	A	A	B	A	A	A	A	A	B	B	-	B	A	B	B	B	B	B	A	-	B	A	A	B	B	A	A	A	A
	S4_56778722	138.68	4	56778722	A	B	A	A	B	B	B	B	B	B	A	A	B	B	A	B	A	A	B	B	B	A	B	A	B	B	-	B	A	A	B	B	B	B	A	-	B	A	A	B	B	A	A	A	A
	S4_56835950	139.969	4	56835950	A	B	A	A	B	B	B	B	B	B	A	A	B	B	A	B	A	A	B	B	B	A	B	A	B	B	A	B	A	A	B	B	B	B	A	A	B	A	A	B	B	A	A	A	A
	S4_56672588	142.043	4	56672588	A	B	A	A	B	B	B	B	B	B	A	A	B	B	A	B	A	A	B	B	A	A	B	A	B	B	A	B	A	A	B	B	B	B	A	A	B	A	A	B	B	A	A	A	A
	S4_56534234	147.06	4	56534234	A	B	A	A	B	B	B	B	B	B	A	A	B	B	A	B	A	A	B	A	A	A	A	A	B	B	A	B	A	A	B	B	B	B	A	A	B	A	A	B	B	A	A	A	A
	S4_56380409	148.922	4	56380409	A	B	A	A	B	B	B	B	B	B	A	A	B	B	A	B	A	A	B	A	A	A	A	A	B	B	A	B	A	A	B	B	B	B	A	-	B	A	A	B	B	A	A	A	A
	S4_56318118	149.964	4	56318118	A	B	A	A	B	B	B	B	B	B	A	A	B	B	A	B	A	A	B	A	A	A	A	A	B	B	A	B	A	-	B	B	B	B	A	A	B	A	A	B	B	A	A	A	A
	S4_55765908	151.535	4	55765908	A	B	A	A	A	B	B	B	B	B	A	A	B	B	A	B	A	A	B	A	A	A	A	A	B	B	-	B	A	-	B	B	B	B	A	-	B	A	A	B	B	A	A	A	A
	S4_56732492	154.286	4	56732492	A	B	A	A	B	B	B	B	B	B	A	A	B	B	A	B	A	A	B	B	B	A	B	A	B	B	-	B	A	A	A	B	B	B	A	-	B	A	A	B	B	A	A	A	A
	S4_56844040	155.873	4	56844040	A	B	A	A	B	B	B	B	B	B	A	A	B	B	A	B	A	A	B	B	B	A	B	A	B	B	-	B	A	A	B	B	B	B	A	-	B	A	A	B	B	A	A	A	A
	S4_57450732	159.511	4	57450732	A	B	A	A	B	B	B	B	B	B	A	A	B	B	A	B	A	A	B	B	B	B	B	A	B	B	-	B	A	A	B	A	B	B	A	-	B	A	A	B	B	A	A	A	A
	S4_57456389	160.848	4	57456389	A	B	A	A	B	B	B	B	B	B	A	A	B	B	A	B	A	A	B	B	B	B	B	A	B	B	A	B	A	A	B	A	B	B	A	A	B	A	A	B	B	A	A	A	A
	S4_57494548	164.446	4	57494548	A	B	A	A	B	B	B	B	B	B	A	A	B	B	A	B	A	A	B	B	B	B	B	A	B	B	A	B	A	A	B	A	B	B	A	-	B	A	A	B	B	B	A	A	A
	S4_57543338	165.487	4	57543338	A	-	A	A	B	B	B	B	B	B	A	A	B	B	A	B	A	A	B	B	-	B	B	A	B	B	A	-	A	A	B	A	B	-	A	-	B	A	A	B	B	B	A	A	A
	S4_57706725	167.34	4	57706725	A	B	A	A	B	B	B	B	B	B	A	A	B	B	A	B	A	A	A	B	-	B	B	A	B	B	A	B	A	A	B	A	B	B	A	-	B	A	A	B	B	B	A	A	A
	S4_57879331	170.301	4	57879331	A	B	A	B	B	B	B	B	B	B	A	A	B	B	A	B	A	A	A	B	-	B	B	A	B	B	A	B	A	A	A	A	B	B	A	-	B	A	A	B	B	B	A	A	A
	S4_58227917	171.631	4	58227917	A	B	A	B	B	B	B	B	B	B	A	A	B	B	A	B	A	B	A	B	-	B	B	A	B	B	-	B	A	A	B	A	B	-	A	B	B	A	A	B	B	B	A	A	A
	S4_58277289	172.683	4	58277289	A	B	A	B	B	B	B	B	B	B	A	A	B	B	A	B	A	B	A	B	B	B	B	A	B	B	-	A	A	A	B	A	B	B	A	B	B	A	A	B	B	B	A	A	A
	S4_58518962	174.246	4	58518962	A	B	A	B	B	B	B	B	B	B	A	A	B	B	A	B	A	B	A	B	-	B	B	A	B	B	-	A	A	A	B	A	B	B	A	B	B	A	A	B	B	B	A	A	A
	S4_58459238	176.089	4	58459238	A	B	A	B	B	B	B	B	B	B	A	A	B	B	A	B	A	B	A	B	A	B	B	A	B	B	A	A	A	A	B	A	B	B	A	B	B	A	A	B	B	B	A	A	A
	S4_58459316	177.137	4	58459316	A	-	A	B	B	B	B	B	B	B	A	A	B	B	A	B	A	B	A	B	B	B	B	A	B	B	A	A	A	A	B	A	B	B	A	B	B	A	A	B	B	B	A	A	A
	S4_58545795	178.989	4	58545795	A	B	A	B	B	B	B	B	B	B	A	A	B	B	A	B	A	B	A	B	A	B	B	A	B	B	A	B	A	A	B	A	B	B	A	B	B	A	A	B	B	B	A	A	A
	S4_59160570	181.666	4	59160570	A	B	A	B	B	B	B	B	B	B	A	A	B	B	A	B	A	B	B	B	B	B	B	A	B	B	B	B	B	B	B	A	B	B	A	B	B	A	A	B	B	B	A	A	A
	S4_59301462	182.708	4	59301462	A	B	A	B	B	B	B	B	B	B	A	A	B	B	A	B	A	B	B	B	B	B	B	A	B	B	B	B	B	B	A	A	B	-	A	B	B	A	A	B	B	B	A	A	A
	S4_59526825	185.078	4	59526825	A	B	A	B	B	B	B	B	B	B	A	A	B	B	A	B	A	B	B	B	B	B	B	A	B	B	B	B	B	B	A	A	A	B	A	B	B	A	A	B	B	B	A	A	A
	S4_59637043	186.104	4	59637043	A	B	A	B	B	B	B	B	B	B	A	A	B	B	A	B	A	B	B	B	B	B	B	A	B	B	B	B	B	B	A	-	A	B	A	B	B	A	A	B	B	A	A	A	A
	S4_59581661	187.14	4	59581661	A	B	A	B	B	B	B	B	B	B	A	A	B	B	A	B	A	B	B	B	B	B	B	A	B	B	B	B	B	B	A	-	A	B	A	B	B	A	A	B	B	A	A	A	A
	S4_60345799	188.187	4	60345799	A	B	A	B	B	B	B	B	B	B	A	A	B	B	A	B	A	B	B	B	B	B	B	A	B	B	B	B	B	B	A	-	B	B	A	B	B	A	A	B	B	A	A	A	A
	S4_59690256	189.24	4	59690256	A	B	A	B	B	B	B	B	B	B	A	A	B	B	A	B	A	B	B	B	B	B	B	A	B	B	B	B	B	B	A	-	A	B	A	B	B	A	A	B	B	A	A	A	A
	S4_59807941	191.064	4	59807941	A	B	A	B	B	B	B	B	B	B	A	A	B	B	A	B	A	B	B	B	B	B	B	A	B	B	B	B	B	B	A	A	A	B	A	B	B	A	A	B	B	A	A	A	A
	S4_60473534	192.635	4	60473534	A	B	A	B	B	B	B	B	B	B	A	A	B	B	A	B	A	B	B	B	B	B	B	A	B	B	B	B	B	B	A	A	B	-	A	B	B	A	A	B	B	A	A	A	A
	S4_61175058	194.206	4	61175058	A	B	A	B	B	B	B	B	B	B	A	A	B	B	A	B	A	B	B	B	B	B	B	A	B	B	B	B	B	B	A	-	B	B	A	B	B	A	A	B	B	A	A	A	A
	S4_61448923	196.868	4	61448923	A	B	A	B	B	B	B	B	B	B	A	A	B	B	A	B	A	B	B	B	B	B	B	A	B	B	B	B	B	B	A	A	B	B	A	B	B	A	A	B	B	A	A	A	B
	S4_63590098	216.264	4	63590098	A	-	A	B	B	B	B	B	B	B	A	A	B	A	A	B	B	B	A	B	B	B	B	A	B	A	-	B	A	B	B	B	B	B	A	A	B	A	B	B	B	A	-	A	B
	S4_65134658	221.485	4	65134658	A	B	A	B	B	B	B	B	B	B	A	A	B	A	A	B	B	B	A	B	B	A	B	A	B	-	B	B	A	B	B	A	B	A	A	A	B	A	B	B	B	A	-	A	B
	S4_66347323	223.358	4	66347323	A	B	A	B	B	B	B	B	B	B	A	B	B	A	A	B	B	B	A	B	B	A	B	A	B	A	-	B	A	B	B	A	B	A	A	B	B	A	B	B	B	A	-	A	B
	S4_67394333	225.779	4	67394333	A	B	A	B	B	B	B	B	B	B	A	B	B	A	A	B	B	B	A	B	B	A	B	A	B	A	-	B	A	B	B	A	B	B	A	B	B	A	B	B	B	A	A	A	B
	S4_67093105	227.367	4	67093105	A	B	A	B	B	B	B	B	B	B	A	B	B	A	A	B	B	B	A	B	B	A	B	A	B	A	B	B	A	B	B	A	B	A	A	B	B	A	B	B	B	A	-	A	B
	S5_86761	0	5	86761	A	B	B	B	A	B	A	-	B	A	B	A	B	B	B	B	B	A	B	A	A	B	A	A	B	B	B	B	A	A	B	B	A	A	A	A	B	B	A	A	A	A	A	A	B
	S5_406934	1.275	5	406934	A	B	B	B	A	B	A	-	B	A	B	A	B	B	B	B	B	A	B	A	A	B	A	A	B	B	B	B	A	A	B	B	A	A	A	A	B	B	A	A	A	A	A	A	B
	S5_203616	2.037	5	203616	A	B	B	B	A	B	A	-	B	A	B	A	B	B	B	B	B	A	B	A	A	B	A	A	B	B	B	B	A	A	B	B	A	A	A	A	B	B	A	A	A	A	A	A	B
	S5_1171288	3.584	5	1171288	A	B	B	B	A	B	A	-	B	A	A	A	B	B	B	B	B	A	B	A	A	B	A	-	B	B	B	B	A	A	B	B	A	A	A	A	B	B	A	A	A	A	A	A	B
	S5_1244946	4.089	5	1244946	A	B	B	B	A	B	A	-	B	A	A	A	B	B	B	B	B	A	B	A	A	B	A	A	B	B	B	B	A	A	B	B	A	A	A	A	B	B	A	A	A	A	A	A	B
	S5_1444493	5.104	5	1444493	A	B	B	B	A	B	A	-	B	A	A	A	B	B	B	B	B	A	B	A	A	B	A	A	B	B	B	B	A	A	B	B	A	A	A	A	B	B	A	A	A	A	A	A	B
	S5_1530781	6.38	5	1530781	A	B	B	B	A	B	A	-	B	A	A	A	B	B	B	B	B	A	B	A	A	B	A	A	B	B	B	B	A	A	B	B	A	A	A	A	B	B	A	A	A	A	A	A	B
	S5_2928735	14.843	5	2928735	A	B	B	B	A	B	A	-	B	A	A	B	B	A	B	B	A	A	B	A	A	B	A	A	B	B	B	B	A	A	B	B	A	A	A	A	B	B	A	A	A	A	A	A	B
	S5_3041550	16.145	5	3041550	A	B	B	B	A	B	A	-	B	A	A	B	B	A	A	B	A	A	B	A	A	B	A	A	B	B	B	B	A	A	B	B	A	A	A	A	B	B	A	A	A	A	A	A	B
	S5_3134116	17.441	5	3134116	A	B	B	B	A	B	A	-	B	A	A	B	B	A	A	B	A	A	B	A	A	B	A	A	B	B	B	B	-	A	B	B	A	A	A	A	B	B	A	A	A	A	A	A	B
	S5_3462181	20.434	5	3462181	A	B	B	B	A	B	A	A	B	A	B	B	B	A	A	B	A	A	B	A	A	B	A	B	B	B	B	B	-	A	B	B	A	A	A	B	B	B	B	A	A	A	A	A	B
	S5_3703599	22.013	5	3703599	A	B	B	B	A	B	A	A	B	A	B	B	B	A	A	B	A	A	B	A	A	B	A	B	B	B	B	A	-	A	B	B	A	A	A	B	B	B	B	A	A	A	A	A	B
	S5_4123322	26.697	5	4123322	A	B	B	B	A	B	A	A	B	A	B	B	B	A	B	B	B	A	B	A	A	B	A	B	B	B	B	A	A	A	B	B	A	A	A	B	B	B	B	B	B	A	A	A	B
	S5_4246162	28.521	5	4246162	A	B	B	B	A	B	A	A	-	A	B	B	B	A	B	B	B	A	B	A	A	B	A	B	B	B	B	A	A	A	B	B	A	A	A	B	B	B	B	B	B	A	A	B	B
	S5_4909448	35.797	5	4909448	B	B	B	B	A	B	A	A	B	A	B	B	B	A	B	B	B	A	B	A	A	B	A	B	B	B	B	A	A	A	B	A	A	A	A	B	B	B	A	B	B	B	A	B	B
	S5_5041429	38.18	5	5041429	B	B	B	B	A	B	A	A	B	A	B	-	B	A	B	A	B	A	B	A	A	B	A	B	B	B	B	A	A	A	B	A	A	A	A	B	B	B	A	B	B	-	B	B	B
	S5_5887228	43.919	5	5887228	B	B	B	B	A	B	A	A	B	A	B	B	B	A	B	A	B	B	B	A	A	B	A	B	B	B	B	A	A	A	B	A	A	A	A	B	B	B	A	B	B	B	B	B	B
	S5_6806929	48.993	5	6806929	B	B	B	B	A	B	A	A	-	A	B	B	A	A	B	A	B	B	B	A	A	B	A	B	B	B	B	A	-	A	B	A	A	A	A	B	B	B	A	B	B	B	A	A	B
	S5_6866439	50.282	5	6866439	B	B	B	B	A	B	A	A	-	A	B	B	A	A	B	A	B	B	B	A	A	B	A	B	B	B	B	A	A	A	B	A	A	A	A	B	B	B	A	B	B	B	A	A	B
	S5_7243076	54.032	5	7243076	B	A	B	B	A	B	A	A	-	A	B	B	A	B	B	A	B	B	B	A	A	B	A	A	A	B	B	A	A	A	B	A	A	A	A	B	B	B	A	B	B	B	A	A	B
	S5_7698452	55.856	5	7698452	A	A	B	B	A	B	A	A	-	A	B	B	A	B	B	A	B	B	B	A	A	B	A	A	A	B	B	A	A	A	B	A	A	A	A	B	B	B	A	B	B	B	A	A	B
	S5_8191437	57.419	5	8191437	A	A	B	B	A	B	A	A	-	A	B	B	A	B	B	A	B	B	B	A	A	B	A	A	A	B	B	A	A	A	B	A	A	B	A	B	B	B	A	B	B	B	A	A	B
	S5_8225542	58.982	5	8225542	A	A	B	B	A	B	A	A	-	A	B	B	A	B	B	A	B	B	B	A	A	B	A	A	A	B	B	A	A	A	B	A	A	-	A	B	B	B	A	B	B	B	A	A	B
	S5_8344028	59.759	5	8344028	A	A	B	B	A	B	A	A	-	A	B	B	A	B	B	A	B	B	B	A	A	B	A	A	A	B	B	A	A	A	B	A	A	-	A	B	B	B	A	B	B	B	A	A	B
	S5_8437589	62.465	5	8437589	A	A	B	B	A	B	A	A	-	A	B	B	A	B	B	A	B	B	B	A	A	B	A	A	A	B	B	A	A	A	B	A	A	B	A	B	B	B	A	B	B	B	A	A	B
	S5_9081549	64.605	5	9081549	A	A	B	B	A	B	A	A	-	A	B	B	A	B	B	A	B	B	B	A	A	B	A	A	A	B	B	A	A	A	B	-	A	B	A	A	B	B	A	B	B	B	A	A	B
	S5_8752258	66.55	5	8752258	A	A	B	B	A	B	A	A	-	A	B	B	A	B	B	A	B	B	B	A	A	B	A	A	A	B	B	A	A	A	B	-	A	-	A	B	B	B	A	B	B	B	A	A	B
	S5_8735490	67.924	5	8735490	A	A	B	B	A	B	A	A	-	A	B	B	A	B	B	A	B	B	B	A	A	B	A	A	A	B	B	A	A	A	B	-	A	-	A	B	B	B	A	B	B	B	A	A	B
	S5_8868627	69.247	5	8868627	A	A	B	B	A	B	A	A	-	A	B	B	A	B	B	A	B	B	B	A	A	B	A	A	A	B	B	A	A	A	B	-	A	B	A	A	B	B	A	B	B	B	A	A	B
	S5_9501145	70.577	5	9501145	A	A	B	B	A	B	A	A	-	A	B	B	A	B	B	A	B	B	B	A	A	B	A	B	A	B	B	A	A	A	B	A	A	-	A	-	B	B	A	B	B	B	A	A	B
	S5_9987604	71.359	5	9987604	A	A	B	B	A	B	A	A	-	A	B	B	A	B	B	A	B	B	B	A	A	B	A	B	A	B	B	A	A	A	B	A	A	-	A	A	B	B	A	B	B	B	A	A	B
	S5_11114882	71.874	5	11114882	A	A	B	B	A	B	A	A	A	A	B	B	A	B	B	A	A	B	B	A	A	B	A	B	A	B	B	A	A	A	B	-	A	B	A	A	B	B	A	B	B	B	A	A	B
	S5_12029171	73.717	5	12029171	A	A	B	A	A	B	A	A	A	A	B	B	A	B	B	A	A	B	B	A	A	B	A	-	A	B	B	A	A	A	B	B	A	B	B	A	B	B	A	B	B	B	A	A	B
	S5_12536363	75.02	5	12536363	A	A	B	-	A	B	A	A	A	A	B	B	A	B	B	A	A	B	B	A	A	B	A	B	A	B	B	A	A	A	B	B	A	B	B	A	B	B	A	B	B	-	A	A	B
	S5_12369651	76.051	5	12369651	A	A	B	-	A	B	A	A	A	B	B	B	A	B	B	A	A	B	B	A	A	B	A	B	A	B	B	A	A	A	B	B	A	B	B	A	B	B	A	B	B	-	A	A	B
	S5_13454401	76.82	5	13454401	A	A	B	-	A	B	A	A	A	B	B	B	A	B	B	A	A	B	B	A	A	B	A	B	A	B	B	A	A	A	B	B	A	B	B	A	B	B	A	B	B	B	A	A	B
	S5_15793544	77.585	5	15793544	A	A	B	-	A	B	A	A	A	B	B	B	A	B	B	A	A	B	B	A	A	B	A	B	A	B	B	A	A	A	B	B	A	B	B	A	B	B	A	B	B	-	A	A	B
	S5_14397363	78.347	5	14397363	A	A	B	-	A	B	A	A	A	B	B	B	A	B	B	A	A	B	B	A	A	B	A	B	A	B	B	A	A	A	B	B	A	B	B	A	B	B	A	B	B	-	A	A	B
	S5_16602311	82.454	5	16602311	A	A	B	-	A	B	A	A	A	B	B	B	A	B	B	A	A	B	B	A	A	B	A	B	A	B	B	A	A	A	B	B	A	B	B	A	B	B	B	B	B	A	A	A	B
	S5_17668425	83.496	5	17668425	A	A	B	-	A	B	A	A	A	B	B	B	A	B	B	A	A	B	B	A	A	B	A	B	A	B	B	A	A	A	B	B	A	B	B	A	B	B	B	B	B	-	A	A	B
	S5_39774571	84.273	5	39774571	A	A	B	-	A	B	A	A	A	B	B	B	A	B	B	A	A	B	B	A	A	B	A	B	A	B	B	A	A	A	B	B	A	B	B	A	B	B	B	B	B	A	A	A	B
	S5_52015622	85.055	5	52015622	A	A	B	-	A	B	A	A	A	B	B	B	A	B	B	A	A	B	B	A	A	B	A	B	A	B	B	A	A	A	B	B	A	B	B	A	B	B	B	B	B	A	A	A	B
	S5_43848944	88.973	5	43848944	A	A	B	-	A	B	A	A	A	B	B	B	A	B	B	A	A	B	B	A	A	B	A	B	A	B	B	A	A	A	B	B	A	B	B	A	B	B	B	B	B	A	A	A	B
	S5_55073793	89.497	5	55073793	A	A	B	-	A	B	A	A	A	B	B	B	A	B	B	A	A	B	B	A	A	B	A	B	A	B	B	A	A	-	B	B	A	B	B	A	B	B	B	B	B	A	A	A	B
	S5_55034151	90.55	5	55034151	A	A	B	-	A	B	A	A	A	B	B	B	A	B	B	A	A	B	B	A	A	B	A	B	A	B	B	A	A	A	B	B	A	B	B	A	B	B	B	B	B	A	A	A	B
	S5_56501202	91.608	5	56501202	A	A	B	-	A	B	A	A	A	B	B	B	A	B	B	A	A	B	B	A	A	B	A	B	A	B	B	A	A	A	B	B	A	B	B	A	B	B	B	B	B	A	A	A	B
	S5_56555410	92.129	5	56555410	A	A	B	-	A	B	A	A	A	B	B	B	A	B	B	A	A	B	B	A	A	B	A	B	A	B	B	A	A	A	B	B	A	B	B	A	B	B	B	B	B	A	A	A	B
	S5_57391444	93.165	5	57391444	A	A	B	-	A	B	A	A	A	B	B	B	A	B	B	A	A	B	B	A	A	B	A	B	A	B	B	A	A	A	B	B	A	B	B	A	B	B	B	B	B	A	A	A	B
	S5_58856853	94.745	5	58856853	A	A	B	A	A	B	A	A	A	B	B	B	A	B	B	A	A	B	B	A	A	B	A	B	A	B	B	A	A	A	B	B	A	B	B	A	B	B	B	B	B	A	A	A	B
	S5_59316751	96.897	5	59316751	A	A	B	A	A	B	A	A	A	B	B	B	A	B	B	A	A	B	B	B	A	B	B	B	A	B	B	A	A	A	B	B	A	B	B	A	B	B	B	B	B	A	A	A	B
	S5_59317245	97.682	5	59317245	A	A	B	A	A	B	A	A	A	B	B	B	A	B	B	A	A	B	B	B	A	B	B	B	A	B	B	A	A	A	B	B	A	B	B	A	B	B	B	B	B	A	A	A	B
	S5_59316920	97.94	5	59316920	A	A	B	A	A	B	A	A	A	B	B	B	A	B	B	A	A	B	B	B	A	B	B	B	A	B	B	A	A	A	B	B	A	B	B	A	B	B	B	B	B	A	A	A	B
	S5_59843917	101.64	5	59843917	A	A	A	A	A	B	A	A	A	B	B	B	A	B	B	A	A	A	B	B	A	B	B	A	A	B	A	A	A	A	B	B	A	B	B	A	B	B	B	B	B	A	A	A	B
	S5_61217883	102.721	5	61217883	A	A	A	B	A	B	A	A	A	B	B	B	A	B	B	A	A	A	B	B	A	B	B	A	A	B	A	A	A	A	B	B	A	B	B	A	B	B	B	B	B	A	A	A	B
	S5_61125554	102.986	5	61125554	A	A	A	-	A	B	A	A	A	B	B	B	A	B	B	A	A	A	B	B	A	B	B	A	A	B	A	A	A	A	B	B	A	B	B	A	B	B	B	B	B	A	A	A	B
	S5_61207846	104.033	5	61207846	A	A	A	B	A	B	A	A	A	B	B	B	A	B	B	A	A	A	B	B	A	B	B	A	A	B	A	A	A	A	B	B	A	B	B	A	B	B	B	B	B	A	A	A	B
	S5_62155458	107.61	5	62155458	A	A	A	B	A	B	A	A	A	B	B	B	A	B	B	A	A	A	B	B	A	B	B	A	A	A	A	A	A	A	B	B	A	B	B	A	B	B	B	B	B	A	A	A	B
	S5_62738399	109.182	5	62738399	A	A	A	B	A	B	A	A	A	B	B	B	A	B	B	A	A	A	B	B	A	B	B	A	A	A	A	B	A	A	B	B	A	B	B	A	B	B	B	B	B	A	A	A	B
	S5_62729427	112.224	5	62729427	A	A	A	B	A	B	A	A	A	B	B	B	A	B	B	A	A	A	B	B	A	B	B	A	A	A	A	B	A	A	B	B	A	B	B	A	B	B	B	B	B	A	A	A	B
	S5_63230685	113.576	5	63230685	A	A	A	B	A	B	A	A	A	B	B	B	A	B	B	A	A	A	B	B	A	B	B	A	B	A	A	B	A	A	B	B	A	B	B	A	B	B	B	B	B	A	A	A	B
	S5_62922677	116.311	5	62922677	A	A	A	B	A	B	A	A	-	B	B	B	A	B	B	A	A	A	B	B	A	B	B	A	B	A	A	B	A	A	B	B	A	B	B	A	B	B	B	B	B	A	A	A	B
	S5_63796575	118.732	5	63796575	A	A	B	B	B	B	A	A	B	B	B	B	A	B	B	A	A	A	B	B	A	B	B	A	B	A	A	B	A	A	-	B	A	B	B	A	B	B	B	B	B	A	A	A	B
	S5_64215219	121.102	5	64215219	A	A	B	B	B	B	A	A	B	B	B	B	A	B	B	A	A	A	B	B	A	B	B	A	B	A	A	B	A	A	B	B	A	B	B	A	B	B	B	B	B	A	A	A	B
	S5_64101389	122.657	5	64101389	A	A	B	B	B	B	A	A	B	B	B	B	A	B	B	A	A	-	B	B	A	B	B	A	B	A	A	B	A	A	B	B	A	B	B	A	B	B	B	B	B	A	A	A	B
	S5_64888201	128.299	5	64888201	B	A	A	B	B	B	A	A	B	B	B	B	A	A	B	A	A	B	B	B	A	B	B	B	B	A	A	B	A	A	B	B	A	B	B	A	B	B	B	B	B	A	A	A	B
	S5_65022365	132.73	5	65022365	B	A	A	B	B	B	A	A	B	B	B	B	A	A	B	A	A	-	B	B	A	B	B	B	B	-	A	B	A	A	B	B	A	B	B	A	B	B	B	B	B	A	A	A	B
	S5_65113769	133.251	5	65113769	B	A	A	B	B	B	A	A	B	B	B	B	A	A	B	A	A	A	B	B	A	B	B	B	B	B	A	B	A	A	B	B	A	B	B	-	B	B	B	B	B	A	A	A	B
	S5_65128149	134.304	5	65128149	B	A	A	B	B	B	A	A	B	B	B	B	A	A	B	A	A	-	B	B	A	B	B	B	B	B	A	B	A	A	A	B	A	B	B	A	B	B	B	B	B	A	A	A	B
	S5_65294074	139.754	5	65294074	B	A	A	B	B	B	A	A	B	B	B	B	A	A	B	A	A	A	A	B	A	B	B	B	B	B	A	B	A	A	A	B	A	B	B	A	B	B	B	B	B	A	A	A	B
	S5_65814693	144.113	5	65814693	B	A	A	B	B	B	B	A	B	B	B	B	A	A	B	A	A	A	A	B	A	B	B	B	B	B	A	B	A	A	A	B	A	B	A	A	B	B	B	B	B	A	A	B	B
	S5_66007326	145.927	5	66007326	B	A	A	A	B	A	B	A	B	B	B	B	A	A	B	A	A	A	A	B	A	B	B	B	B	-	A	B	A	A	A	B	A	B	A	A	B	B	B	B	B	A	A	B	B
	S5_66909528	148.888	5	66909528	B	A	A	A	B	A	B	A	B	B	B	B	A	A	B	A	A	A	A	B	A	B	B	B	B	B	A	B	A	A	A	B	A	B	A	-	A	B	B	B	B	A	A	B	B
	S5_67364866	152.189	5	67364866	B	A	A	B	B	A	A	A	B	B	B	B	A	A	B	A	A	A	A	B	A	B	B	B	B	-	A	B	A	A	-	B	A	B	A	A	A	B	B	B	B	A	A	B	B
	S5_67522977	153.777	5	67522977	B	A	A	B	B	A	A	A	B	B	B	B	A	B	B	A	A	A	A	A	A	B	-	B	B	-	A	B	A	A	-	B	A	B	A	A	A	B	B	B	B	A	A	B	B
	S5_68106393	157.354	5	68106393	B	A	A	B	B	-	A	A	B	B	B	B	A	B	B	A	A	A	A	A	A	B	-	B	B	-	A	B	A	A	A	B	A	B	A	A	A	A	B	B	B	A	A	B	B
	S5_68256517	158.67	5	68256517	B	A	A	B	B	A	A	A	B	B	B	B	A	B	B	A	A	A	A	A	A	B	B	B	B	B	A	B	A	A	-	B	A	B	A	A	-	A	B	B	B	A	A	B	B
	S5_68963803	163.127	5	68963803	B	A	A	B	B	-	A	A	A	B	B	B	A	A	B	A	-	A	A	A	A	B	B	B	B	B	B	B	-	A	A	B	A	B	A	A	A	A	A	B	B	A	A	B	B
	S5_69539518	164.97	5	69539518	B	A	A	B	B	B	A	A	A	B	B	B	A	A	B	A	B	A	A	A	A	B	B	B	A	B	B	B	A	A	A	B	A	B	A	A	B	A	A	B	B	A	A	B	B
	S5_69352221	165.731	5	69352221	B	A	A	B	B	B	A	A	A	B	B	B	A	A	B	A	B	A	A	A	A	B	B	B	A	B	B	B	A	A	A	B	A	B	A	A	B	A	A	B	B	A	A	B	B
	S5_69443997	166.504	5	69443997	B	A	A	B	B	B	A	A	A	B	B	B	A	A	B	A	B	A	A	A	A	B	B	B	A	B	B	B	A	A	A	B	A	B	A	A	B	A	A	B	B	A	A	B	B
	S5_69852350	167.793	5	69852350	B	A	A	B	B	B	A	A	A	B	B	B	A	A	B	A	B	A	A	A	A	B	B	B	A	B	B	B	A	A	A	B	A	B	A	A	B	A	A	B	B	A	B	B	B
	S5_70031571	168.809	5	70031571	B	A	A	B	B	B	A	A	A	B	B	A	A	A	B	A	B	B	A	A	A	B	B	B	A	B	B	B	A	A	A	B	A	B	A	A	B	A	A	B	B	A	B	B	B
	S5_70246985	171.738	5	70246985	B	A	A	B	B	B	A	A	A	B	B	A	A	B	B	A	B	B	A	A	A	B	B	B	A	B	B	B	B	A	A	B	A	B	A	A	B	A	A	B	B	A	B	B	B
	S5_70271786	172.503	5	70271786	B	B	A	B	B	B	A	A	A	B	B	A	A	B	B	A	B	B	A	A	A	B	B	B	A	B	B	B	-	A	A	B	A	B	A	A	B	A	A	B	B	A	B	B	B
	S5_70335016	173.257	5	70335016	B	B	A	B	B	B	A	A	A	B	B	A	A	B	B	A	B	B	A	A	A	B	B	B	A	B	B	B	-	A	A	B	A	B	A	A	B	A	A	B	B	A	B	B	B
	S5_70441674	174.277	5	70441674	B	B	A	B	B	B	A	A	A	B	B	A	A	B	B	A	B	B	A	A	A	B	B	B	A	B	B	B	-	A	A	B	A	B	A	A	B	A	A	B	-	A	B	B	B
	S5_70629525	176.418	5	70629525	B	B	A	B	B	B	A	A	A	B	B	A	A	B	B	A	B	B	A	A	A	B	B	B	A	B	B	B	-	A	A	B	A	B	A	A	B	A	A	B	B	A	B	B	B
	S5_70834931	177.997	5	70834931	B	B	A	B	B	B	A	A	A	B	B	A	A	B	B	A	B	B	A	B	A	B	B	B	A	B	B	B	B	A	A	B	A	B	A	A	B	A	A	B	B	A	B	B	-
	S5_71209686	179.286	5	71209686	B	B	A	B	B	B	A	A	A	B	B	A	A	B	B	A	A	B	A	B	A	B	B	B	A	B	B	B	B	A	A	B	A	B	B	A	B	A	A	B	B	A	B	B	B
	S5_71294086	180.048	5	71294086	B	B	A	B	B	B	A	A	A	B	B	A	A	B	B	A	A	B	A	B	A	B	B	B	A	B	B	B	B	A	A	B	A	B	B	A	B	A	A	B	B	A	B	B	B
	S5_71528516	180.798	5	71528516	B	B	A	B	B	B	A	A	A	B	B	A	A	B	B	A	A	B	A	B	A	B	B	B	A	B	B	B	B	A	A	B	A	B	B	A	B	A	A	B	B	A	B	B	B
	S5_71310552	182.85	5	71310552	B	B	A	B	B	B	A	A	A	B	B	A	A	B	B	A	A	B	A	B	A	B	B	B	A	B	B	B	B	A	A	B	A	B	B	A	B	A	A	B	B	A	B	B	B
	S6_102117	0	6	102117	B	A	B	A	B	B	A	B	A	A	A	B	B	B	A	B	B	A	B	B	A	A	A	A	A	A	A	A	A	B	B	A	B	B	A	B	B	A	A	B	B	B	A	B	A
	S6_359009	1.021	6	359009	B	A	B	A	B	B	A	B	A	A	A	B	B	B	A	B	B	A	B	B	A	A	B	A	A	A	A	A	A	A	B	A	B	B	A	B	B	A	A	B	B	B	A	B	A
	S6_582701	2.31	6	582701	B	A	B	A	A	B	A	B	A	A	A	B	B	B	A	B	B	A	B	B	A	A	B	A	A	A	A	A	-	A	B	A	B	B	A	B	B	A	-	B	B	B	A	B	A
	S6_848399	3.352	6	848399	B	A	B	A	-	B	A	B	A	A	A	B	B	B	A	-	B	A	B	B	A	A	B	A	A	A	-	A	-	A	B	A	B	B	A	B	B	A	A	B	B	B	A	B	A
	S6_1126697	5.799	6	1126697	B	A	B	A	-	B	A	B	A	A	A	B	B	B	A	B	B	A	B	B	A	A	B	A	A	A	A	A	-	A	B	A	B	B	A	B	B	A	A	-	A	B	A	B	A
	S6_1126722	7.095	6	1126722	B	A	B	A	-	B	A	B	A	A	A	B	B	B	A	B	B	A	B	B	A	A	B	A	A	A	A	A	-	A	B	A	B	B	A	B	B	A	A	-	A	B	A	B	A
	S6_1307009	8.411	6	1307009	B	A	B	A	A	B	A	B	A	A	A	B	B	B	A	B	B	A	B	A	A	A	B	A	A	A	A	A	A	A	B	A	B	B	A	B	B	A	A	-	A	B	A	B	A
	S6_1340740	10.016	6	1340740	B	A	B	A	-	B	A	B	A	A	A	B	B	B	A	B	B	A	B	A	A	A	B	A	A	A	-	A	A	A	B	A	B	B	A	B	B	A	A	A	A	B	A	B	A
	S6_1312121	10.278	6	1312121	B	A	B	A	-	B	A	B	A	A	A	B	B	B	A	B	B	A	B	-	A	A	B	A	A	A	B	A	-	A	B	A	B	B	A	B	B	A	A	-	-	B	A	B	A
	S6_1421922	12.429	6	1421922	B	A	B	A	-	B	A	B	A	A	A	B	B	B	A	B	B	A	B	B	A	A	B	A	A	A	-	A	-	A	B	A	B	B	A	B	B	A	A	-	-	B	A	B	B
	S6_1587099	15.455	6	1587099	B	A	B	A	-	B	A	B	A	A	B	A	B	B	A	B	B	A	B	-	B	A	B	A	A	A	B	A	-	A	B	A	B	B	A	B	B	A	A	A	-	B	A	B	B
	S6_1739549	17.328	6	1739549	B	A	B	A	-	B	A	B	A	A	B	A	B	B	A	B	B	A	B	B	B	A	B	A	A	A	B	A	-	A	B	A	B	B	A	B	B	A	A	-	-	B	A	B	B
	S6_1922281	21.86	6	1922281	B	A	A	A	B	A	A	B	A	A	B	A	B	B	A	B	B	B	B	B	B	A	B	A	A	A	B	A	A	A	B	A	B	A	A	B	B	A	A	-	A	B	A	B	B
	S6_1994970	22.907	6	1994970	-	A	A	A	B	A	A	A	A	A	B	A	B	B	A	B	-	B	B	B	B	B	B	A	A	A	B	A	-	A	B	A	B	A	A	B	B	A	A	A	A	B	A	B	B
	S6_2197591	25.867	6	2197591	B	A	A	A	-	A	B	A	A	A	B	A	B	B	A	B	B	B	B	B	B	B	B	A	A	A	B	B	B	A	B	A	B	A	A	B	A	A	A	A	A	B	A	B	B
	S6_2466026	26.629	6	2466026	B	A	A	A	B	A	B	A	A	A	B	A	B	B	A	B	B	B	B	B	B	B	B	A	A	A	B	B	B	A	B	A	B	A	A	B	A	A	A	A	A	B	A	B	B
	S6_2500809	26.629	6	2500809	B	A	A	A	-	A	B	A	A	A	B	A	B	B	A	B	B	B	B	B	B	B	B	A	A	A	B	B	B	A	B	A	B	A	A	B	A	A	A	A	A	B	A	B	B
	S6_2515498	27.402	6	2515498	B	A	A	A	A	A	B	A	A	A	B	A	B	B	A	B	B	B	B	B	B	B	B	A	A	A	B	B	B	A	B	A	B	A	A	B	-	A	A	-	A	B	A	B	B
	S6_3183135	29.285	6	3183135	B	A	A	A	A	B	B	A	A	A	B	A	B	B	A	B	B	B	B	B	-	-	B	A	A	A	B	B	B	A	B	A	B	A	A	B	A	A	A	A	A	B	A	B	B
	S6_3441002	30.637	6	3441002	B	A	A	A	A	B	B	A	A	A	B	A	B	B	A	B	B	B	B	B	-	-	B	A	A	A	-	B	B	A	B	A	B	A	A	B	-	A	A	A	A	B	A	B	B
	S6_3621520	30.902	6	3621520	B	A	A	A	A	B	B	A	A	A	B	A	B	B	A	B	B	B	B	B	B	B	B	A	A	A	B	B	B	A	B	A	B	A	A	B	-	A	A	-	A	B	A	B	B
	S6_3463405	31.163	6	3463405	B	A	A	A	A	B	B	A	A	A	B	A	B	B	A	B	B	B	B	B	-	-	B	A	A	A	-	B	B	A	B	A	B	A	A	B	A	A	A	A	A	B	A	B	B
	S6_5575659	33.045	6	5575659	B	A	A	A	A	B	B	A	A	A	B	A	B	B	B	B	B	B	B	B	A	A	B	A	A	A	-	B	B	A	B	A	B	A	A	B	-	A	A	A	A	B	A	B	B
	S6_5734088	33.827	6	5734088	B	A	A	A	A	B	B	A	A	A	B	A	B	B	B	B	B	B	B	B	A	-	B	A	A	A	B	B	B	A	B	A	B	A	A	B	A	A	A	A	A	B	A	B	B
	S6_6313728	34.342	6	6313728	B	A	A	A	A	B	B	A	A	A	B	A	B	B	B	B	B	B	B	B	A	A	B	A	A	A	B	B	B	A	B	A	B	A	A	B	A	A	A	A	A	B	A	B	B
	S6_6401325	34.863	6	6401325	B	A	A	A	A	B	B	A	A	A	B	A	B	A	B	B	B	B	B	B	A	-	B	A	A	A	-	B	B	A	B	A	B	A	A	B	A	A	A	-	A	B	A	B	B
	S6_33754807	36.2	6	33754807	B	A	A	A	A	B	B	A	A	A	B	A	B	A	B	B	B	B	B	B	B	B	B	A	A	A	B	B	B	A	B	A	B	A	A	B	B	A	A	A	A	B	A	B	B
	S6_31800345	36.994	6	31800345	B	A	A	A	A	B	B	A	A	A	B	A	B	A	B	B	B	B	B	B	B	-	B	A	A	A	B	B	B	A	B	A	B	A	A	B	B	A	A	-	A	B	A	B	B
	S6_38196601	38.625	6	38196601	B	A	A	A	A	B	B	A	A	A	B	A	B	A	B	B	B	B	B	B	B	-	B	A	A	A	A	B	B	A	B	A	B	A	A	B	B	B	A	-	A	B	A	B	B
	S6_38773994	39.427	6	38773994	B	A	A	A	A	B	B	A	A	A	B	A	B	A	B	B	A	B	B	B	B	A	B	A	A	A	-	B	B	A	B	A	B	A	A	B	B	B	A	-	A	B	A	B	B
	S6_39649231	39.965	6	39649231	B	A	A	A	A	B	B	A	A	A	B	A	B	A	B	B	A	B	B	B	B	-	B	A	-	A	A	B	B	A	B	A	B	A	A	B	B	B	A	A	A	B	A	B	B
	S6_39889633	41.046	6	39889633	B	A	A	A	A	B	B	A	A	A	B	A	B	A	B	B	A	B	B	A	B	-	A	A	A	A	-	B	B	A	B	A	B	A	A	B	B	B	A	A	A	B	A	B	B
	S6_40299504	42.939	6	40299504	B	A	A	A	A	B	B	A	A	A	B	A	A	A	B	B	A	B	B	A	B	B	A	A	A	A	A	B	B	A	B	A	B	A	A	B	B	A	A	A	A	B	A	B	B
	S6_42117897	45.674	6	42117897	B	B	A	A	A	B	B	A	A	A	B	A	A	A	B	B	A	B	B	-	A	B	A	A	A	A	A	B	B	A	B	A	B	A	A	-	A	A	A	A	A	B	A	B	B
	S6_42257824	46.468	6	42257824	B	B	A	A	A	B	B	A	A	A	B	A	A	A	B	B	A	B	B	B	A	-	A	A	A	A	A	B	B	A	B	A	B	A	A	A	A	A	A	A	A	B	A	B	B
	S6_42273524	48.34	6	42273524	B	B	A	A	A	B	B	A	A	A	B	A	A	A	B	B	A	B	B	-	A	-	A	A	A	A	A	B	B	A	B	A	B	A	A	A	A	A	B	A	A	B	A	B	B
	S6_42632262	48.599	6	42632262	B	B	A	A	A	B	B	A	A	A	B	A	A	A	B	B	A	B	B	-	A	-	A	A	A	A	A	B	B	A	B	A	B	A	A	A	A	A	B	-	A	B	A	B	B
	S6_43233773	50.482	6	43233773	B	B	A	A	A	B	B	A	A	A	B	A	A	A	B	B	A	B	B	-	A	A	A	A	A	A	A	B	B	A	B	A	B	A	A	A	A	B	B	B	B	B	A	B	B
	S6_43252458	51.535	6	43252458	B	B	A	A	A	B	B	A	A	A	B	A	-	A	B	B	A	B	B	-	A	-	A	A	A	A	A	B	B	A	B	A	B	A	A	A	A	B	B	B	B	B	A	B	B
	S6_43305513	51.795	6	43305513	B	B	A	A	A	B	B	A	A	A	B	A	-	A	B	B	A	B	B	-	A	-	A	A	A	A	A	B	B	A	A	A	B	A	A	A	A	B	B	B	B	B	A	B	B
	S6_43306714	52.056	6	43306714	B	B	A	A	A	B	B	A	A	A	B	A	-	A	B	B	A	B	B	B	A	A	A	A	A	A	A	B	B	A	A	A	-	A	A	A	A	B	B	B	B	B	A	B	B
	S6_43308051	52.319	6	43308051	B	B	A	A	A	B	B	A	A	A	B	A	-	A	B	B	A	B	B	-	A	A	A	A	A	A	A	B	B	A	A	A	B	A	A	A	A	B	B	B	B	B	A	B	B
	S6_43587654	53.663	6	43587654	B	B	A	A	A	B	A	A	A	A	B	A	-	A	B	B	A	B	B	-	A	A	A	A	A	A	A	B	-	A	A	A	B	A	A	A	A	B	B	B	B	B	A	B	B
	S6_43813242	54.453	6	43813242	B	B	B	A	A	B	A	A	A	A	B	A	-	A	B	B	A	B	B	-	A	A	A	A	A	A	A	B	-	A	A	A	B	A	A	A	A	B	B	B	B	B	A	B	B
	S6_43813266	54.453	6	43813266	B	B	B	A	A	B	A	A	A	A	B	A	-	A	B	B	A	B	B	-	A	A	A	A	A	A	A	B	-	A	A	A	B	A	A	A	A	B	B	B	B	B	A	B	B
	S6_43981712	55.251	6	43981712	B	B	B	A	A	B	A	A	A	A	B	A	-	A	B	B	A	B	B	A	A	B	A	A	A	A	A	B	B	A	A	A	B	A	A	A	A	B	B	B	B	B	A	B	B
	S6_44359272	55.777	6	44359272	B	B	B	A	A	B	A	A	A	A	B	A	-	A	B	B	A	B	B	-	A	A	A	A	A	A	A	B	B	A	A	A	B	A	A	A	A	B	B	B	B	B	A	B	B
	S6_44903735	58.279	6	44903735	B	B	B	A	A	B	A	A	A	A	B	A	A	-	B	B	A	B	B	A	B	-	A	A	A	A	A	B	B	A	A	A	B	A	A	-	A	B	B	B	B	B	A	B	B
	S6_45197534	59.354	6	45197534	B	B	B	A	A	B	A	A	A	B	B	A	A	B	B	B	A	B	B	A	B	B	A	A	A	A	A	B	B	A	B	A	B	A	A	-	A	B	B	B	B	B	A	B	B
	S6_45728583	63.295	6	45728583	B	B	B	A	A	B	A	A	A	B	B	A	A	-	B	B	A	B	B	A	B	B	A	A	A	A	A	B	B	A	B	A	B	A	A	A	A	B	B	B	B	A	A	B	A
	S6_46568434	65.188	6	46568434	A	B	B	A	A	B	A	A	A	B	B	A	A	A	A	B	A	B	B	A	B	-	A	A	A	A	A	B	B	A	B	A	A	A	A	A	A	B	B	B	B	A	A	B	A
	S6_46577246	66.246	6	46577246	A	B	B	A	A	B	A	A	A	B	B	A	A	A	A	B	A	B	B	A	B	-	A	A	A	A	A	B	B	A	A	A	A	A	A	A	A	B	B	B	B	A	A	B	A
	S6_47104551	69.306	6	47104551	A	B	B	A	A	B	A	A	A	B	B	A	A	A	A	B	A	B	B	B	B	-	B	A	A	A	A	A	B	A	B	A	A	A	A	A	A	B	B	B	B	A	A	A	A
	S6_47105318	69.306	6	47105318	A	B	B	A	A	B	A	A	A	B	B	A	A	A	A	B	A	B	B	B	B	B	B	A	A	A	A	A	B	A	B	A	A	A	A	A	A	B	B	B	B	A	A	A	A
	S6_47793719	71.865	6	47793719	A	B	B	A	A	B	A	A	A	-	B	A	A	A	A	A	A	B	B	B	B	-	B	A	A	A	A	A	B	A	B	A	A	A	A	A	A	B	B	A	A	A	A	A	A
	S6_48592685	74.438	6	48592685	A	B	B	A	A	B	A	A	A	B	B	A	A	B	A	A	A	B	B	B	B	B	B	A	A	A	A	A	B	A	B	A	A	B	A	A	A	B	B	-	A	A	A	A	A
	S6_48615098	75.249	6	48615098	A	B	B	A	A	B	A	A	A	-	B	A	A	B	A	A	A	B	B	B	B	B	B	A	A	A	A	A	B	A	A	A	A	B	A	A	A	B	B	-	A	A	A	A	A
	S6_49220300	76.616	6	49220300	A	B	B	A	A	B	A	A	A	B	B	A	A	B	A	A	A	B	B	B	B	B	B	A	A	A	A	A	B	A	A	A	A	B	A	A	B	B	A	A	A	A	A	A	A
	S6_49169316	77.153	6	49169316	A	B	B	A	A	B	A	A	A	B	B	A	A	B	A	A	A	B	B	B	B	A	B	A	A	A	A	A	B	A	A	A	A	B	A	A	B	B	A	A	A	A	-	A	A
	S6_49235573	77.703	6	49235573	A	B	B	A	A	B	A	A	A	-	B	A	A	B	A	A	A	B	B	B	B	A	B	A	A	A	A	A	B	A	B	A	A	B	A	A	B	B	A	-	A	A	A	A	A
	S6_49344639	78.796	6	49344639	A	B	B	A	A	B	A	A	A	-	B	A	A	B	A	A	A	B	B	B	B	B	B	A	A	A	A	A	B	A	B	A	A	B	A	A	B	B	A	A	A	A	A	A	A
	S6_49592300	80.17	6	49592300	A	B	B	A	A	B	A	A	B	B	B	A	A	B	A	A	A	B	B	B	B	-	B	A	A	A	A	A	B	A	B	A	A	B	A	A	B	B	A	-	A	A	A	A	A
	S6_50330302	80.99	6	50330302	A	B	B	A	A	B	A	A	B	-	B	A	A	B	A	A	A	B	B	B	B	-	B	A	A	A	A	A	B	A	B	A	A	B	A	A	B	B	A	A	A	A	A	A	A
	S6_50331377	81.264	6	50331377	A	B	B	A	A	B	A	A	B	-	B	A	A	B	A	A	A	B	B	B	B	-	B	A	A	A	A	A	B	A	B	A	A	B	A	A	B	B	A	A	A	A	A	A	A
	S6_50487482	81.823	6	50487482	A	B	B	A	A	B	A	A	B	-	B	A	A	B	A	A	A	B	B	B	B	A	B	A	A	A	A	A	B	A	B	A	A	B	A	A	B	B	A	A	A	A	A	A	A
	S6_50658904	81.823	6	50658904	A	B	B	A	A	B	A	A	B	-	B	A	A	B	A	A	A	B	B	B	B	A	B	A	A	A	A	A	B	A	B	A	A	B	A	A	B	B	A	A	A	A	A	A	A
	S6_50581525	82.099	6	50581525	A	B	B	A	A	B	A	A	B	-	B	A	A	B	A	A	A	B	B	B	B	A	B	A	A	A	A	A	B	A	B	A	A	B	A	-	B	B	A	-	A	A	A	A	A
	S6_50414942	82.915	6	50414942	A	B	B	A	A	B	A	A	B	B	B	A	A	B	A	A	A	B	B	B	B	A	B	A	A	A	A	A	B	A	B	A	A	B	A	A	B	B	A	A	A	A	A	A	A
	S6_50902353	84.026	6	50902353	A	A	B	A	A	B	A	A	B	-	B	A	A	B	A	A	A	B	B	B	B	A	B	A	A	A	A	A	B	A	B	A	A	B	A	A	B	B	A	-	A	A	A	A	A
	S6_50944419	84.026	6	50944419	A	A	B	A	A	B	A	A	B	B	B	A	A	B	A	A	A	B	B	B	B	A	B	A	A	A	A	A	B	A	B	A	A	B	A	A	B	B	A	A	A	A	A	A	A
	S6_51118543	85.447	6	51118543	A	-	B	A	A	B	A	A	B	B	B	A	A	B	A	A	A	B	B	B	B	B	B	A	A	A	A	A	B	A	B	A	A	B	A	A	B	B	A	B	B	A	A	A	A
	S6_51192546	86.546	6	51192546	A	-	B	A	A	B	A	A	B	-	B	A	A	B	A	A	A	B	B	B	B	B	B	A	A	A	A	A	B	A	B	A	A	B	A	A	B	B	A	B	B	A	A	A	B
	S6_51209638	87.905	6	51209638	A	-	B	A	A	B	A	A	B	-	B	A	A	B	A	A	A	B	B	B	B	B	B	A	A	A	A	A	B	A	A	A	A	B	A	A	B	B	A	B	B	A	A	A	B
	S6_51281862	88.725	6	51281862	A	A	B	A	A	B	A	B	B	-	B	A	A	B	A	A	A	B	B	B	B	B	B	A	A	A	A	A	B	A	A	A	A	B	A	A	B	B	A	B	B	A	A	A	B
	S6_51307249	88.993	6	51307249	A	A	B	A	A	B	A	B	B	B	B	A	A	B	A	A	A	B	B	B	B	B	B	A	A	A	A	A	B	A	A	A	A	B	A	A	B	B	A	B	B	A	A	A	B
	S6_51378295	89.528	6	51378295	A	B	B	A	A	B	A	B	B	B	B	A	A	B	A	A	A	B	B	B	B	B	B	A	A	A	A	A	B	A	A	A	A	B	A	A	B	B	A	B	B	A	A	A	B
	S6_51397676	90.609	6	51397676	A	B	B	A	A	B	A	B	B	-	B	A	A	B	A	A	A	B	B	B	B	B	B	A	A	A	A	A	B	A	A	A	A	B	A	A	B	B	A	B	B	A	A	A	A
	S6_51404186	91.15	6	51404186	A	B	B	A	A	B	-	B	B	-	B	A	A	B	A	A	A	B	B	B	B	B	B	A	A	A	A	A	B	A	A	A	A	B	A	A	B	B	A	B	B	A	A	A	A
	S6_51584479	91.42	6	51584479	A	B	B	A	A	B	A	B	B	-	B	A	A	B	A	A	A	B	B	B	B	B	B	A	A	A	A	A	B	A	A	A	A	B	A	A	B	B	A	B	B	A	A	A	-
	S6_51674640	91.42	6	51674640	A	B	B	A	A	B	A	B	B	-	B	A	A	B	A	A	A	B	B	B	B	B	B	A	A	A	A	A	B	A	-	A	A	-	A	A	B	B	A	B	B	A	A	A	-
	S6_51705974	91.691	6	51705974	A	B	B	A	A	B	A	B	B	B	B	A	A	B	A	A	A	B	B	B	B	B	B	A	A	A	A	A	B	A	-	A	A	A	A	A	B	B	A	B	B	A	A	A	-
	S6_51839503	92.234	6	51839503	A	B	B	A	A	B	A	B	B	B	B	A	A	B	A	A	A	B	B	B	B	B	B	A	A	A	A	A	B	A	A	A	A	A	A	A	B	B	A	B	B	A	A	A	-
	S6_51893993	92.775	6	51893993	A	B	B	A	A	B	A	B	B	B	B	A	A	B	A	A	A	B	A	B	B	B	B	A	A	A	A	A	B	A	A	A	A	-	A	A	B	B	A	B	B	A	A	A	-
	S6_52145218	93.045	6	52145218	A	B	B	A	A	B	A	B	B	A	B	A	A	B	A	A	A	B	A	B	B	B	B	A	A	A	A	A	B	A	-	A	A	-	A	A	B	B	A	B	B	A	A	A	A
	S6_52284424	94.132	6	52284424	A	B	B	A	A	B	A	B	B	A	B	A	A	B	A	A	A	B	A	B	B	B	B	A	A	A	A	A	B	A	A	A	A	A	A	A	B	B	A	B	B	A	A	A	A
	S6_52433635	94.405	6	52433635	A	B	B	A	A	B	A	B	B	-	B	A	A	B	A	A	A	B	-	B	B	B	B	A	A	A	A	A	B	A	A	A	A	-	A	A	B	B	A	B	B	A	A	A	A
	S6_52551983	95.596	6	52551983	A	B	B	A	-	B	A	B	B	A	B	A	A	B	A	-	-	B	-	B	B	B	B	-	A	A	A	A	B	A	A	A	A	-	A	A	B	B	A	B	B	A	A	A	-
	S6_52515787	96.463	6	52515787	A	B	B	A	A	B	A	B	B	A	B	A	A	B	A	A	A	B	-	B	B	B	B	A	A	A	A	A	B	A	A	A	A	-	A	A	B	B	A	B	B	A	A	A	A
	S6_52589832	97.297	6	52589832	A	B	B	A	A	B	A	B	B	A	B	A	A	B	A	A	A	B	-	B	B	B	B	A	A	A	A	A	B	A	A	A	A	-	A	A	B	B	A	B	B	A	A	A	-
	S6_52700707	97.297	6	52700707	A	B	B	A	A	B	A	B	B	-	B	A	A	B	A	A	A	B	A	B	B	B	B	A	A	A	-	A	B	A	A	-	A	-	A	A	B	B	A	B	B	A	A	A	-
	S6_52826530	98.42	6	52826530	A	B	B	A	A	B	A	B	B	-	B	A	A	B	A	A	A	B	-	B	B	B	B	A	A	A	-	A	B	A	A	A	A	-	A	A	B	B	A	B	B	A	A	A	A
	S6_52868808	98.973	6	52868808	A	B	B	A	A	B	A	B	B	A	B	A	A	B	A	A	A	B	-	B	B	B	B	A	A	A	-	-	B	A	A	-	A	-	A	-	B	B	A	B	B	A	A	A	A
	S6_52932944	100.097	6	52932944	A	B	B	A	A	B	A	B	B	-	B	A	A	B	A	A	A	B	-	B	B	B	B	A	A	A	B	A	B	A	B	-	A	-	A	A	B	B	A	B	B	A	A	A	B
	S6_53187983	100.646	6	53187983	A	B	B	A	A	B	A	B	B	-	B	A	A	B	A	A	A	B	-	B	B	B	B	A	A	A	B	A	B	A	B	-	A	-	A	-	B	B	A	B	B	A	A	A	B
	S6_53563554	101.202	6	53563554	A	B	B	A	A	B	A	B	B	A	B	A	A	B	A	A	A	B	-	B	B	B	B	A	A	A	-	A	B	A	B	-	A	A	A	A	B	B	A	B	B	A	A	A	B
	S6_53600221	101.475	6	53600221	A	B	B	A	A	B	A	B	B	A	B	A	A	B	A	A	A	B	A	B	B	B	B	A	A	A	B	A	B	A	B	-	A	-	A	A	B	B	A	B	B	A	A	A	B
	S6_53606859	102.29	6	53606859	A	B	B	A	A	B	A	B	B	A	B	A	A	B	A	A	A	B	-	B	B	B	B	A	A	A	B	A	B	A	B	A	A	-	A	A	B	B	A	B	B	A	A	A	B
	S6_53714509	103.649	6	53714509	A	B	B	A	A	B	B	B	B	A	B	A	A	B	A	A	A	B	A	B	B	B	B	A	A	A	B	A	B	A	B	A	A	-	A	A	B	B	A	B	B	A	A	A	B
	S6_53722705	104.193	6	53722705	A	B	B	A	A	B	B	B	B	A	B	A	A	B	A	A	A	B	-	B	B	B	B	A	A	A	B	A	B	A	B	-	A	A	A	A	B	B	A	B	B	A	A	A	B
	S6_53763388	105.026	6	53763388	A	B	B	A	A	B	B	B	B	A	B	A	A	B	A	A	A	B	-	B	B	B	B	A	A	-	B	A	B	A	B	-	A	-	A	A	B	B	A	B	B	A	A	A	B
	S6_53770019	105.573	6	53770019	A	B	B	A	A	B	B	B	B	A	B	A	A	B	A	A	A	B	-	B	B	B	B	A	A	A	B	A	B	A	B	-	A	A	A	A	B	B	A	B	B	A	A	A	B
	S6_53882539	106.954	6	53882539	A	B	B	A	A	B	B	B	B	A	B	A	A	B	A	A	A	B	A	B	B	B	B	A	A	A	-	A	B	-	B	A	A	-	A	A	B	B	A	B	B	A	A	A	B
	S6_53938559	107.22	6	53938559	A	B	B	A	A	B	B	B	B	A	B	A	A	B	A	A	A	B	A	B	B	B	B	A	A	A	B	A	B	A	B	A	A	-	A	A	B	B	A	B	B	A	A	A	B
	S6_54002816	108.301	6	54002816	A	B	B	A	A	B	B	B	B	A	B	A	A	B	A	A	A	B	-	B	B	B	B	A	A	A	B	A	B	A	B	-	A	-	A	A	B	B	A	B	B	A	A	A	B
	S6_54053389	109.383	6	54053389	A	B	B	A	A	B	B	B	B	A	B	A	A	B	A	A	A	B	B	B	B	B	B	A	A	A	B	A	B	A	A	-	A	-	A	A	B	B	A	B	B	A	A	A	B
	S6_54005579	109.65	6	54005579	A	B	B	A	A	B	B	B	B	A	B	A	A	B	A	A	A	B	-	B	B	B	B	A	A	A	-	A	B	A	A	A	A	-	A	A	B	B	A	B	B	A	A	A	B
	S6_54279220	110.465	6	54279220	A	B	B	A	A	B	B	B	B	A	B	A	A	B	A	A	A	B	B	B	B	B	B	A	A	A	B	A	B	A	A	-	A	A	A	A	B	B	A	B	B	A	A	A	B
	S6_54617144	111.276	6	54617144	A	B	B	A	A	B	B	B	B	A	B	B	A	B	A	A	A	B	B	B	B	B	B	A	A	A	B	A	B	A	A	A	A	-	A	A	B	B	A	B	B	A	A	A	B
	S6_54835794	112.083	6	54835794	B	B	B	A	A	B	B	B	B	A	B	B	A	B	A	A	A	B	B	B	B	B	B	A	A	A	B	A	B	A	A	A	A	-	A	A	A	B	A	B	B	A	A	A	B
	S6_55032450	112.894	6	55032450	B	B	B	A	A	B	B	B	B	A	B	B	A	B	A	A	A	B	B	B	B	B	B	A	A	A	A	A	B	A	A	-	A	A	A	A	A	B	A	B	B	A	A	A	B
	S6_55560501	114.268	6	55560501	B	B	B	A	A	B	B	B	B	A	B	B	A	B	A	A	A	B	B	B	B	B	B	A	A	A	A	B	B	A	A	-	A	-	A	A	A	B	A	B	B	A	A	A	B
	S6_55684264	114.535	6	55684264	B	B	B	A	A	B	B	B	B	A	B	B	A	B	A	A	A	B	B	B	B	B	B	A	A	A	A	B	B	A	A	-	A	A	A	A	A	B	A	B	B	A	A	A	B
	S6_55901145	115.346	6	55901145	B	B	B	A	A	B	B	B	B	A	B	B	A	B	A	A	A	B	B	B	A	B	B	A	A	A	A	B	B	A	A	-	A	A	A	A	A	B	A	B	B	A	A	A	B
	S6_56076373	115.881	6	56076373	B	B	B	A	A	B	B	B	B	A	B	B	A	B	A	A	A	B	A	B	A	B	B	A	A	A	A	B	B	A	B	-	A	A	A	A	A	B	A	B	B	A	A	A	B
	S6_56156028	116.144	6	56156028	B	B	B	A	A	B	B	B	B	A	B	B	A	B	A	A	A	B	A	B	A	B	B	A	A	A	A	B	B	A	B	-	A	A	A	A	A	B	A	B	B	A	A	A	B
	S6_56277498	116.144	6	56277498	B	B	B	A	A	B	B	B	B	A	B	B	A	B	A	A	A	B	A	B	A	B	B	A	A	A	A	B	B	A	B	A	A	A	A	-	A	B	A	B	B	A	A	A	B
	S6_56302385	116.41	6	56302385	B	B	B	A	A	B	B	B	B	A	B	B	A	B	A	A	A	B	A	B	A	B	B	A	A	A	A	B	B	A	B	A	A	A	A	A	A	B	A	B	B	A	A	A	B
	S6_56302822	116.944	6	56302822	B	B	B	A	A	B	B	B	B	A	B	B	A	B	A	A	A	B	A	B	A	B	B	A	A	A	A	B	B	A	B	-	A	A	A	A	A	B	A	B	B	A	A	A	B
	S6_56345918	117.482	6	56345918	B	B	B	A	A	B	B	B	B	A	B	B	A	B	A	A	A	B	A	B	A	B	B	A	A	A	A	B	B	A	-	A	A	A	A	A	A	B	A	B	B	A	A	A	B
	S6_56634714	118.02	6	56634714	B	B	B	A	A	B	B	B	B	A	B	B	A	B	A	A	A	B	A	B	A	B	B	A	A	B	A	B	B	A	B	A	A	A	A	A	A	B	A	B	B	A	A	A	B
	S6_57056122	118.831	6	57056122	B	B	B	A	A	B	B	B	B	-	B	B	A	B	B	A	A	B	A	B	A	B	B	A	A	B	A	B	B	A	B	-	A	A	A	A	A	B	A	B	B	A	A	A	B
	S6_57186106	119.368	6	57186106	B	B	B	A	A	B	B	B	B	-	B	B	A	B	B	A	A	B	A	B	A	B	B	A	A	B	A	B	B	A	B	A	A	A	A	A	A	B	A	B	B	A	A	A	B
	S6_57279427	119.368	6	57279427	B	B	B	A	A	B	B	B	B	A	B	B	A	B	B	A	A	B	A	B	A	B	B	A	A	B	A	B	B	A	-	A	A	A	A	A	A	B	A	B	B	A	A	A	B
	S6_57438320	121.314	6	57438320	B	B	B	A	A	B	B	B	B	-	B	B	A	B	B	A	A	B	A	B	A	B	B	A	A	B	A	B	B	A	B	-	A	A	A	A	A	B	A	B	B	A	A	A	B
	S6_57828993	121.869	6	57828993	B	B	B	A	A	B	B	B	B	-	B	B	A	B	B	A	A	B	A	B	A	B	B	A	A	B	A	B	B	A	-	B	A	A	A	A	A	-	A	B	B	A	A	A	B
	S6_58210809	123.274	6	58210809	B	B	B	A	A	B	B	B	B	-	B	B	A	B	B	A	A	B	A	B	A	B	B	A	A	B	A	B	B	A	B	B	A	A	A	A	A	B	A	B	B	A	A	A	B
	S6_58283476	124.081	6	58283476	B	B	B	A	A	B	B	B	B	-	B	B	A	B	B	A	A	B	A	B	A	B	B	A	A	B	A	B	B	A	B	-	A	A	A	A	A	B	A	B	B	A	A	A	B
	S6_58433992	124.9	6	58433992	B	B	B	A	A	B	B	B	B	-	B	B	A	B	B	A	A	B	A	B	A	B	B	A	A	B	A	B	B	A	-	-	A	A	A	A	A	B	A	B	B	A	A	A	B
	S6_58508609	124.9	6	58508609	B	B	B	A	A	B	B	B	B	A	B	B	A	B	B	A	A	B	A	B	A	B	B	A	A	B	A	B	B	A	B	B	A	A	A	A	A	B	A	B	B	A	A	A	B
	S6_58569147	125.441	6	58569147	B	B	B	A	A	B	B	B	B	A	B	B	A	B	B	A	A	B	A	B	A	B	B	A	A	B	A	B	B	A	A	A	A	A	A	A	A	B	A	B	B	A	A	A	B
	S6_58913126	126.256	6	58913126	B	B	B	A	A	B	B	B	B	A	B	B	A	B	B	A	A	B	A	B	A	B	B	A	A	B	A	B	B	A	A	A	A	-	A	A	A	B	A	B	B	A	A	A	B
	S6_59162115	126.791	6	59162115	A	B	B	A	A	B	B	B	B	A	B	B	A	B	B	A	A	B	A	B	A	B	B	A	A	B	A	B	B	A	A	-	A	-	A	A	A	B	A	B	B	A	A	A	B
	S6_59264648	127.589	6	59264648	A	B	B	A	A	B	B	B	B	A	B	B	A	B	B	A	A	B	A	B	A	B	B	A	A	B	A	B	B	A	A	-	A	-	A	A	A	B	A	B	B	A	A	A	B
	S6_59276606	128.127	6	59276606	A	B	B	A	A	B	B	B	B	A	B	B	A	B	B	A	A	B	A	B	A	B	B	A	A	B	A	B	B	A	B	-	A	-	A	A	A	B	A	B	B	A	A	A	B
	S6_59344613	128.393	6	59344613	A	B	B	A	A	B	B	B	B	A	B	B	A	B	B	A	A	B	A	B	A	B	B	A	A	B	A	B	B	A	B	A	A	-	A	A	A	B	A	B	B	A	A	A	B
	S6_59668621	129.208	6	59668621	A	B	B	A	A	B	B	B	B	A	B	B	A	B	B	A	A	B	A	B	A	B	B	A	A	B	A	B	B	A	-	-	A	-	A	A	A	B	A	B	B	A	A	A	B
	S6_60645709	131.143	6	60645709	A	B	B	A	A	A	B	B	B	A	B	B	A	B	B	B	A	B	A	B	A	B	B	A	A	B	A	B	B	A	-	-	A	-	A	B	A	B	A	B	B	A	A	A	B
	S6_60268587	132.195	6	60268587	A	B	B	A	A	B	B	B	B	A	B	B	A	B	B	B	A	B	A	B	A	B	B	A	A	B	A	B	B	A	B	A	A	-	A	B	A	B	A	B	B	A	A	A	B
	S6_60302935	132.195	6	60302935	A	B	B	A	A	B	B	B	B	A	B	B	A	B	B	B	A	B	A	B	A	B	B	A	A	B	A	B	B	A	B	-	A	-	A	B	A	B	A	B	B	A	A	A	B
	S6_60417146	132.456	6	60417146	A	B	B	A	A	B	B	B	B	A	B	B	A	B	B	B	A	B	A	B	A	B	B	A	A	B	A	B	B	A	B	A	A	-	A	B	A	B	A	B	B	A	A	A	B
	S6_59967125	133.83	6	59967125	A	B	B	A	A	B	B	B	B	A	B	B	A	B	B	B	A	B	A	B	A	B	B	A	A	B	A	B	B	A	B	-	A	-	A	B	A	B	A	B	B	A	-	A	B
	S6_59976958	134.099	6	59976958	A	B	B	A	A	B	B	B	B	A	B	B	A	B	B	B	A	B	A	B	A	B	B	A	A	B	A	B	B	A	-	A	A	-	A	B	A	B	A	B	B	A	A	A	B
	S6_60839344	136.56	6	60839344	A	B	B	A	A	A	B	B	B	A	B	B	A	B	B	B	A	B	A	B	A	B	B	A	A	B	A	B	B	A	A	-	A	-	A	B	A	B	A	B	B	A	A	A	B
	S6_60876021	137.072	6	60876021	A	B	B	A	A	A	B	B	B	A	B	B	A	B	B	B	A	B	A	B	A	B	B	A	A	B	A	B	B	A	A	-	A	-	A	B	A	B	A	B	B	A	A	A	B
	S6_60839210	137.596	6	60839210	A	B	B	A	A	A	B	B	B	A	B	B	A	B	B	B	A	B	A	B	A	B	B	A	A	B	A	B	B	A	B	-	A	-	A	B	A	B	A	B	B	A	A	A	B
	S7_8506675	0	7	8506675	B	A	A	A	B	B	B	A	A	A	B	A	A	B	B	A	A	B	A	B	A	B	B	A	A	B	B	A	A	B	A	B	B	A	A	B	B	A	A	B	B	B	B	B	A
	S7_9662561	3.338	7	9662561	B	A	A	A	B	B	B	A	A	A	B	A	A	B	B	A	A	B	A	B	A	B	B	A	A	B	B	A	A	B	A	B	B	A	A	B	B	A	A	-	B	B	B	B	A
	S7_10563520	5.734	7	10563520	B	A	A	A	B	B	B	A	A	A	-	A	A	B	B	A	A	B	A	B	A	B	B	A	A	B	B	A	A	B	B	B	B	A	A	B	B	A	A	-	B	B	B	B	A
	S7_15561492	7.313	7	15561492	B	A	A	B	B	B	B	A	A	A	B	A	A	B	B	A	A	B	A	B	A	B	B	A	A	A	B	A	A	B	B	B	B	A	A	B	B	A	A	B	B	B	B	B	A
	S7_44901991	8.344	7	44901991	B	A	A	B	B	B	B	A	A	A	-	A	A	B	B	A	A	B	A	B	A	B	B	A	A	A	B	A	A	B	B	B	B	A	A	B	B	A	A	B	B	B	B	B	A
	S7_54216799	12.776	7	54216799	B	A	A	B	B	B	B	B	B	A	B	A	A	B	B	A	A	B	A	B	B	B	B	A	-	A	B	A	B	B	B	B	B	A	A	B	-	A	A	A	B	B	B	B	A
	S7_54698250	13.289	7	54698250	B	A	A	B	B	B	B	B	B	A	-	A	A	B	B	A	A	B	A	B	B	B	B	A	A	A	B	A	B	B	B	B	B	A	A	B	B	A	B	A	B	B	B	B	A
	S7_55982431	15.965	7	55982431	B	A	A	B	B	B	B	B	B	A	A	A	A	B	B	A	A	B	A	B	B	B	B	A	A	B	B	A	-	B	B	B	B	A	A	B	B	A	B	-	B	B	B	B	A
	S7_57557732	24.272	7	57557732	B	A	A	B	B	B	B	B	B	A	A	A	A	B	B	A	A	B	B	B	B	B	B	-	B	B	B	A	-	B	B	B	B	A	A	B	B	A	A	B	B	B	B	B	B
	S7_57596176	25.054	7	57596176	B	A	A	B	B	B	B	B	B	A	A	A	A	B	B	A	A	B	B	B	B	B	B	-	B	B	B	A	-	B	B	B	B	A	A	B	B	A	A	B	B	B	B	B	B
	S7_57602722	26.095	7	57602722	B	A	B	B	B	B	B	B	B	A	A	A	A	B	B	A	A	B	B	B	B	B	B	-	B	B	B	A	-	B	B	B	B	A	A	B	B	A	A	B	B	B	B	B	B
	S7_57985911	29.088	7	57985911	B	A	B	B	B	B	B	B	B	A	A	A	A	A	B	A	A	B	B	B	B	B	B	B	B	B	B	A	-	B	B	B	B	A	A	B	B	A	A	B	B	A	B	B	B
	S7_58342640	31.217	7	58342640	B	A	B	B	B	B	B	B	B	A	A	A	A	A	A	A	A	B	B	B	B	B	B	B	B	B	B	-	A	B	B	B	B	A	A	B	B	A	A	B	B	A	B	B	B
	S7_58543154	32.547	7	58543154	B	A	B	B	B	B	B	B	B	A	A	A	A	A	B	A	A	B	B	B	B	B	B	B	B	B	B	A	-	B	B	B	B	A	A	B	B	A	A	B	B	A	B	B	B
	S7_58650976	34.493	7	58650976	B	A	B	B	B	B	B	B	B	A	A	A	A	A	B	A	A	B	B	B	B	B	B	B	B	B	B	A	A	B	B	B	B	A	A	B	B	A	A	B	B	A	B	B	B
	S7_58924903	38.916	7	58924903	A	A	B	B	B	B	B	B	B	A	A	A	A	A	B	A	A	B	B	B	B	B	B	B	B	B	B	A	-	B	A	B	B	A	A	B	B	A	A	B	B	-	B	B	B
	S7_59390367	41.418	7	59390367	A	A	B	B	B	B	B	B	B	A	A	A	A	A	B	A	A	B	B	A	B	B	A	B	B	B	B	A	A	B	A	B	B	A	A	B	B	A	A	B	B	A	B	B	B
	S7_59390409	42.207	7	59390409	A	A	B	B	B	B	B	B	B	A	A	A	A	A	B	A	A	B	B	A	B	B	A	B	B	B	B	A	-	B	A	B	B	-	A	B	B	A	A	B	B	A	B	B	B
	S7_60002687	48.224	7	60002687	A	A	B	B	B	B	B	B	B	A	A	A	A	B	B	A	A	B	B	A	B	B	A	B	B	B	B	A	-	B	A	B	A	A	A	A	B	A	A	B	B	B	A	B	B
	S7_59805687	50.159	7	59805687	A	A	B	B	B	B	B	B	B	A	A	A	A	B	B	A	A	B	B	A	B	B	A	B	B	B	B	A	-	B	A	B	A	A	A	A	B	A	A	B	B	A	A	B	B
	S7_59807467	52.383	7	59807467	A	A	B	B	B	B	B	B	B	A	A	A	A	-	B	A	A	B	B	A	B	B	A	B	B	B	B	A	-	B	A	B	A	A	A	A	B	A	A	B	B	A	A	B	B
	S7_60102939	54.899	7	60102939	A	A	B	B	B	B	B	B	B	A	A	A	A	-	B	B	A	B	B	A	B	B	A	B	B	B	B	A	A	B	A	B	A	A	A	A	B	A	A	B	B	B	A	B	B
	S7_60972647	59.509	7	60972647	A	A	A	B	B	B	B	B	B	A	A	A	A	A	B	B	A	B	B	A	B	B	A	B	B	B	A	A	B	B	A	B	A	A	A	A	B	A	A	B	B	B	A	A	A
	S7_61086493	60.299	7	61086493	A	A	A	B	B	B	B	B	B	A	A	A	A	A	B	B	A	B	B	A	B	B	A	B	B	B	A	A	B	B	A	B	A	A	A	A	B	A	A	B	B	B	A	A	A
	S7_61069105	62.474	7	61069105	A	A	A	B	B	B	B	B	B	A	A	A	A	A	B	B	A	B	B	A	B	B	A	B	B	B	A	A	-	B	A	B	A	A	A	A	B	A	A	B	B	B	A	A	A
	S7_61069070	62.735	7	61069070	A	A	A	B	B	B	B	B	B	A	A	A	A	A	B	B	A	B	B	A	B	B	A	B	B	B	A	A	-	B	A	B	A	A	A	A	B	A	A	B	B	B	A	A	A
	S7_60577991	63.804	7	60577991	A	A	A	B	B	B	B	B	B	A	A	A	A	B	B	B	A	B	B	A	B	B	A	B	B	B	A	A	-	B	A	B	A	A	A	A	B	A	A	B	B	B	A	A	A
	S7_60698183	64.334	7	60698183	A	A	A	B	B	B	B	B	B	A	A	A	A	A	B	B	A	B	B	A	B	B	A	B	B	B	A	A	-	B	A	B	A	A	A	A	B	A	A	B	B	B	A	A	A
	S7_61384119	66.521	7	61384119	A	A	A	B	B	B	B	A	B	A	A	A	A	-	B	B	A	B	B	A	B	B	A	B	B	B	A	A	B	B	B	B	A	A	A	A	B	A	A	B	B	B	A	A	A
	S7_61484780	67.047	7	61484780	A	A	A	B	B	B	B	A	B	A	A	A	A	A	B	B	A	B	B	A	B	B	A	B	B	B	A	A	B	B	B	B	A	A	A	A	B	A	A	-	B	B	A	A	A
	S7_61831508	68.111	7	61831508	A	A	A	B	B	B	B	A	B	A	A	A	A	A	B	B	A	-	B	A	B	B	A	B	B	B	A	A	B	B	B	B	A	A	A	A	B	A	A	B	B	B	A	A	A
	S7_62068062	69.682	7	62068062	A	A	A	B	B	B	B	A	B	A	A	A	A	A	B	B	A	B	B	A	B	B	A	B	B	B	A	A	B	B	B	B	A	A	A	A	B	A	A	B	B	B	A	A	A
	S7_62068189	70.452	7	62068189	A	A	A	B	B	B	B	A	B	A	A	A	A	A	B	B	A	B	B	A	B	B	A	B	B	B	A	A	B	B	B	B	A	A	A	A	B	A	A	-	B	B	A	A	A
	S7_62169135	71.229	7	62169135	A	A	A	B	B	B	B	A	B	A	A	A	A	A	B	B	A	B	B	A	B	B	A	B	B	B	A	A	B	B	B	B	A	A	A	A	B	A	A	-	B	B	A	A	A
	S7_62167586	71.742	7	62167586	A	A	A	B	B	B	B	A	B	A	A	A	A	A	B	B	A	-	B	A	B	B	A	B	B	B	A	A	B	B	B	B	A	A	A	A	B	A	A	B	B	B	A	A	A
	S7_62283867	75.379	7	62283867	A	A	A	B	B	B	B	A	B	A	A	A	A	A	B	B	A	-	B	A	B	B	A	B	B	B	A	A	B	B	A	B	A	A	A	A	B	A	A	-	B	B	A	A	A
	S7_62402682	78.145	7	62402682	A	A	A	B	B	B	B	-	B	A	A	A	A	A	B	B	A	A	B	A	B	B	A	B	B	B	A	A	B	B	A	B	A	A	A	A	B	A	A	B	B	B	A	A	A
	S7_62782772	81.702	7	62782772	A	A	A	B	B	B	B	A	B	A	A	A	A	A	B	A	A	A	B	A	B	B	A	B	B	B	A	A	B	B	B	B	A	A	A	A	B	A	A	-	B	B	A	A	A
	S7_62862454	83.026	7	62862454	A	A	A	B	B	B	B	B	B	A	A	A	A	A	B	A	A	A	B	A	B	B	A	B	B	B	A	A	B	B	B	B	A	A	A	A	B	A	A	-	B	B	A	A	A
	S7_62978535	85.434	7	62978535	A	A	A	B	B	A	B	B	B	A	A	A	A	A	B	A	A	A	B	A	B	B	A	B	B	B	A	A	B	B	A	B	A	A	A	A	B	A	A	-	A	B	A	A	A
	S7_63318804	86.729	7	63318804	A	A	A	B	B	A	B	B	B	A	A	A	A	A	B	A	A	A	B	A	B	B	A	B	B	B	A	A	B	B	A	B	A	A	A	A	A	A	A	B	A	B	A	A	A
	S7_63563390	87.242	7	63563390	A	A	A	B	B	A	B	B	B	A	A	A	A	A	B	A	A	A	B	A	B	B	A	B	B	B	A	A	B	B	A	B	A	A	A	A	A	A	A	-	A	B	A	A	A
	S7_63737451	88.813	7	63737451	A	A	A	B	B	A	B	B	B	A	A	A	A	A	B	A	A	A	B	A	B	B	A	B	B	B	A	A	B	B	A	B	A	B	A	A	A	A	A	-	A	B	B	A	A
	S7_63794782	89.587	7	63794782	A	A	A	B	B	A	B	B	B	A	A	A	A	A	B	A	A	A	B	A	B	B	A	B	B	B	A	A	B	B	A	B	A	B	A	A	A	A	A	-	A	B	B	A	A
	S7_63962881	90.623	7	63962881	A	A	B	B	B	A	B	B	B	A	A	A	A	A	B	A	A	A	B	A	B	B	A	B	B	B	A	A	B	B	A	B	A	B	A	A	A	A	A	-	A	B	B	A	A
	S7_64079510	91.396	7	64079510	A	A	B	B	B	A	B	B	B	A	A	A	A	A	B	A	A	A	B	A	B	B	A	B	B	B	A	A	B	B	A	B	A	B	A	A	A	A	A	B	A	B	B	A	A
	S7_64492109	92.166	7	64492109	A	A	B	B	A	A	B	B	B	A	A	A	A	A	B	A	A	A	B	A	B	B	A	B	B	B	A	A	B	B	A	B	A	B	A	A	A	A	A	-	A	B	B	A	A
	S7_64516040	92.421	7	64516040	A	A	B	B	A	A	B	B	B	A	A	A	A	A	B	A	A	A	B	A	B	B	A	B	B	B	A	A	B	B	A	B	A	B	A	A	A	A	A	-	A	B	B	A	A
	S7_64547129	92.931	7	64547129	A	A	B	B	A	A	B	B	B	A	A	A	A	A	B	A	A	A	B	A	B	B	A	B	B	B	A	A	B	B	A	B	A	B	A	A	A	A	A	B	A	B	B	A	A
	S7_64751023	93.696	7	64751023	A	A	B	B	A	A	B	B	B	-	A	A	A	A	B	A	A	A	B	A	B	B	A	B	B	B	A	A	B	B	A	B	A	B	A	A	A	A	A	-	A	B	B	A	A
	S7_65344170	94.209	7	65344170	A	A	B	B	A	A	B	B	B	B	A	A	A	A	B	A	A	A	B	A	B	B	A	B	B	B	A	A	B	B	A	B	A	B	A	A	A	A	A	-	A	B	B	A	A
	S7_64807102	96.592	7	64807102	A	A	B	B	A	A	B	B	B	-	A	A	A	A	B	A	A	A	B	A	B	B	A	B	B	B	A	A	B	B	A	B	A	B	A	A	A	A	A	B	A	B	B	A	A
	S8_245953	0	8	245953	A	B	B	A	B	A	A	B	A	A	B	A	A	B	B	B	A	A	B	B	B	A	B	A	A	A	B	A	A	A	A	B	B	B	B	B	B	A	B	B	B	A	B	A	B
	S8_280990	0.77	8	280990	A	B	B	A	B	A	A	B	A	A	B	A	A	B	B	B	A	A	B	B	B	A	B	A	A	A	B	A	A	A	B	B	B	B	B	B	B	A	B	B	B	A	B	A	B
	S8_504579	1.801	8	504579	A	B	B	A	B	-	A	B	A	A	B	A	A	B	B	B	A	A	B	B	B	A	B	A	A	A	B	A	A	A	B	B	B	B	B	B	B	A	B	B	B	A	B	A	B
	S8_611257	3.397	8	611257	A	B	B	A	B	A	A	B	A	A	B	A	A	B	B	B	A	A	B	B	B	A	B	A	A	A	B	A	A	A	B	B	B	B	B	B	B	A	B	B	B	A	B	A	B
	S8_1216672	6.754	8	1216672	A	B	B	A	B	-	A	B	A	A	B	A	A	B	B	B	A	A	B	B	B	A	B	A	A	A	B	A	A	A	B	B	B	B	A	B	B	B	B	B	B	A	B	A	B
	S8_3164615	22.943	8	3164615	A	B	B	A	B	A	A	A	A	A	B	A	A	A	B	A	A	A	B	B	B	B	B	A	A	A	A	A	A	A	-	B	B	B	A	B	A	B	B	A	A	A	B	A	B
	S8_3185650	23.464	8	3185650	A	B	B	A	B	A	A	A	A	A	B	-	A	A	B	A	A	A	B	B	B	B	B	A	A	A	A	A	A	A	B	B	B	B	A	B	A	B	B	A	A	A	B	A	B
	S8_3380243	26.199	8	3380243	B	B	B	A	B	A	A	A	A	A	B	A	A	A	B	A	A	A	B	B	B	B	B	A	A	A	A	A	A	A	A	B	A	B	A	B	A	B	B	A	A	A	B	A	B
	S8_3429420	27.23	8	3429420	B	B	B	A	B	A	A	A	A	A	B	A	A	A	B	A	A	A	B	B	B	B	B	A	A	A	A	A	A	A	A	B	A	B	A	B	A	B	B	A	A	A	B	A	B
	S8_3525449	28.007	8	3525449	B	B	A	A	B	A	A	A	A	A	B	B	A	A	B	A	A	A	B	B	B	B	B	A	A	A	A	A	A	A	A	B	A	B	A	B	A	B	B	A	A	A	B	A	B
	S8_3613845	28.805	8	3613845	-	B	A	A	B	A	A	A	A	A	B	B	A	A	B	A	A	A	B	B	B	B	B	A	A	A	A	A	A	A	A	B	A	B	A	B	A	B	B	A	A	A	B	A	B
	S8_3841368	30.142	8	3841368	B	B	A	A	B	A	A	A	A	A	B	B	A	A	B	A	A	A	B	B	B	B	B	A	B	A	A	A	A	A	A	B	A	B	A	B	A	B	B	A	A	A	B	B	B
	S8_4117931	31.976	8	4117931	B	B	A	A	B	A	A	A	A	A	B	B	A	A	B	A	A	A	B	B	B	B	B	A	B	A	A	A	A	A	A	B	A	B	A	B	A	B	B	A	A	A	B	B	B
	S8_4573816	35.314	8	4573816	B	B	A	A	B	A	A	A	A	A	B	B	A	A	B	A	A	A	B	B	B	B	B	A	B	A	A	A	A	A	A	B	A	B	A	B	A	B	B	A	A	A	B	B	B
	S8_5242285	39.925	8	5242285	B	B	A	A	B	A	A	A	A	A	-	B	A	A	A	A	A	A	A	A	B	B	B	A	B	B	A	A	A	A	B	B	A	A	A	B	A	B	B	A	A	A	B	B	B
	S8_5484233	43.843	8	5484233	B	B	A	A	B	A	A	A	A	A	A	B	A	A	A	A	A	A	A	A	B	B	B	B	B	B	A	A	A	A	-	B	A	A	A	B	A	B	B	A	A	A	A	B	B
	S8_9320484	52.949	8	9320484	A	B	B	A	A	A	-	A	A	A	A	B	A	A	A	A	A	B	A	A	B	B	A	B	A	B	A	A	B	A	B	B	A	A	A	B	A	B	B	A	A	A	A	B	B
	S8_12170545	56.043	8	12170545	A	B	B	A	-	A	-	A	A	A	A	B	A	A	A	A	A	B	A	A	B	B	A	B	A	B	A	A	B	A	B	B	A	A	A	B	A	B	A	A	A	A	A	B	B
	S8_51520296	60.028	8	51520296	A	B	B	A	A	A	B	A	A	A	A	B	B	B	A	A	A	B	B	A	B	B	A	B	A	B	A	A	B	A	A	B	A	A	A	B	A	B	A	B	B	A	A	B	B
	S8_50938488	62.45	8	50938488	A	B	B	A	A	A	B	A	A	A	A	B	B	B	A	A	A	B	B	A	B	B	A	B	A	B	A	A	B	A	A	B	A	-	A	B	A	B	A	B	B	A	A	B	B
	S8_51323028	63.508	8	51323028	A	B	B	A	-	A	B	A	A	A	A	B	B	B	A	A	A	B	B	A	B	B	A	B	A	B	A	A	-	A	A	B	A	A	A	B	A	B	A	B	B	A	A	B	B
	S8_16743360	65.113	8	16743360	A	B	B	A	B	A	B	A	A	A	A	B	B	A	A	A	A	B	A	A	B	B	A	B	A	B	A	A	-	A	B	B	A	A	A	B	A	B	A	-	A	A	A	B	B
	S8_42208953	65.628	8	42208953	A	B	B	A	B	A	B	A	A	A	A	B	B	A	A	A	A	B	A	A	B	B	A	B	A	B	A	A	B	A	A	B	A	A	A	B	A	B	A	A	A	A	A	B	B
	S8_52054082	67.462	8	52054082	A	B	B	A	B	A	B	A	A	A	A	B	B	B	A	A	A	B	B	A	B	B	A	B	A	B	A	A	-	A	A	B	A	A	A	B	A	B	A	B	B	A	A	B	B
	S8_53521907	70.406	8	53521907	A	B	B	A	B	A	A	A	A	A	A	B	B	B	A	A	A	B	B	A	B	B	A	B	B	B	A	A	A	A	A	B	A	A	A	B	A	B	A	B	B	A	A	B	B
	S8_53793095	71.689	8	53793095	A	B	B	A	B	A	A	A	A	A	A	B	B	B	A	A	A	B	B	A	B	B	A	B	B	B	A	A	A	A	A	B	A	A	A	B	A	B	A	B	B	A	A	B	B
	S8_53888800	74.649	8	53888800	A	A	B	A	B	A	A	A	A	A	A	B	B	B	A	A	A	B	B	A	B	B	A	B	B	B	A	A	A	A	A	-	A	A	A	B	A	B	A	B	B	A	A	B	B
	S8_54127629	78.227	8	54127629	A	A	B	A	B	A	A	A	A	A	A	B	B	B	A	A	A	B	B	A	B	B	A	B	B	B	A	A	A	A	A	-	A	A	A	B	A	B	A	B	B	-	A	B	B
	S8_54710919	79.55	8	54710919	A	A	B	A	B	A	A	A	A	A	A	B	B	B	A	A	A	B	B	A	B	B	A	B	B	B	A	A	A	A	A	A	A	A	A	B	A	B	A	B	B	B	A	B	B
	S8_55208739	84.313	8	55208739	A	B	B	A	A	A	A	A	A	A	A	B	B	B	A	A	A	B	B	A	B	A	A	B	B	B	B	A	A	A	A	A	A	A	A	B	A	B	A	B	B	-	B	B	B
	S8_55274629	85.365	8	55274629	A	B	B	A	A	A	A	A	A	A	A	B	B	B	A	A	-	B	B	A	B	B	A	B	B	B	B	A	-	A	B	A	A	A	A	B	A	B	A	B	B	-	B	B	B
	S8_55105089	89.284	8	55105089	A	A	B	A	B	A	A	A	A	A	A	B	B	B	A	A	A	B	B	A	B	B	A	B	B	B	B	A	A	A	A	A	A	A	A	B	A	B	A	B	B	B	B	B	B
	S8_56184625	94.416	8	56184625	A	B	B	A	A	A	A	A	A	A	A	B	B	B	A	A	A	B	B	A	B	-	A	B	B	B	B	A	A	A	B	A	B	A	A	B	A	B	A	B	B	-	B	B	B
	S8_56265337	97.36	8	56265337	A	B	B	A	A	A	A	A	A	A	A	B	B	B	A	A	A	B	B	A	B	-	A	B	B	B	B	A	A	A	B	A	B	A	A	B	A	B	A	B	B	-	B	B	B
	S8_56384199	98.129	8	56384199	A	B	B	A	A	A	A	A	A	A	A	B	B	B	A	A	B	B	B	A	B	-	A	B	B	B	B	A	A	A	B	A	B	A	A	B	A	B	A	B	B	B	B	B	B
	S8_56425859	100.236	8	56425859	A	B	B	A	A	A	A	A	A	A	A	B	B	B	A	A	B	B	B	A	B	-	A	B	B	B	B	A	B	A	B	A	B	A	A	B	A	B	A	B	B	-	B	B	B
	S8_56638593	101.791	8	56638593	A	B	B	A	A	A	A	A	A	A	A	B	B	B	A	A	B	B	B	A	B	A	A	B	B	B	B	B	B	A	A	A	B	A	A	B	A	B	A	B	B	-	B	B	B
	S8_57090771	105.582	8	57090771	A	B	B	A	B	B	A	A	A	A	A	B	A	B	A	A	B	B	B	A	B	-	A	B	B	B	B	B	B	A	A	A	B	A	B	B	A	B	A	B	B	B	B	B	B
	S8_57232907	106.884	8	57232907	A	B	B	A	B	B	A	A	A	A	A	B	A	B	A	A	B	B	B	A	B	A	A	B	B	B	B	B	B	A	A	A	B	A	B	B	A	B	B	B	B	-	B	B	B
	S8_57423672	107.926	8	57423672	A	B	B	A	B	B	A	A	A	A	A	B	A	B	A	A	B	B	B	A	B	A	A	B	B	B	B	B	B	A	A	A	B	-	B	B	A	B	B	B	B	-	B	B	B
	S8_57175660	109.249	8	57175660	A	B	B	A	B	B	A	A	A	A	A	B	A	B	A	A	B	B	B	A	B	-	A	B	B	B	B	B	B	A	A	A	B	A	B	B	A	B	B	B	B	-	B	B	B
	S8_57460486	111.401	8	57460486	A	B	B	A	B	B	A	A	A	A	A	B	A	B	A	A	B	B	B	B	B	B	A	A	B	B	B	B	B	A	A	A	B	A	B	A	A	B	B	B	B	B	B	B	B
	S8_58036278	114.106	8	58036278	A	B	B	A	B	B	A	A	A	A	A	B	A	B	A	A	B	B	B	B	B	B	B	-	B	B	B	B	B	A	A	A	B	A	A	A	A	B	B	B	B	B	B	B	B
	S8_57775874	115.686	8	57775874	A	B	B	A	B	B	A	A	A	A	A	B	A	B	A	A	B	B	B	B	B	A	B	A	B	B	B	B	B	A	A	A	B	A	A	A	A	B	B	B	B	B	B	B	B
	S8_58083149	116.471	8	58083149	A	B	B	A	B	B	A	A	A	A	A	B	A	B	A	A	B	B	B	B	B	-	B	-	B	B	B	B	B	A	A	A	B	A	A	A	A	B	B	B	B	-	B	B	B
	S8_58103428	116.998	8	58103428	A	B	B	A	B	B	A	A	A	A	A	B	A	B	A	A	B	B	B	B	B	-	B	-	B	B	B	B	B	A	A	A	B	A	A	A	A	B	B	B	B	B	B	B	B
	S8_58355935	118.602	8	58355935	A	B	B	A	B	B	A	A	A	A	A	B	A	B	B	A	B	B	B	B	B	B	B	-	A	B	B	B	B	A	A	A	B	A	A	A	A	B	B	B	B	B	B	B	A
	S8_58572894	119.918	8	58572894	A	B	B	A	B	B	A	A	A	A	A	B	A	B	B	A	B	B	B	B	B	B	B	-	A	B	B	B	B	A	A	A	B	A	A	A	A	B	B	B	B	-	B	B	A
	S8_58489541	120.437	8	58489541	A	B	B	A	B	B	A	A	A	A	A	B	A	B	B	A	B	B	B	B	B	B	B	-	A	B	B	B	B	A	A	A	B	A	A	A	A	B	B	B	B	A	B	B	A
	S8_58600038	120.694	8	58600038	A	B	B	A	B	B	A	A	A	A	A	B	A	B	B	A	B	B	B	B	B	B	B	-	A	B	B	B	B	A	A	A	B	A	A	A	A	B	B	B	B	A	B	B	A
	S8_59140955	123.703	8	59140955	A	B	B	A	B	B	A	A	B	B	A	B	A	B	B	A	B	B	B	B	B	B	B	A	A	B	B	B	B	A	A	A	B	A	A	A	A	B	B	B	B	B	B	B	A
	S8_59087631	126.112	8	59087631	A	B	B	A	B	B	A	A	B	B	A	B	A	B	B	A	B	B	B	B	B	B	B	A	A	B	B	B	B	A	A	A	B	A	A	A	A	B	B	B	B	A	B	B	A
	S8_58942007	128.494	8	58942007	A	B	B	A	B	B	A	A	B	B	A	B	A	B	B	A	B	B	B	B	B	B	B	A	A	B	B	B	B	A	A	A	B	A	A	A	A	B	B	B	B	A	-	B	A
	S8_59210918	130.082	8	59210918	A	B	B	A	B	B	A	A	B	B	A	B	A	B	B	A	B	B	B	B	B	A	B	A	A	B	B	B	B	A	A	A	B	A	A	A	A	B	B	B	B	-	B	B	A
	S8_59307854	130.595	8	59307854	A	B	B	A	B	B	A	A	B	B	A	B	A	B	B	A	B	B	B	B	B	A	B	A	A	B	B	B	B	A	A	A	B	A	A	A	A	B	B	B	B	B	B	B	A
	S8_59298999	131.111	8	59298999	A	B	B	A	B	B	A	A	B	B	A	B	A	B	B	A	B	B	B	B	B	A	B	A	A	B	B	B	B	A	A	A	B	A	A	A	A	B	B	B	B	B	B	B	A
	S8_59388948	132.163	8	59388948	A	B	B	A	B	B	A	A	B	B	A	B	A	B	B	A	B	A	B	B	B	A	B	A	A	B	B	B	B	A	A	A	B	A	A	A	A	B	B	B	B	B	B	B	A
	S8_59518442	133.786	8	59518442	A	B	B	A	B	B	A	A	B	B	B	B	A	B	B	A	B	A	B	B	B	A	B	A	A	B	B	B	B	A	A	A	B	A	A	A	A	B	B	B	B	-	B	B	-
	S8_59615859	135.116	8	59615859	A	B	B	A	B	B	A	A	B	B	B	B	A	B	B	A	B	A	B	B	B	A	B	A	A	B	A	B	B	A	A	A	B	A	A	A	A	B	B	B	B	A	B	B	A
	S8_59672737	136.174	8	59672737	B	B	B	A	B	B	A	A	B	B	B	B	A	B	B	A	B	A	B	B	B	A	A	A	A	B	A	B	B	A	A	A	B	A	A	A	A	B	B	B	B	A	B	B	-
	S8_59681067	136.712	8	59681067	B	B	B	A	B	B	A	A	B	B	B	B	A	B	B	A	B	A	B	B	B	A	A	A	A	B	A	B	B	A	A	A	B	A	A	A	A	B	B	B	B	A	-	B	B
	S8_59961444	138.935	8	59961444	B	B	B	A	B	B	A	A	B	B	B	B	A	B	A	A	B	A	B	B	B	A	A	A	A	B	-	B	B	B	A	A	B	A	A	A	A	B	B	B	B	B	B	B	A
	S8_60201201	140.017	8	60201201	B	B	B	A	B	B	A	A	B	B	B	B	A	B	A	A	B	A	B	B	B	A	A	A	A	B	A	B	B	B	A	A	B	A	B	A	A	B	B	B	B	B	B	B	A
	S8_59997230	141.122	8	59997230	B	B	B	A	B	B	A	A	B	B	B	B	A	B	A	A	B	A	B	-	B	A	A	A	A	B	A	B	B	B	A	A	B	A	B	A	A	B	B	B	B	B	-	B	-
	S8_60349211	143.71	8	60349211	B	B	B	A	B	B	A	A	B	B	B	B	A	B	A	A	B	A	B	B	B	A	A	A	A	B	A	B	B	B	A	A	-	A	B	A	A	B	B	B	B	A	-	B	-
	S8_60292467	145.1	8	60292467	B	B	B	A	B	B	A	A	B	B	B	B	A	B	A	A	B	A	B	B	B	A	A	A	A	B	A	B	B	B	A	A	B	A	B	A	A	B	B	B	B	A	B	B	-
	S8_60392968	146.199	8	60392968	B	B	B	A	B	B	A	A	B	B	B	B	A	B	A	A	B	A	B	B	B	A	A	A	A	B	-	B	A	B	A	A	B	A	B	A	A	B	B	B	B	A	B	B	-
	S8_60479857	147.014	8	60479857	B	B	B	A	B	B	A	A	B	B	B	B	A	B	A	A	B	A	B	B	B	A	A	A	A	B	A	B	A	B	A	A	B	A	B	A	A	B	B	B	B	A	B	B	-
	S8_60479081	147.838	8	60479081	B	B	B	A	B	B	A	A	B	B	B	B	A	B	A	A	B	A	B	B	B	A	A	A	A	B	A	B	A	B	A	A	B	A	B	A	A	B	B	B	B	A	-	B	A
	S8_60842373	151.022	8	60842373	B	B	B	A	B	B	A	A	B	B	B	B	A	B	A	A	B	B	B	B	B	A	A	A	A	B	A	B	A	B	A	A	B	A	B	B	A	B	B	B	B	A	B	B	-
	S8_61099661	153.552	8	61099661	B	B	B	A	B	B	B	A	B	B	B	B	A	B	A	A	B	B	B	B	B	A	A	A	A	B	A	B	A	B	A	A	B	A	B	B	A	B	B	B	B	A	-	B	A
	S8_61374534	155.813	8	61374534	B	B	B	A	B	B	B	A	B	B	B	B	A	B	A	B	B	B	B	B	B	A	A	A	A	B	A	B	A	B	A	A	B	A	B	-	A	B	B	B	B	A	B	B	-
	S8_61296352	156.638	8	61296352	B	B	B	A	B	B	B	A	B	B	B	B	A	B	A	B	B	B	B	B	B	A	A	A	A	B	A	B	A	B	A	A	B	A	B	A	A	B	B	B	B	A	B	B	B
	S8_62207790	158.314	8	62207790	B	B	B	A	B	B	B	A	B	B	A	B	A	B	A	B	B	B	B	B	B	A	A	A	A	B	A	B	A	B	A	A	B	A	B	-	A	B	B	B	B	A	B	B	-
	S8_62201152	160.775	8	62201152	B	B	B	A	B	B	B	A	B	B	A	B	A	B	A	B	B	B	B	B	B	A	A	A	A	B	A	B	A	B	A	A	B	A	B	A	A	B	B	B	B	A	B	B	B
	S8_62000070	161.552	8	62000070	B	B	B	A	B	B	B	A	B	B	A	B	A	B	A	B	B	B	B	B	B	A	A	A	A	B	A	B	A	B	A	A	B	A	B	-	A	B	B	B	B	A	B	B	A
	S8_61646345	162.6	8	61646345	B	B	B	A	B	B	B	A	B	B	A	B	A	B	A	B	B	B	B	B	B	A	A	A	A	B	A	B	A	B	A	A	B	A	B	A	A	B	B	B	B	A	B	B	-
	S8_62490039	164.775	8	62490039	B	B	B	A	B	B	B	A	B	B	A	B	A	B	A	B	B	B	B	B	B	A	A	A	A	B	A	B	A	B	A	A	B	A	B	-	A	A	B	B	B	A	B	B	-
	S9_1508144	0	9	1508144	B	-	A	A	A	A	B	A	A	A	A	B	B	B	B	B	B	-	B	A	B	A	A	A	B	B	A	A	B	B	B	B	B	A	A	A	A	B	A	A	A	A	A	A	A
	S9_2243524	7.635	9	2243524	B	B	A	B	A	A	B	A	-	A	A	B	B	B	B	B	B	B	B	A	B	A	A	A	B	B	-	A	B	B	B	B	B	A	A	A	B	B	A	A	A	A	A	A	A
	S9_3166272	15.79	9	3166272	B	B	A	B	A	A	B	B	A	A	A	B	B	B	B	A	B	B	B	A	B	A	A	A	B	B	-	A	A	B	B	B	B	A	A	A	B	B	A	A	A	-	-	A	A
	S9_3272831	18.198	9	3272831	B	B	A	B	A	A	B	B	A	A	A	B	B	B	B	A	B	B	B	A	B	A	A	A	B	B	-	A	A	B	B	B	A	A	A	A	B	B	A	A	A	A	-	A	A
	S9_3441832	22.398	9	3441832	B	B	A	B	A	A	B	B	A	A	A	B	B	B	B	A	B	B	B	A	B	A	B	B	A	B	B	A	A	B	B	B	A	-	A	A	B	B	A	A	A	A	A	B	A
	S9_3547212	23.167	9	3547212	B	B	A	B	A	A	B	B	A	A	A	B	B	B	B	A	B	B	B	A	B	A	A	B	A	B	B	A	A	B	B	B	A	B	A	A	B	B	A	A	A	A	A	B	A
	S9_3959206	25.801	9	3959206	B	A	A	B	A	A	B	B	A	A	A	B	B	B	B	A	B	B	B	A	B	A	-	B	A	B	B	A	A	B	B	B	A	A	A	A	B	B	A	A	A	A	A	B	A
	S9_3971046	28.184	9	3971046	B	A	A	B	B	A	B	B	A	A	A	B	B	B	B	A	B	B	B	A	B	A	B	B	A	B	B	A	B	B	B	B	A	B	A	A	B	B	A	A	A	A	A	B	B
	S9_3970689	28.954	9	3970689	B	A	A	B	B	A	B	B	A	A	A	B	B	B	B	A	B	B	B	A	B	A	A	B	A	B	B	A	A	B	B	B	A	B	A	A	B	B	A	A	A	A	A	B	B
	S9_4435795	32.255	9	4435795	B	A	A	B	B	A	B	B	A	A	A	B	B	B	A	A	B	B	B	A	B	A	A	B	A	B	B	A	A	B	B	B	A	-	A	A	B	B	A	A	A	A	A	B	B
	S9_4417556	36.174	9	4417556	B	A	A	B	B	A	B	B	A	A	A	B	B	B	B	A	B	B	B	A	B	A	A	B	A	B	B	A	B	B	B	B	A	-	A	A	B	B	A	A	A	A	A	B	B
	S9_4496581	38.349	9	4496581	B	A	A	B	B	A	B	B	A	A	A	B	B	B	A	A	B	B	B	A	B	A	A	B	A	B	B	A	B	B	B	B	A	B	A	A	B	B	A	A	A	A	A	B	B
	S9_4690233	39.143	9	4690233	B	A	A	B	B	A	B	B	A	A	A	B	B	B	A	A	B	B	B	A	B	A	A	B	A	B	B	A	B	B	B	B	A	-	A	A	B	B	A	A	A	A	A	B	B
	S9_4864811	43.083	9	4864811	B	A	A	B	B	A	B	B	A	A	A	B	B	B	A	A	B	B	B	A	B	A	A	B	A	B	B	A	B	B	B	B	A	-	A	A	B	B	A	A	A	A	A	B	B
	S9_5022803	44.142	9	5022803	B	A	A	B	B	A	B	B	A	A	A	B	B	B	A	A	B	B	B	A	B	A	A	B	A	B	B	A	B	B	B	B	A	A	A	A	B	B	B	A	A	A	A	B	B
	S9_5152221	45.738	9	5152221	B	A	A	B	B	A	B	B	A	A	A	B	B	B	A	A	B	B	B	A	A	A	A	B	A	B	B	A	B	B	B	B	A	-	A	A	B	B	B	A	A	A	A	B	B
	S9_5041177	46.796	9	5041177	B	A	A	B	B	A	B	B	A	A	A	B	B	B	A	A	B	B	B	A	A	A	A	B	A	B	B	A	B	B	B	B	A	B	A	A	B	B	B	A	A	A	A	B	B
	S9_6336848	49.244	9	6336848	B	A	A	B	B	A	B	B	A	A	A	B	B	A	A	A	B	B	B	A	A	A	A	B	A	B	B	A	B	A	B	B	A	B	A	A	B	B	B	A	A	A	A	B	B
	S9_6629569	50.866	9	6629569	B	A	A	B	B	A	B	B	A	A	A	B	B	A	A	A	B	B	B	A	B	A	A	B	A	B	B	A	B	A	B	B	B	B	A	-	B	B	B	A	A	A	A	B	B
	S9_8922699	55.558	9	8922699	B	A	A	B	B	A	B	B	A	B	A	A	B	A	A	A	B	B	B	A	B	A	A	B	B	B	B	-	B	A	B	B	B	-	A	A	A	A	B	A	A	A	A	B	B
	S9_7351120	57.461	9	7351120	B	A	A	B	B	A	B	B	A	B	A	A	B	A	A	A	B	B	B	A	B	A	A	B	B	B	B	A	B	A	B	B	B	-	A	A	A	A	B	A	A	A	A	B	B
	S9_9189134	60.258	9	9189134	B	A	A	B	B	A	B	B	A	-	A	A	B	A	A	A	B	B	B	A	B	A	A	B	B	B	B	A	B	A	B	B	B	B	A	A	A	A	B	A	A	A	A	B	B
	S9_44039994	61.907	9	44039994	B	A	A	B	B	A	B	B	A	B	A	A	B	A	A	A	B	B	B	A	B	A	A	B	B	B	B	A	B	A	B	B	B	-	A	A	A	A	B	A	A	A	A	B	B
	S9_41358069	62.171	9	41358069	B	A	A	B	B	A	B	B	A	B	A	A	B	A	A	A	B	B	B	A	B	A	A	B	B	B	B	A	B	A	B	B	B	-	A	A	A	A	B	A	A	A	A	B	B
	S9_42253066	62.436	9	42253066	B	A	A	B	B	A	B	B	A	B	A	A	B	A	A	A	B	B	B	A	B	A	A	B	B	B	B	A	B	A	B	B	B	-	A	A	A	A	B	A	A	A	A	B	B
	S9_10711005	63.238	9	10711005	B	A	A	B	B	A	B	B	A	-	A	A	B	A	A	A	B	B	B	A	B	A	A	B	B	B	B	A	B	A	B	B	B	-	A	A	A	A	B	A	A	A	A	B	B
	S9_11613683	64.878	9	11613683	B	A	A	B	B	A	B	B	A	B	A	A	B	A	A	A	B	B	B	A	B	A	A	B	B	B	B	A	B	A	B	B	B	B	A	A	A	A	B	A	A	A	A	B	B
	S9_45023082	66.229	9	45023082	B	A	A	B	B	A	B	B	A	B	A	A	B	A	A	A	B	B	B	A	B	A	A	B	B	B	B	A	B	A	B	B	B	B	A	A	A	A	B	A	A	A	A	B	B
	S9_44646824	68.164	9	44646824	B	A	A	B	B	A	B	B	A	B	A	A	B	A	A	A	B	B	B	A	B	A	A	B	B	B	B	A	B	A	B	B	B	B	A	A	A	A	B	A	A	A	A	B	B
	S9_45701276	69.822	9	45701276	B	A	A	B	B	A	B	B	A	B	A	A	B	A	A	A	B	B	B	A	B	A	A	B	B	B	B	A	B	A	B	B	B	-	A	A	A	B	B	A	A	A	A	B	B
	S9_47004953	71.462	9	47004953	B	A	A	B	B	A	B	B	A	B	A	A	B	A	A	A	B	B	B	A	B	A	A	B	B	B	B	A	B	A	B	B	B	-	A	A	A	B	B	A	A	A	A	B	B
	S9_47172573	73.093	9	47172573	B	A	A	B	B	A	B	B	A	B	A	A	B	A	A	A	B	B	B	A	B	A	A	B	B	B	B	A	B	A	B	B	B	-	A	A	A	B	B	A	A	A	A	B	B
	S9_47523821	75.581	9	47523821	B	B	A	B	B	A	B	B	A	B	A	B	B	A	A	A	B	B	B	A	B	A	A	B	B	B	B	A	B	A	B	B	B	B	A	A	A	B	B	A	A	A	A	B	B
	S9_47607274	76.367	9	47607274	B	B	A	B	B	A	B	B	A	B	A	B	B	A	A	B	B	B	B	A	B	A	A	B	B	B	B	A	B	A	B	B	B	B	A	A	A	B	B	A	A	A	A	B	B
	S9_48125321	77.425	9	48125321	B	B	-	B	B	A	B	B	A	B	A	B	B	A	A	B	B	B	B	A	B	A	A	B	B	B	B	A	B	A	B	B	B	-	A	A	A	B	B	A	A	A	A	B	B
	S9_48142975	78.211	9	48142975	B	B	A	B	B	A	B	B	A	B	A	B	B	A	A	B	B	B	B	A	B	A	A	B	B	B	B	A	B	A	B	B	B	B	A	A	A	B	B	A	A	A	A	B	B
	S9_48188352	79.258	9	48188352	B	B	B	B	B	A	B	B	A	B	A	B	B	A	A	B	B	B	B	A	B	A	A	B	B	B	B	A	B	A	B	B	B	-	A	A	A	B	B	A	A	A	A	B	B
	S9_48444237	80.574	9	48444237	B	B	B	B	A	A	B	B	A	B	A	B	B	A	A	B	B	B	B	A	B	A	A	B	B	B	B	A	B	A	B	B	B	-	A	A	A	B	B	A	A	A	A	B	B
	S9_50598275	93.606	9	50598275	B	B	B	B	A	A	A	B	A	B	B	B	B	A	A	B	A	B	B	A	A	A	B	B	B	B	B	A	A	A	B	B	B	B	A	A	A	B	B	A	A	A	A	B	B
	S9_51068872	96.418	9	51068872	B	B	B	B	A	A	A	B	A	B	B	B	B	A	A	B	A	B	B	B	A	A	B	B	B	B	B	A	-	A	B	B	B	-	B	A	A	B	B	A	A	A	A	B	B
	S9_52494193	105.148	9	52494193	A	B	A	B	A	A	A	B	A	B	B	A	B	A	A	A	A	B	B	B	A	B	B	B	B	B	B	A	A	A	A	B	B	B	B	B	A	B	B	A	A	A	A	B	B
	S9_52551803	105.148	9	52551803	A	B	A	B	A	A	A	B	A	B	B	A	B	A	A	A	A	B	B	B	A	B	B	B	B	B	B	A	A	A	A	B	B	B	B	B	A	B	B	A	A	A	A	B	B
	S9_52559323	105.917	9	52559323	A	B	A	B	A	A	A	B	A	B	B	A	B	A	A	A	A	B	B	B	A	B	B	B	A	B	B	A	A	A	A	B	B	B	B	B	A	B	B	A	A	A	A	B	B
	S9_52612910	106.938	9	52612910	A	B	A	B	A	A	A	B	A	B	B	A	B	A	A	A	A	B	B	B	A	B	B	B	A	B	B	A	A	A	-	B	B	B	B	B	A	B	B	A	A	A	A	B	B
	S9_52833811	108.781	9	52833811	A	B	A	B	A	A	A	B	A	B	B	A	A	A	A	A	A	A	A	B	A	B	B	B	A	B	B	A	A	A	A	B	B	B	B	B	A	B	B	A	A	A	A	B	B
	S9_53172822	110.377	9	53172822	A	B	A	B	A	A	A	B	B	B	B	A	A	A	A	A	A	A	A	B	A	B	B	B	A	B	B	A	A	A	A	B	B	B	B	B	A	B	B	A	A	A	-	A	B
	S9_53211271	110.901	9	53211271	A	B	A	B	A	A	A	B	B	B	B	A	A	A	A	A	A	A	A	B	A	B	B	B	A	B	B	A	A	A	A	B	B	B	B	B	A	B	B	A	A	A	-	A	B
	S9_53365551	111.421	9	53365551	A	B	A	B	A	A	A	B	B	B	B	A	A	A	A	A	A	A	A	B	A	B	B	A	A	B	B	A	A	A	A	B	B	B	B	B	A	B	B	A	A	A	-	A	B
	S9_53781037	111.94	9	53781037	A	B	A	B	A	A	A	B	B	B	B	A	A	A	A	A	A	A	A	B	A	B	B	A	A	B	B	A	A	A	A	B	B	B	B	B	A	B	B	A	A	A	A	B	B
	S9_54591807	113.802	9	54591807	A	B	A	B	A	A	A	B	B	B	B	A	A	B	A	A	A	A	A	B	A	B	B	A	A	B	B	A	A	A	A	B	B	B	B	B	A	B	B	A	A	A	A	B	B
	S9_55093999	115.433	9	55093999	A	B	A	B	A	A	A	B	B	B	B	A	A	B	A	A	A	A	A	B	A	B	B	A	A	B	B	A	A	A	A	B	B	B	B	B	A	B	B	A	A	A	A	B	B
	S9_54865239	116.244	9	54865239	A	B	A	B	A	A	A	B	B	B	B	A	A	B	A	A	A	A	A	B	A	B	B	-	A	B	B	A	A	A	A	B	B	B	B	B	A	B	B	A	A	A	A	B	B
	S9_55061072	117.055	9	55061072	A	B	A	B	A	A	A	B	B	B	B	A	A	B	A	A	A	A	A	B	A	B	B	A	A	B	B	A	A	A	A	B	B	B	B	B	A	B	B	A	A	A	A	B	B
	S9_55628212	119.932	9	55628212	A	B	A	A	A	A	A	B	B	B	B	A	A	B	A	A	A	A	A	B	A	B	B	-	A	B	B	A	A	B	A	B	B	B	B	B	A	B	B	A	A	A	A	B	B
	S9_55776693	120.202	9	55776693	A	B	A	A	A	A	A	B	B	B	B	A	A	B	A	A	A	A	A	B	A	B	B	-	A	B	B	A	A	B	A	B	B	B	B	B	A	B	B	A	A	A	A	B	B
	S9_56033349	120.751	9	56033349	A	B	A	A	A	A	A	B	B	B	B	A	A	B	A	A	A	A	A	B	A	B	B	B	A	B	B	A	A	B	A	B	B	B	B	B	A	B	B	A	A	A	A	B	B
	S9_56066186	121.576	9	56066186	A	B	A	A	A	A	A	B	B	B	B	A	A	B	A	A	A	A	A	B	A	B	B	-	A	B	B	A	A	B	A	B	B	B	B	B	A	B	B	A	A	A	A	B	B
	S9_56167634	122.128	9	56167634	A	B	A	A	A	A	A	B	B	B	B	A	A	B	A	A	A	A	A	B	A	B	B	-	A	B	B	A	A	B	A	B	B	B	B	B	A	B	B	A	A	A	A	B	B
	S9_56193246	122.128	9	56193246	A	B	A	A	A	A	A	B	B	B	B	A	A	B	A	A	A	A	A	B	A	B	B	-	A	B	B	A	A	B	A	B	B	B	B	B	A	B	B	A	A	A	A	B	B
	S9_56326884	122.401	9	56326884	A	B	A	A	A	A	A	B	B	B	B	A	A	B	A	A	A	A	A	B	A	B	B	-	A	B	B	A	A	B	B	B	B	B	B	B	A	B	B	A	A	A	A	B	B
	S9_56196627	122.401	9	56196627	A	B	A	A	A	A	A	B	B	B	B	A	A	B	A	A	A	A	A	B	A	B	B	B	A	B	B	A	A	B	B	B	B	B	B	B	A	B	B	A	A	A	A	B	B
	S9_56461425	123.221	9	56461425	A	B	A	A	A	A	A	A	B	B	B	A	A	B	A	A	A	A	A	B	A	B	B	-	A	B	B	A	A	B	B	B	B	B	B	B	A	B	B	A	A	A	A	B	B
	S9_56482848	123.765	9	56482848	A	B	A	A	A	A	A	A	B	B	B	A	A	B	A	A	A	A	A	B	A	B	B	-	A	B	B	A	A	B	B	B	B	B	B	B	A	B	B	A	A	A	A	B	B
	S9_56636478	124.864	9	56636478	A	B	A	A	A	A	A	A	B	B	B	A	A	B	A	A	A	A	A	B	A	B	B	B	A	B	B	A	A	B	B	B	B	B	B	B	A	B	B	A	A	A	A	B	B
	S9_56785514	125.933	9	56785514	A	B	A	A	A	A	A	A	B	B	B	A	A	B	A	A	A	A	A	B	A	B	B	B	A	B	B	A	A	B	B	B	B	B	B	B	A	B	B	A	A	A	A	B	B
	S9_56975347	127.278	9	56975347	A	B	A	A	A	A	A	A	B	B	B	A	A	B	A	A	A	A	A	B	A	B	B	B	A	B	B	A	A	B	B	B	B	B	B	B	A	B	B	A	A	A	A	B	B
	S9_57062019	127.54	9	57062019	A	B	A	A	A	A	A	A	B	B	B	A	A	B	A	A	A	A	A	B	A	B	B	B	A	B	B	A	A	B	B	B	B	B	B	B	A	B	B	A	A	A	A	B	B
	S9_57100692	128.063	9	57100692	A	B	A	A	A	A	A	A	B	B	B	A	A	B	A	A	A	A	A	B	A	B	B	B	A	B	A	A	A	B	B	B	B	B	B	B	A	B	B	A	A	A	A	B	B
	S9_57118619	128.584	9	57118619	A	B	A	A	A	A	A	A	B	B	B	A	A	B	A	A	A	A	A	B	A	B	B	B	A	B	A	A	A	B	B	B	B	B	B	B	A	B	B	A	A	A	A	B	B
	S9_57323641	129.665	9	57323641	A	B	A	A	A	A	A	A	B	B	B	A	A	B	A	A	A	A	A	B	A	B	B	B	A	B	A	A	A	B	B	B	B	B	B	B	A	B	B	A	A	A	A	B	B
	S9_57324019	129.934	9	57324019	A	B	A	A	A	A	A	A	B	B	B	A	A	B	A	A	A	A	A	B	A	B	B	B	A	B	A	A	A	B	B	B	B	B	B	B	A	B	B	A	A	A	A	B	B
	S9_57434603	130.48	9	57434603	A	B	A	A	A	A	A	A	B	B	B	A	A	B	A	A	A	A	A	A	A	B	B	B	A	B	A	A	A	B	B	B	B	B	B	B	A	B	B	A	A	A	A	B	B
	S9_57434698	130.48	9	57434698	A	B	A	A	A	A	A	A	B	B	B	A	A	B	A	A	A	A	A	A	A	B	B	B	A	B	A	A	A	B	B	B	B	B	B	B	A	B	B	A	A	A	A	B	B
	S9_57594910	130.751	9	57594910	A	B	A	A	A	A	A	A	B	B	B	A	A	B	A	A	A	A	A	A	A	B	B	B	A	B	A	A	A	B	B	B	B	B	B	B	A	B	B	A	A	A	A	B	B
	S9_57977087	131.844	9	57977087	A	B	A	A	A	A	A	A	B	B	B	A	A	B	A	A	B	A	A	A	A	B	B	B	A	B	A	A	A	B	B	B	B	B	B	B	A	B	B	A	A	A	A	B	B
	S9_58308696	132.925	9	58308696	A	B	A	A	A	A	A	A	B	B	B	A	B	B	A	A	B	A	A	A	A	B	B	B	A	B	A	A	A	B	B	B	B	B	B	B	A	B	B	A	A	A	A	B	B
	S9_58415698	133.457	9	58415698	A	B	A	A	A	A	A	A	B	B	B	A	B	B	A	A	B	A	A	A	A	B	B	B	A	B	A	A	A	B	B	B	B	B	B	B	A	B	B	A	A	A	A	B	B
	S9_58504227	134.251	9	58504227	A	B	A	A	A	A	A	A	B	B	B	A	B	B	A	A	B	A	A	A	A	B	B	B	A	B	A	A	A	B	B	B	B	B	B	B	A	B	B	A	A	A	A	B	B
	S9_59288144	135.32	9	59288144	A	B	A	A	A	A	A	A	B	B	B	A	B	B	A	A	B	A	A	A	A	B	B	B	A	B	A	A	A	B	B	B	B	B	B	-	A	B	B	A	A	A	A	B	B
	S9_59299069	135.844	9	59299069	A	B	A	A	A	A	A	A	B	B	B	A	B	B	A	A	B	A	A	A	A	B	B	B	A	B	A	A	A	B	B	B	B	B	B	-	A	B	B	A	A	A	A	B	B
	S10_473906	0	10	473906	B	B	B	A	B	A	B	B	A	B	A	B	B	A	B	B	A	B	B	B	A	A	B	A	A	A	A	B	-	A	B	B	B	B	A	B	A	B	B	B	B	A	B	B	B
	S10_589321	1.026	10	589321	B	A	B	A	-	A	B	B	A	B	A	B	B	A	B	B	A	B	B	B	A	A	B	A	A	A	A	B	-	A	A	B	B	B	A	B	A	B	B	B	B	A	B	B	B
	S10_1080827	4.274	10	1080827	B	A	B	A	-	A	B	B	A	B	A	B	B	A	B	B	A	B	B	B	A	A	B	A	A	A	A	B	-	A	A	B	-	B	A	B	A	B	B	B	B	A	B	B	B
	S10_7201543	33.903	10	7201543	B	A	A	A	B	A	A	B	B	B	B	A	A	A	B	B	A	B	B	A	A	A	A	B	A	B	-	A	A	B	B	B	B	B	A	B	B	B	B	B	B	A	B	A	B
	S10_6993455	34.956	10	6993455	B	A	A	A	B	A	A	B	B	B	B	A	A	A	B	B	A	B	B	A	A	A	A	B	A	B	B	A	A	B	B	-	B	B	A	B	B	B	B	B	B	A	B	A	B
	S10_7875372	39.856	10	7875372	B	-	A	A	B	A	A	B	B	B	B	A	A	A	B	B	A	B	B	A	A	A	A	B	A	B	B	A	A	B	B	-	B	-	A	B	B	B	B	B	B	A	A	A	B
	S10_8001822	41.179	10	8001822	B	-	A	A	B	A	A	B	B	B	B	A	A	A	B	B	A	B	B	A	A	A	A	B	A	B	B	A	A	B	B	B	B	-	A	B	B	B	B	B	B	A	A	A	B
	S10_8255412	41.7	10	8255412	B	-	A	A	B	A	A	B	B	B	B	A	A	A	B	B	A	B	B	A	A	A	A	B	A	B	B	A	A	B	B	-	B	-	A	B	B	B	-	B	B	A	A	A	B
	S10_9426003	44.76	10	9426003	B	-	A	A	B	A	A	B	A	B	B	A	A	A	B	B	A	B	A	A	A	A	A	B	A	B	B	A	A	B	B	B	B	B	A	B	B	A	-	B	B	A	A	B	B
	S10_9566747	46.083	10	9566747	B	-	A	A	B	A	A	B	A	B	B	A	A	A	B	B	A	B	A	A	A	A	A	B	A	B	-	A	A	B	B	-	B	-	A	B	B	A	-	B	B	A	A	B	B
	S10_10177897	47.125	10	10177897	B	-	A	A	B	A	A	B	A	B	B	A	A	A	B	B	A	B	A	A	A	A	A	B	A	B	-	A	A	B	B	B	B	-	A	B	B	A	B	B	B	A	A	B	B
	S10_10046093	48.166	10	10046093	B	-	A	A	B	A	A	B	A	B	B	A	A	A	B	B	A	B	A	A	A	A	A	B	A	B	-	A	A	B	B	B	B	-	A	B	B	A	-	B	B	A	A	B	B
	S10_10051198	48.687	10	10051198	B	-	A	A	B	A	A	B	A	B	B	A	A	A	B	B	A	B	A	A	A	A	A	B	A	B	-	A	A	B	B	-	B	B	A	B	B	A	-	B	B	A	A	B	B
	S10_10847293	52.044	10	10847293	B	-	A	A	B	A	A	B	A	B	B	A	A	A	B	B	A	B	A	A	A	A	A	B	A	B	-	A	A	B	B	-	B	-	A	A	B	A	B	-	B	A	A	B	B
	S10_10819549	53.143	10	10819549	B	-	A	A	B	A	A	B	A	B	B	A	A	A	B	B	A	B	A	A	A	A	A	B	A	B	-	A	A	B	B	-	B	-	A	A	B	A	-	A	B	A	A	B	B
	S10_10791110	55.674	10	10791110	B	-	A	A	B	A	A	B	A	B	B	A	A	A	B	B	A	B	A	A	A	A	A	B	A	B	-	A	A	B	B	B	B	-	A	A	B	A	-	A	B	A	A	B	B
	S10_10483338	57.566	10	10483338	B	-	A	A	B	A	A	B	A	B	B	A	A	A	B	B	A	B	A	A	A	A	A	B	A	B	-	A	A	B	B	B	B	-	A	B	B	A	B	-	B	A	A	B	B
	S10_11491726	60.923	10	11491726	B	-	A	A	B	A	A	B	A	B	B	A	A	A	B	B	A	B	A	A	A	A	A	-	A	A	-	A	A	B	B	-	B	B	A	A	B	A	B	B	B	A	A	A	B
	S10_12699376	64	10	12699376	B	-	A	A	B	A	A	B	A	B	B	B	A	A	B	B	A	B	A	A	A	A	A	-	A	A	-	A	A	B	A	B	-	-	A	A	B	A	B	-	A	A	A	A	B
	S10_14679095	65.605	10	14679095	B	-	A	A	B	A	B	B	A	B	B	B	A	A	B	B	A	B	A	A	A	A	A	-	A	A	A	A	A	B	A	-	-	-	A	A	B	A	B	A	A	A	A	A	B
	S10_16098959	66.928	10	16098959	B	-	A	A	B	A	B	B	A	B	B	B	A	A	B	B	A	B	A	A	A	A	A	B	A	A	A	B	A	B	A	-	B	-	A	A	B	A	B	A	A	A	A	A	B
	S10_18282655	68.244	10	18282655	B	-	A	A	B	A	B	B	A	B	B	B	A	A	B	B	A	B	A	A	A	A	A	B	A	A	A	B	A	B	B	-	B	B	A	A	B	A	B	A	A	A	A	A	B
	S10_19451111	71.303	10	19451111	B	-	A	A	B	A	B	B	A	B	B	B	A	A	B	B	A	B	A	A	A	A	A	B	A	A	A	B	A	B	B	-	B	-	A	A	B	A	-	A	A	A	A	A	B
	S10_19706408	74.982	10	19706408	B	-	A	A	B	A	B	B	A	B	B	B	A	A	B	B	A	B	A	A	A	A	A	B	A	A	A	B	A	B	B	-	B	-	-	A	B	A	B	A	A	A	A	A	B
	S10_45561154	76.604	10	45561154	B	-	A	A	B	A	B	B	A	B	B	B	A	A	B	B	A	B	A	A	A	A	A	B	A	A	A	B	A	B	A	-	B	-	-	A	B	A	-	-	A	A	A	A	B
	S10_46338605	77.42	10	46338605	B	-	A	A	B	A	B	B	A	B	-	B	A	A	B	B	A	B	A	A	A	A	A	B	A	B	A	B	A	B	A	B	B	-	A	A	B	A	-	-	A	A	A	A	B
	S10_46358340	77.969	10	46358340	B	-	A	A	B	A	B	B	A	B	B	B	A	A	B	B	A	B	A	A	A	A	A	B	A	B	A	B	A	B	A	B	B	-	-	A	B	A	-	A	A	A	A	A	B
	S10_46704255	77.969	10	46704255	B	-	A	A	B	A	B	B	A	B	B	B	A	A	B	B	A	B	A	A	A	A	A	B	A	B	A	B	A	B	A	B	B	B	-	A	B	A	-	A	A	A	A	A	B
	S10_46747826	78.78	10	46747826	B	-	A	A	B	A	B	B	A	B	B	B	A	A	B	B	A	B	A	A	A	A	A	B	A	B	A	B	A	B	B	B	B	-	-	A	B	A	-	A	A	A	A	A	B
	S10_47723546	79.879	10	47723546	B	-	A	A	B	A	B	B	A	B	B	B	A	A	B	B	A	B	A	A	A	A	A	B	A	B	A	B	A	B	B	-	B	B	-	A	B	A	-	-	A	A	A	A	B
	S10_48876558	80.984	10	48876558	B	-	A	A	B	A	B	B	A	B	B	B	A	A	B	B	A	B	A	A	A	A	A	B	A	B	A	B	A	B	B	-	B	B	A	A	B	A	-	A	A	A	A	A	B
	S10_49589372	83.208	10	49589372	B	-	A	A	B	A	B	A	B	B	B	B	A	A	B	B	A	B	A	A	A	A	A	B	A	B	A	B	A	B	B	-	B	B	A	A	B	A	-	A	A	A	A	A	B
	S10_49621607	83.746	10	49621607	B	-	A	A	B	A	B	A	B	B	B	B	A	A	B	B	A	B	A	A	A	A	A	B	A	B	A	B	A	B	B	B	B	-	A	A	B	A	-	-	A	A	A	A	B
	S10_50026810	85.135	10	50026810	B	-	A	A	B	A	B	A	B	B	B	B	A	A	B	B	A	B	A	A	A	A	A	-	A	B	A	B	A	B	B	B	B	-	A	A	B	-	-	A	A	A	A	A	B
	S10_52600074	89.362	10	52600074	B	B	A	B	B	A	A	A	A	B	A	B	A	A	B	B	A	B	A	A	A	A	A	A	A	B	A	A	A	-	A	B	B	-	A	A	B	B	A	A	A	A	A	A	B
	S10_53080452	91.02	10	53080452	B	B	A	B	B	A	A	-	A	A	A	B	A	A	B	B	A	B	A	A	A	A	A	A	A	B	A	A	A	-	A	B	B	B	A	A	B	B	A	A	A	A	A	A	B
	S10_53093658	91.02	10	53093658	B	B	A	B	B	A	A	-	A	A	A	B	A	A	B	B	A	B	A	A	A	A	A	A	A	B	A	A	A	-	A	B	B	B	A	A	B	B	A	A	A	A	A	A	B
	S10_54680689	94.534	10	54680689	B	A	B	B	B	A	A	A	A	A	A	-	A	A	B	B	B	-	A	A	A	A	A	A	A	A	B	A	A	A	A	B	B	-	B	A	B	B	A	A	A	A	B	A	B
	S10_56110887	99.736	10	56110887	B	-	B	B	A	A	A	A	B	-	A	B	A	B	B	B	B	B	A	B	A	A	B	A	A	A	B	A	A	A	A	A	B	-	B	A	B	A	A	A	A	A	B	A	B
	S10_56166149	100.835	10	56166149	A	-	B	B	A	A	A	A	B	B	A	B	A	B	A	B	B	B	A	B	A	A	B	A	A	A	B	A	A	A	A	A	B	-	B	A	B	A	A	-	A	A	B	A	B
	S10_56646511	104.329	10	56646511	A	A	B	B	A	A	A	A	B	B	A	B	A	B	A	B	B	B	A	B	A	A	B	A	A	A	B	A	-	B	A	A	B	-	B	A	B	A	A	B	B	A	B	A	B
	S10_56994002	107.388	10	56994002	A	A	B	B	A	B	B	A	B	B	A	A	A	B	A	B	B	B	A	B	A	A	B	A	A	B	B	A	-	B	A	A	B	-	B	A	B	A	A	B	B	A	B	A	B
	S10_57441194	110.169	10	57441194	A	A	B	B	A	B	B	B	B	B	A	A	A	B	A	B	B	B	A	B	A	A	B	A	A	B	B	A	B	B	A	A	B	-	B	B	B	A	A	B	B	A	B	A	B
	S10_57513049	111.485	10	57513049	A	A	B	B	A	B	B	B	B	B	A	A	A	B	A	B	B	B	A	B	A	A	B	A	A	B	B	A	B	B	A	A	B	-	B	B	B	A	A	B	B	A	B	A	B
	S10_57590703	111.747	10	57590703	A	A	B	B	A	B	B	B	B	B	A	A	A	B	A	B	B	B	A	B	A	A	B	A	A	B	B	A	-	B	A	A	B	B	B	B	B	A	A	B	B	A	B	A	B
	S10_57640853	112.541	10	57640853	A	A	B	B	A	B	B	B	B	A	A	A	A	B	A	B	B	B	A	B	A	A	B	A	A	B	B	A	B	B	A	A	B	-	B	B	B	A	A	B	B	A	B	A	B
	S10_57801634	114.12	10	57801634	A	A	B	B	A	B	B	A	B	A	A	A	A	B	A	B	B	B	A	B	A	A	B	A	A	B	B	A	B	B	A	A	B	-	B	B	B	A	A	B	B	A	B	A	B
	S10_57949425	115.422	10	57949425	A	A	B	B	A	B	B	A	B	A	A	A	A	B	A	B	B	B	A	B	A	A	B	A	A	B	B	A	B	B	A	A	B	B	-	B	B	A	A	B	B	A	B	A	B
	S10_58521233	117.01	10	58521233	A	A	B	B	A	B	B	A	A	A	A	A	A	B	A	B	B	B	A	B	A	A	B	A	A	B	B	A	B	B	A	A	B	B	B	B	B	A	A	B	B	A	B	A	B
	S10_58553625	117.273	10	58553625	A	A	B	B	A	B	B	A	A	A	A	A	A	B	A	B	B	B	A	B	A	A	B	A	A	B	B	A	B	B	A	A	B	-	B	B	B	A	A	B	B	A	B	A	B
	S10_58610418	117.797	10	58610418	A	A	B	B	A	B	B	A	A	A	A	A	A	B	A	B	B	B	A	B	A	A	B	A	A	B	B	A	B	B	A	A	B	-	B	B	B	A	A	B	B	A	B	A	B
	S10_58624392	118.055	10	58624392	A	A	B	B	A	B	B	A	A	A	A	A	A	B	A	B	B	B	A	B	A	A	B	A	A	B	B	A	B	B	A	A	B	-	B	B	B	A	A	B	B	A	B	A	B
	S10_59113854	123.216	10	59113854	A	A	B	B	A	B	B	A	A	A	A	A	B	B	A	B	B	B	A	B	A	A	B	A	A	B	B	A	B	B	A	A	B	B	B	B	B	A	A	A	A	B	B	A	B
	S10_59433733	123.476	10	59433733	A	A	B	B	A	B	B	A	A	A	A	A	B	B	A	B	B	B	A	B	A	A	B	A	A	B	B	A	B	B	A	A	B	B	B	B	B	A	A	A	A	B	B	A	B
	S10_59482408	124	10	59482408	A	A	B	B	A	B	B	A	A	A	A	A	B	B	A	B	B	A	A	B	A	A	B	A	A	B	B	A	B	B	A	A	B	B	B	B	B	A	A	A	A	B	B	A	B
	S10_59637567	124.259	10	59637567	A	A	B	B	A	B	B	A	A	A	A	A	B	B	A	B	B	A	A	B	A	A	B	A	A	B	B	A	B	B	A	A	B	B	B	B	B	A	A	A	A	B	B	A	B
	S10_59700935	124.774	10	59700935	A	A	B	B	A	B	B	A	A	A	A	A	B	B	A	B	B	A	A	B	A	A	B	A	A	B	B	A	B	B	A	A	B	B	B	B	B	A	A	B	B	B	B	A	B
	S10_60253160	125.816	10	60253160	A	A	B	B	A	B	B	A	A	A	A	A	B	B	A	B	B	A	A	B	A	A	B	A	A	B	B	A	B	B	A	A	B	B	B	B	B	A	A	B	B	B	B	A	B
	S10_60298946	125.816	10	60298946	A	A	B	B	A	B	B	A	A	A	A	A	B	B	A	B	B	A	A	B	A	-	B	A	A	B	B	A	B	B	A	A	B	B	B	B	B	A	A	B	B	B	B	A	B
	S10_60575037	126.886	10	60575037	A	A	-	B	A	B	B	A	A	A	A	A	B	B	A	B	B	A	A	B	A	-	B	A	A	B	B	A	B	B	A	A	B	B	B	B	B	A	A	B	B	B	B	A	B
	S10_60715284	128.202	10	60715284	A	A	B	B	A	B	B	A	A	A	A	A	B	B	A	B	B	A	A	B	A	A	B	A	A	A	B	A	B	B	A	A	B	B	B	B	B	A	A	B	B	B	B	A	B
	S10_60612402	130.937	10	60612402	A	A	-	B	A	B	B	A	A	A	A	A	B	B	A	B	B	A	A	B	A	-	B	A	A	A	B	A	B	B	A	A	B	B	B	B	B	A	A	B	B	B	B	A	B
[truncated: 160 more columns]

## Sheet: Supplementary Table S3
	Supplementary Table S3. Genetic linkage map constructed with 982 single nucloetide polymporhism (SNPs) and 109 recombinant inbred lines (RILs) derived from the crosses between the anthracnose resistant line IS18760 witl the suceptible line PI609251.
	SNP	cM	Chr	BP	IS_001	IS_002	IS_003	IS_004	IS_005	IS_008	IS_010	IS_012	IS_014	IS_015	IS_017	IS_019	IS_020	IS_021	IS_023	IS_024	IS_026	IS_027	IS_029	IS_032	IS_033	IS_034	IS_035	IS_036	IS_038	IS_039	IS_041	IS_042	IS_045	IS_047	IS_048	IS_051	IS_052	IS_053	IS_054	IS_055	IS_056	IS_057	IS_058	IS_059	IS_060	IS_061	IS_063	IS_065	IS_066
	S1_392082	0	1	392082	A	A	A	A	A	A	A	A	B	A	A	A	A	A	B	B	A	B	A	B	B	B	B	A	A	B	A	A	-	A	B	A	B	A	B	A	B	A	A	A	A	A	B	B	B
	S1_2033252	2.453	1	2033252	A	A	A	A	A	A	A	A	B	A	A	A	A	A	B	B	A	B	A	B	B	B	B	A	A	B	A	A	B	A	B	A	B	A	B	A	B	A	A	A	A	A	B	B	B
	S1_2520621	2.453	1	2520621	A	A	A	A	A	A	A	A	B	A	A	A	A	A	B	B	A	B	A	B	B	B	B	A	A	B	A	A	-	A	B	-	B	A	B	A	B	A	A	A	A	A	B	B	B
	S1_3318222	6.544	1	3318222	B	A	A	A	A	A	A	A	B	A	A	A	A	A	B	B	A	B	A	B	A	B	B	A	A	A	A	A	-	A	B	-	B	A	B	A	B	A	A	A	A	A	B	B	B
	S1_3546355	8.001	1	3546355	B	A	A	A	A	B	A	A	B	A	A	A	A	A	B	B	A	B	A	B	A	B	B	A	A	A	A	A	-	A	B	-	B	A	B	A	B	A	A	A	A	A	B	B	B
	S1_3551532	8.477	1	3551532	B	A	A	A	A	B	A	A	B	A	A	A	A	A	B	B	A	B	A	B	A	B	B	A	A	A	A	A	-	A	A	B	B	A	B	A	B	A	A	A	A	A	B	B	B
	S1_3818890	9.919	1	3818890	B	A	A	A	A	B	A	A	B	A	A	A	A	A	B	B	A	B	A	B	A	B	B	A	A	A	A	A	-	A	A	B	B	A	B	A	B	A	A	A	A	A	B	B	A
	S1_8057046	15.436	1	8057046	-	A	A	A	A	B	A	A	B	A	A	A	A	A	B	B	A	B	-	B	A	B	B	A	A	A	A	A	-	A	A	B	B	A	B	A	A	A	A	A	A	A	B	B	A
	S1_12967786	32.765	1	12967786	A	B	A	B	A	B	A	A	B	A	A	A	A	B	B	A	B	B	A	B	A	A	B	B	A	A	A	B	-	B	A	B	B	B	-	A	A	A	A	A	A	B	B	A	A
	S1_13460527	36.379	1	13460527	A	B	A	B	A	B	A	A	B	A	A	A	A	B	B	A	B	B	A	B	A	A	B	B	A	A	A	B	B	B	A	B	B	B	B	A	A	A	A	B	B	B	B	A	A
	S1_13621288	37.865	1	13621288	A	B	A	B	A	B	A	A	B	A	A	A	A	B	B	A	-	B	A	B	A	A	B	B	B	A	B	A	B	B	A	B	B	B	B	A	A	A	A	-	B	B	B	A	A
	S1_14326694	41.48	1	14326694	A	B	A	B	A	A	A	A	B	A	A	B	A	B	B	A	A	B	A	B	A	A	B	B	B	A	B	A	B	B	A	A	B	B	B	A	A	A	A	B	A	-	B	A	A
	S1_14784897	43.461	1	14784897	A	B	A	B	A	A	A	A	B	A	A	B	A	B	A	A	A	B	A	B	A	A	B	B	B	A	B	A	B	B	A	A	B	-	B	A	A	A	A	B	A	-	B	A	A
	S1_14924109	43.461	1	14924109	A	B	A	B	A	A	A	A	B	A	A	B	A	B	A	A	A	B	A	B	A	A	B	B	B	A	B	-	B	B	A	A	B	-	B	A	A	A	A	-	A	B	B	A	A
	S1_15035499	43.461	1	15035499	A	B	A	B	A	A	A	A	B	A	A	B	A	B	A	A	A	B	A	B	A	A	B	B	B	A	B	A	B	B	A	A	B	-	B	A	A	A	A	-	A	B	B	A	A
	S1_14483212	43.942	1	14483212	A	B	A	B	A	A	A	A	B	A	A	B	A	B	A	A	A	B	A	B	A	A	B	B	B	A	B	A	B	B	A	A	B	-	B	A	A	A	A	B	A	B	B	A	A
	S1_14512806	43.942	1	14512806	A	B	A	B	A	A	A	A	B	A	A	B	A	B	A	A	A	B	A	B	A	A	B	B	B	A	B	-	B	B	A	A	B	B	B	A	A	A	A	B	A	B	B	A	A
	S1_15205418	43.942	1	15205418	A	B	A	B	A	A	A	A	B	A	A	B	A	B	A	A	A	B	A	B	A	A	B	B	B	A	B	-	B	B	A	A	B	B	B	A	A	A	A	-	A	B	B	A	A
	S1_15408349	45.903	1	15408349	A	B	A	B	A	A	A	A	B	A	A	B	A	A	A	A	A	B	A	B	B	A	B	B	B	A	B	A	B	B	A	A	B	B	B	A	A	A	A	B	A	B	A	A	A
	S1_15702125	45.903	1	15702125	A	B	A	B	A	A	A	A	B	A	A	B	A	A	A	A	A	B	A	B	B	A	B	B	B	A	B	-	B	B	A	A	B	B	B	A	A	A	A	-	A	B	A	A	A
	S1_15553739	46.384	1	15553739	A	B	A	B	A	A	A	A	B	A	A	B	A	A	A	A	A	B	A	B	B	A	B	B	B	A	B	-	B	B	A	A	B	B	B	A	A	A	A	B	A	B	A	A	A
	S1_15798144	46.87	1	15798144	A	B	A	B	A	A	A	A	B	A	A	B	A	A	A	A	A	B	A	B	B	A	B	B	B	A	B	-	B	B	A	A	B	B	B	A	A	A	A	-	A	B	A	A	A
	S1_15807550	46.87	1	15807550	A	B	A	B	A	A	A	A	B	A	A	B	A	A	A	A	A	B	A	B	B	A	B	B	B	A	B	-	B	B	A	A	B	-	B	A	A	A	A	B	A	B	A	A	A
	S1_15818653	46.87	1	15818653	A	B	A	B	A	A	A	A	B	A	A	B	A	A	A	A	A	B	A	B	B	A	B	B	B	A	B	-	B	B	A	A	B	B	B	A	A	A	A	-	A	B	A	A	A
	S1_16732988	50.522	1	16732988	A	B	A	B	A	B	A	A	B	A	B	B	A	A	A	A	B	B	A	B	B	-	B	B	B	A	B	A	B	A	A	A	B	B	B	A	A	A	A	B	B	B	A	A	A
	S1_17277046	51.502	1	17277046	A	B	A	B	-	B	A	A	B	A	B	B	A	A	A	A	B	B	A	B	B	-	B	B	B	A	B	-	B	A	A	A	B	B	B	A	A	A	A	B	B	B	A	A	A
	S1_17515394	51.502	1	17515394	A	B	A	B	A	B	A	A	B	A	B	B	A	A	A	A	B	B	A	B	B	A	B	B	B	A	B	A	B	A	A	A	B	B	B	A	A	A	A	B	B	B	A	A	A
	S1_17808824	52.503	1	17808824	A	B	A	B	B	B	A	A	B	A	B	B	A	A	A	A	B	B	B	B	B	A	B	B	B	A	B	-	B	A	A	A	B	-	B	A	A	A	A	B	B	B	A	A	A
	S1_17839389	53.483	1	17839389	A	B	A	B	B	B	A	A	B	A	B	B	A	A	A	A	B	B	B	B	B	A	B	B	B	A	B	A	B	A	A	A	B	B	B	A	A	A	A	B	B	B	A	A	A
	S1_18156709	53.483	1	18156709	A	B	A	B	B	B	A	A	B	A	B	B	A	A	A	A	B	B	B	B	B	A	B	B	B	A	B	A	B	A	A	A	B	-	B	A	A	A	A	B	B	B	A	A	A
	S1_18315105	54.94	1	18315105	A	B	A	B	B	B	A	A	B	A	B	B	A	A	A	A	B	B	B	B	B	A	B	B	B	A	B	-	B	A	A	A	B	B	B	A	A	A	A	B	B	B	A	A	A
	S1_18435371	56.902	1	18435371	A	B	A	B	B	B	A	A	B	A	B	B	A	A	A	A	B	B	B	B	B	A	B	B	B	A	B	A	B	A	A	A	B	-	B	A	A	A	B	B	B	A	A	A	A
	S1_19096220	60.407	1	19096220	A	B	A	B	B	A	A	A	B	A	B	B	A	B	A	A	B	B	B	B	B	A	B	B	B	A	B	A	B	A	A	A	B	-	B	A	A	A	B	B	B	A	A	A	A
	S1_19427397	60.407	1	19427397	A	B	A	B	B	A	A	A	B	A	B	B	A	B	A	A	B	B	B	B	B	A	B	B	B	A	B	A	B	A	A	A	B	B	B	A	A	A	B	B	B	A	A	A	A
	S1_19710281	61.369	1	19710281	A	B	A	B	B	A	A	A	B	A	B	B	A	B	A	A	B	B	B	B	B	A	B	A	B	A	B	A	B	A	A	A	B	-	B	A	A	A	B	B	B	A	A	A	A
	S1_20171094	62.331	1	20171094	A	B	A	B	B	A	A	A	B	A	B	B	A	B	A	A	B	B	B	B	B	A	B	A	B	A	B	A	B	A	A	A	B	-	B	A	A	A	B	B	B	A	A	B	A
	S1_20213948	62.331	1	20213948	A	B	A	B	B	A	A	A	B	A	B	B	A	B	A	A	B	B	B	B	B	A	B	A	B	A	B	A	B	A	A	A	B	B	B	A	A	A	B	B	B	A	A	B	A
	S1_22269524	63.787	1	22269524	A	B	A	B	B	A	A	A	B	A	B	B	A	B	A	A	B	B	B	B	B	A	B	B	B	A	B	A	B	A	A	A	-	-	B	A	A	A	B	B	B	A	A	B	A
	S1_24765198	64.74	1	24765198	A	B	A	B	B	A	A	A	B	A	B	B	A	B	A	A	B	B	B	B	B	A	B	B	A	A	B	A	B	A	A	A	B	-	B	A	A	A	B	B	B	A	A	B	A
	S1_50829856	68.873	1	50829856	A	B	A	B	B	A	A	A	B	A	B	B	A	B	A	A	B	B	B	B	B	A	B	B	A	A	B	A	B	A	A	A	B	-	B	A	B	A	B	B	B	A	A	B	A
	S1_53480669	70.359	1	53480669	A	B	A	B	B	A	A	A	B	A	B	B	A	B	A	A	B	B	B	B	B	A	B	B	A	A	B	A	B	A	A	A	B	-	B	A	B	A	B	B	B	A	A	B	A
	S1_53580817	70.359	1	53580817	A	B	A	B	B	A	A	A	B	A	B	B	A	B	A	A	B	B	B	B	B	A	B	B	A	A	B	A	B	A	A	A	B	B	B	A	B	A	B	B	B	A	A	B	A
	S1_55519796	71.349	1	55519796	A	B	A	B	B	A	A	A	B	A	B	B	A	B	A	B	B	B	B	B	B	A	B	B	B	A	B	A	B	A	A	A	B	B	B	A	B	A	B	B	B	A	A	B	A
	S1_55519885	71.83	1	55519885	A	B	A	B	B	A	A	A	B	A	B	B	A	B	A	B	B	B	B	B	B	A	B	B	B	A	B	A	B	A	A	A	B	B	B	A	B	A	B	B	B	A	A	B	A
	S1_56553062	74.383	1	56553062	A	B	A	A	B	A	A	A	B	A	B	B	A	B	A	B	B	B	B	B	B	A	B	B	B	A	B	A	B	A	A	A	A	B	B	A	B	A	B	B	B	A	A	B	A
	S1_56784756	75.363	1	56784756	A	B	A	A	B	A	A	A	B	A	B	B	A	B	A	B	B	B	B	B	B	A	B	B	B	A	B	A	B	A	A	A	A	B	B	A	B	A	B	B	B	A	A	B	A
	S1_57369319	75.363	1	57369319	A	B	A	A	B	A	A	A	B	A	B	B	A	B	A	B	B	B	B	B	B	A	B	B	B	A	B	A	B	A	A	A	A	B	B	A	B	A	B	B	B	A	A	B	A
	S1_57511015	75.849	1	57511015	A	B	A	A	B	A	A	A	B	A	B	B	A	B	A	B	B	B	B	B	B	A	B	B	B	A	B	A	B	A	-	A	A	B	B	A	B	A	B	B	B	A	A	B	A
	S1_57204829	76.33	1	57204829	A	B	A	A	B	A	A	A	B	A	B	B	A	B	A	B	B	B	B	B	B	A	B	B	B	A	B	A	B	A	-	A	A	B	B	A	B	A	B	B	B	A	A	B	A
	S1_58039776	79.871	1	58039776	A	B	A	A	B	A	A	A	B	A	B	B	A	A	A	B	B	B	B	B	B	A	B	B	B	A	B	A	B	A	A	A	A	B	B	A	B	A	B	A	A	A	A	B	A
	S1_58169717	80.356	1	58169717	A	B	A	A	B	A	A	A	B	A	B	B	A	A	A	B	B	B	B	B	B	A	B	B	B	A	B	B	B	A	A	A	A	B	B	A	B	A	B	A	A	A	A	B	A
	S1_58471561	82.936	1	58471561	A	B	A	A	B	A	A	A	B	A	B	B	A	A	A	B	B	B	B	B	B	-	B	B	B	A	B	B	B	A	A	A	A	B	B	A	B	A	B	A	A	B	A	B	A
	S1_58632212	84.937	1	58632212	A	B	A	A	B	A	A	A	B	A	B	B	A	A	A	B	B	B	B	B	B	A	B	B	B	A	B	B	B	A	A	A	A	B	B	A	B	A	B	A	A	-	A	A	A
	S1_58712537	85.413	1	58712537	A	B	A	A	B	A	A	A	B	A	B	B	A	A	A	B	B	B	B	B	B	A	B	B	B	A	B	B	B	A	A	A	A	B	B	A	B	A	B	A	A	B	A	A	A
	S1_58807832	85.413	1	58807832	A	B	A	A	B	A	A	A	B	A	B	B	A	A	A	B	B	B	B	B	B	A	B	B	B	A	B	B	B	A	A	A	A	B	B	A	B	A	B	A	A	B	A	A	A
	S1_58847343	85.413	1	58847343	A	B	A	A	B	A	A	A	B	A	B	B	A	A	A	B	B	B	B	B	B	A	B	-	B	A	B	B	B	A	A	A	A	B	B	A	B	A	B	A	A	-	A	A	A
	S1_59359352	88.991	1	59359352	A	B	A	A	B	A	A	A	B	A	A	B	A	A	A	B	A	B	B	B	B	B	B	-	B	A	B	B	B	A	A	A	A	B	A	A	B	A	B	A	A	A	A	-	A
	S1_59477813	91.518	1	59477813	A	A	A	B	B	A	A	A	B	B	A	B	A	A	A	B	A	B	B	B	B	B	B	B	B	A	B	B	B	A	A	A	A	B	A	A	B	A	B	A	A	A	A	A	A
	S1_59478479	91.994	1	59478479	A	A	A	B	B	A	A	A	B	B	A	B	A	A	A	B	A	B	B	B	B	B	B	B	B	A	B	B	B	A	A	A	A	B	A	A	B	A	B	A	A	A	A	-	A
	S1_59861101	94.016	1	59861101	A	A	A	B	B	A	A	A	B	B	A	B	A	A	A	B	A	B	B	B	B	B	B	A	B	A	B	B	B	A	-	A	A	B	A	A	B	A	B	-	B	A	A	B	A
	S1_60776207	98.869	1	60776207	A	A	A	B	B	A	A	A	B	B	A	B	A	A	A	B	A	B	B	B	B	B	B	A	B	A	B	B	-	A	A	A	A	B	A	A	B	A	B	A	B	A	A	B	A
	S1_61378641	99.831	1	61378641	A	A	A	B	B	A	A	A	B	B	A	B	A	A	A	B	A	B	B	B	B	B	B	A	B	A	B	B	-	A	A	A	A	B	A	B	B	A	B	A	B	A	A	B	A
	S1_61336075	100.307	1	61336075	A	A	A	B	B	A	A	A	B	B	A	B	A	A	A	B	A	B	B	B	B	B	B	A	B	A	B	B	A	A	A	A	A	B	A	B	B	A	B	A	B	A	A	B	A
	S1_61336566	100.307	1	61336566	A	A	A	B	B	A	A	A	B	B	A	B	A	A	A	B	A	B	B	B	B	B	B	A	B	A	B	B	-	A	A	A	A	B	A	B	B	A	B	A	B	A	A	B	A
	S1_61759803	103.998	1	61759803	A	A	A	A	B	A	A	A	B	B	A	B	A	A	A	B	-	B	B	B	B	B	B	A	B	A	A	B	B	A	A	B	A	B	-	B	B	A	B	B	B	A	A	B	A
	S1_61856977	106.551	1	61856977	A	A	A	A	B	A	A	A	B	B	A	B	A	A	A	B	-	B	B	B	B	B	B	A	B	A	A	B	A	A	A	B	A	B	B	B	B	A	B	A	B	A	A	B	B
	S1_62309380	109.029	1	62309380	A	A	A	A	B	A	A	A	B	B	A	B	A	A	A	B	-	B	B	B	B	B	B	A	B	A	A	B	-	A	A	B	A	B	-	B	B	A	B	A	B	A	A	A	B
	S1_62716433	112.606	1	62716433	A	A	A	A	B	A	A	A	B	B	A	B	A	A	A	B	-	B	B	B	B	B	B	A	B	A	A	B	-	A	B	B	A	B	B	B	B	A	A	A	B	A	A	A	B
	S1_62911369	113.082	1	62911369	A	A	A	A	B	A	A	A	B	B	A	B	A	A	A	B	-	B	B	B	B	B	B	A	B	A	A	B	B	A	B	B	A	B	B	B	A	A	A	A	B	A	A	A	B
	S1_63487812	113.554	1	63487812	A	A	A	A	B	A	A	A	B	B	A	B	A	A	A	B	B	B	B	B	B	B	B	A	B	A	A	B	B	A	B	B	A	B	B	B	A	A	A	A	B	A	A	A	B
	S1_63743059	114.507	1	63743059	A	A	A	A	B	A	A	A	B	B	A	B	A	A	A	B	A	B	B	B	B	B	B	A	B	A	A	B	B	A	B	B	A	-	B	B	A	A	A	A	B	A	A	A	B
	S1_63987663	114.978	1	63987663	A	A	A	A	B	A	A	A	B	B	A	B	A	A	A	B	A	B	B	B	B	B	B	A	B	A	A	B	B	A	B	B	A	B	B	B	A	A	A	A	B	A	A	A	B
	S1_64186457	115.931	1	64186457	A	A	A	A	B	A	A	A	B	B	A	B	A	A	A	B	-	B	B	B	B	B	B	A	B	A	A	B	B	A	B	B	A	B	B	B	A	A	A	A	B	A	A	A	B
	S1_65029310	121.27	1	65029310	A	A	A	A	A	A	A	A	B	B	A	B	A	A	A	B	B	B	A	A	B	B	A	A	A	A	A	B	B	A	B	B	A	-	B	B	B	A	A	A	B	A	A	A	B
	S1_65145231	122.771	1	65145231	A	A	A	A	A	A	A	B	B	B	A	B	B	A	A	-	B	B	B	A	B	B	A	A	A	A	A	B	B	A	B	B	A	-	-	B	B	A	A	A	B	A	A	A	B
	S1_65236576	123.742	1	65236576	A	A	A	A	A	A	A	B	B	B	A	B	B	A	A	B	B	B	B	A	B	B	A	A	A	A	A	B	B	A	B	B	A	-	-	B	B	A	A	A	A	A	A	A	B
	S1_66100057	124.722	1	66100057	A	A	A	A	A	A	A	B	B	B	A	B	B	A	A	B	B	B	B	A	B	B	A	A	A	A	A	B	B	A	B	B	A	B	-	B	B	A	A	A	A	A	B	A	B
	S1_66304426	125.217	1	66304426	A	A	A	A	A	A	A	B	B	B	A	B	B	A	A	B	A	B	B	A	B	B	A	A	A	A	A	B	B	A	B	B	A	B	-	B	B	A	A	A	A	A	B	A	B
	S1_66537938	125.217	1	66537938	A	A	A	A	A	A	A	B	B	B	A	B	B	A	A	B	A	B	B	A	B	B	A	A	A	A	A	B	B	A	B	B	A	B	-	B	B	A	A	A	A	A	B	A	B
	S1_66652195	125.712	1	66652195	A	A	A	A	A	A	A	B	B	B	A	B	B	A	A	B	A	B	B	A	B	B	A	A	A	A	A	B	B	A	B	B	A	B	-	B	B	A	A	A	A	A	B	A	B
	S1_66828707	126.207	1	66828707	A	A	A	A	A	A	A	B	B	B	A	B	B	A	A	B	A	B	B	A	B	B	A	A	A	A	A	B	B	A	B	B	A	B	-	B	B	A	A	A	A	A	B	A	B
	S1_66035856	127.198	1	66035856	A	A	A	A	A	A	A	B	B	B	A	B	B	A	A	B	B	B	B	A	B	B	A	A	A	A	A	B	B	A	B	B	A	B	-	B	B	A	A	A	A	A	B	A	B
	S1_67315723	128.654	1	67315723	A	A	A	A	A	A	A	B	B	B	A	B	B	A	A	B	A	B	B	A	B	B	A	A	A	A	A	B	B	A	B	B	A	B	B	B	B	A	A	A	A	A	B	A	B
	S1_67415907	132.16	1	67415907	A	A	A	A	A	A	A	B	B	B	A	B	B	A	A	B	A	B	B	A	B	B	A	A	A	A	A	B	B	A	B	B	A	B	B	B	B	A	A	A	A	A	B	A	B
	S1_67632360	133.617	1	67632360	A	A	A	A	A	A	A	B	B	B	A	B	B	A	A	B	A	B	B	A	B	B	-	A	A	A	A	B	A	A	B	B	A	B	B	B	B	A	A	A	A	A	B	A	B
	S1_68244208	135.598	1	68244208	A	A	A	A	A	A	A	B	B	B	A	B	B	A	A	B	A	B	B	A	B	B	A	A	A	A	A	B	A	B	B	B	A	B	-	B	B	A	A	A	A	A	B	A	B
	S1_67864308	136.083	1	67864308	A	A	A	A	A	A	A	B	B	B	A	B	B	A	A	B	A	B	B	A	B	B	A	A	A	A	A	B	-	B	B	B	A	B	-	B	B	A	A	A	A	A	B	A	B
	S1_68573569	136.574	1	68573569	A	A	A	A	A	A	A	B	B	B	A	B	B	A	A	B	A	B	B	A	B	B	A	A	A	A	A	B	-	B	B	B	A	B	-	B	B	A	A	A	A	A	-	A	B
	S1_68895522	137.059	1	68895522	A	A	A	A	A	A	A	B	B	B	A	B	B	A	A	B	A	B	B	A	B	B	A	A	A	A	A	B	A	B	B	B	A	B	-	B	B	A	A	A	A	A	B	A	B
	S1_69042361	139.021	1	69042361	A	A	A	A	A	A	A	B	B	B	A	B	B	A	A	B	A	B	B	A	B	B	A	A	A	A	A	B	B	B	B	B	A	B	B	B	B	A	A	A	A	A	B	A	B
	S1_69942785	141.002	1	69942785	A	A	A	A	A	A	A	B	B	B	A	B	B	A	A	B	A	B	A	A	B	B	A	B	A	A	A	B	B	B	B	B	A	B	-	-	B	A	A	A	A	A	B	A	B
	S1_70717740	141.983	1	70717740	A	A	A	B	A	A	A	B	B	B	A	B	B	A	A	B	A	B	A	A	B	B	A	B	A	A	A	B	B	B	B	B	A	B	-	B	B	A	A	A	A	A	B	A	B
	S1_71000199	143.454	1	71000199	A	A	A	B	A	A	A	B	B	B	A	B	B	A	A	B	A	B	A	A	B	B	A	B	A	A	A	B	A	B	B	B	A	B	-	-	B	A	A	A	A	A	B	A	B
	S1_71740501	145.981	1	71740501	A	A	A	B	A	A	A	B	B	B	A	B	B	B	A	B	A	B	A	A	B	B	A	B	A	A	A	B	A	-	B	B	A	B	B	-	B	A	A	A	A	A	A	A	B
	S1_72264115	149.11	1	72264115	A	B	A	B	A	A	A	-	B	B	A	B	B	B	A	B	A	B	A	A	B	B	A	B	A	A	A	B	A	B	B	B	A	B	-	-	B	A	A	A	A	A	A	A	B
	S1_72806532	154.627	1	72806532	A	B	A	B	A	A	A	B	B	B	A	B	B	B	A	B	B	B	A	A	B	B	A	B	A	A	A	B	A	A	B	B	-	B	B	A	B	A	A	A	A	A	B	A	B
	S1_73188150	155.108	1	73188150	A	B	A	B	A	A	A	B	B	B	A	B	B	B	A	B	B	B	A	A	B	B	A	B	A	A	A	B	A	A	B	B	-	B	B	A	B	A	A	A	A	A	B	A	B
	S1_73622495	155.589	1	73622495	A	B	A	B	A	A	A	B	B	B	A	B	B	B	A	B	B	B	A	A	B	B	A	B	A	A	A	B	A	A	B	B	-	B	B	A	B	A	A	A	A	A	B	A	B
	S1_73835676	155.589	1	73835676	A	B	A	B	A	A	A	B	B	B	A	B	B	B	A	B	B	B	A	A	B	B	A	B	A	A	A	B	A	A	B	B	-	B	B	A	B	A	A	A	A	A	B	A	B
	S1_73025183	156.55	1	73025183	A	B	A	B	A	A	A	B	B	B	A	B	B	B	A	B	B	B	A	A	B	B	A	B	A	A	A	B	A	A	B	B	-	B	B	A	B	A	A	A	A	A	B	A	B
	S1_73194280	157.036	1	73194280	A	B	A	B	A	A	A	B	B	B	A	B	B	B	A	B	B	B	A	A	B	B	A	B	A	A	A	B	A	A	-	B	-	B	B	A	B	A	A	A	A	A	B	A	B
	S1_73858092	157.521	1	73858092	A	B	A	B	A	A	A	B	B	B	A	B	B	B	A	B	B	B	A	A	B	B	A	B	A	A	A	B	A	A	B	B	-	B	B	A	B	A	A	A	A	A	B	A	B
	S1_74165243	159.007	1	74165243	A	B	A	B	A	A	A	B	B	B	A	B	B	B	A	B	B	B	A	A	A	B	A	A	A	A	A	B	A	A	-	B	-	B	B	A	B	A	A	A	A	A	B	A	B
	S1_74194444	159.978	1	74194444	A	B	A	B	A	A	A	B	B	A	A	B	B	B	A	B	B	B	A	A	A	B	A	A	A	A	A	B	A	A	B	B	-	B	B	A	B	A	A	A	A	A	B	A	B
	S1_74316290	161.434	1	74316290	A	B	A	B	A	A	A	B	B	A	A	B	B	B	A	B	B	B	A	A	B	B	A	A	A	A	A	B	A	A	B	B	A	B	B	A	B	A	A	A	A	A	B	A	B
	S1_74349810	161.434	1	74349810	A	B	-	B	A	A	A	B	B	A	A	B	B	B	A	B	B	B	A	A	-	B	A	A	A	A	A	B	A	A	B	B	A	B	B	A	B	A	A	A	A	A	B	A	B
	S1_74798317	162.387	1	74798317	A	B	A	B	A	A	A	B	B	B	A	B	B	B	A	B	B	B	A	A	A	B	A	A	A	A	A	B	A	A	B	B	-	B	B	A	B	A	A	A	A	A	B	A	B
	S1_74907337	164.349	1	74907337	A	B	A	B	A	A	A	B	B	B	A	B	B	B	A	B	B	B	A	A	A	B	A	A	A	A	A	B	A	A	-	B	-	B	B	A	B	A	A	A	A	A	B	A	B
	S1_75043394	164.825	1	75043394	A	B	A	B	A	A	A	B	B	B	A	B	B	B	A	B	B	B	A	A	A	B	A	A	A	A	A	B	A	A	B	B	A	B	B	A	B	A	A	A	A	A	B	A	B
	S1_75424918	168.331	1	75424918	A	B	A	B	A	A	A	B	B	B	A	B	B	A	A	B	B	B	A	A	A	B	A	A	A	A	A	B	A	A	B	B	B	-	B	A	B	A	A	A	A	A	B	A	B
	S1_75869317	171.908	1	75869317	B	B	A	B	A	A	A	B	B	B	A	B	B	A	A	B	B	B	A	A	A	B	A	A	B	A	A	B	A	A	A	B	-	-	B	A	B	A	A	A	A	A	B	A	B
	S1_76791836	175.599	1	76791836	B	B	A	B	A	A	A	B	B	B	A	B	B	A	A	B	B	B	A	A	A	B	A	A	B	A	A	B	A	A	A	B	B	B	B	A	B	A	A	A	A	A	A	B	-
	S1_77111059	177.62	1	77111059	B	B	-	B	A	A	A	B	B	B	A	B	B	A	A	B	B	B	A	A	A	B	A	A	B	A	A	B	A	A	A	B	B	-	B	A	B	A	A	A	A	A	A	A	B
	S1_77319454	178.12	1	77319454	B	B	B	B	A	A	A	B	B	B	A	B	B	A	A	B	B	B	A	A	A	B	A	A	B	A	A	B	A	A	A	B	B	B	B	A	B	A	A	A	A	A	A	-	B
	S1_77299062	178.615	1	77299062	B	B	B	B	A	A	A	B	B	B	A	B	B	A	A	B	B	B	A	A	A	B	A	A	B	A	A	B	A	A	A	B	B	-	B	A	B	A	A	A	A	A	A	B	B
	S1_77953669	179.586	1	77953669	B	B	B	B	A	A	A	B	B	B	A	B	B	A	A	B	B	B	A	A	A	B	A	A	B	A	A	B	A	A	A	B	B	-	B	A	B	A	A	A	A	A	A	B	-
	S1_78236263	180.587	1	78236263	B	B	B	A	A	A	A	B	B	B	A	B	B	A	A	B	B	B	A	A	A	B	A	A	B	A	A	B	A	A	A	A	B	B	B	A	B	A	A	A	A	A	A	B	B
	S1_78383878	181.558	1	78383878	B	B	B	A	A	B	A	B	B	B	A	B	B	A	A	B	B	B	A	A	A	B	A	A	B	A	A	B	A	A	B	A	B	-	B	A	B	A	A	A	A	A	A	B	B
	S1_78489461	182.038	1	78489461	B	B	B	A	A	B	A	B	B	B	A	B	B	A	A	B	B	B	A	A	A	B	A	A	B	A	A	B	A	A	B	A	B	-	B	A	B	A	A	A	A	A	A	B	-
	S1_78888937	183.524	1	78888937	B	B	B	A	A	B	A	B	B	B	A	B	B	A	A	B	B	B	A	A	A	B	A	A	B	A	A	B	A	A	B	A	B	-	A	A	B	A	A	A	A	A	A	B	B
	S1_78895065	183.524	1	78895065	B	B	B	A	A	B	A	B	B	B	A	B	B	A	A	B	B	B	A	A	A	B	A	A	B	A	A	B	A	A	B	A	B	B	A	A	B	A	A	A	A	A	A	B	B
	S1_78784542	184	1	78784542	B	B	B	A	A	B	A	B	B	B	A	B	B	A	A	B	B	B	A	A	A	B	A	A	B	A	A	B	A	A	B	A	B	B	A	A	B	A	A	A	A	A	A	B	B
	S1_78970651	184.962	1	78970651	B	B	B	A	A	B	A	B	B	B	A	B	B	A	A	B	B	B	A	A	A	B	A	A	B	A	A	B	A	A	B	A	B	A	A	A	B	A	A	A	A	A	A	B	B
	S1_79057697	185.443	1	79057697	B	B	-	A	A	B	A	B	B	B	A	B	B	A	A	B	B	B	A	A	A	B	A	A	B	A	A	B	A	A	B	A	B	-	A	A	B	A	A	A	A	A	A	B	B
	S1_79057731	185.443	1	79057731	B	B	-	A	A	B	A	B	B	B	A	B	B	A	A	B	B	B	A	A	A	B	A	A	B	A	A	B	A	A	B	A	B	-	A	A	B	A	A	A	A	A	A	B	B
	S1_79237186	185.443	1	79237186	B	B	-	A	A	B	A	B	B	B	A	B	B	A	A	B	B	B	A	A	A	B	A	A	B	A	A	B	A	A	B	A	B	B	A	A	B	A	A	A	A	A	A	B	B
	S1_79843437	186.914	1	79843437	B	B	-	A	A	B	A	B	B	B	A	B	B	A	A	B	B	A	A	A	A	B	A	A	B	A	A	B	A	A	B	A	-	B	A	A	B	A	A	A	A	A	A	B	B
	S1_79995617	187.885	1	79995617	B	B	A	A	A	B	A	B	B	B	A	B	B	A	A	B	B	A	A	A	A	B	A	A	B	A	A	B	A	A	B	A	-	B	A	A	B	A	A	A	A	A	A	B	B
	S1_80341522	190.412	1	80341522	B	B	-	A	A	B	A	B	B	B	A	B	B	A	-	B	B	A	A	A	A	B	A	A	B	A	A	B	A	A	B	A	-	B	A	A	B	A	A	A	A	A	A	A	B
	S2_11078264	0	2	11078264	B	B	A	A	B	A	B	B	A	B	A	B	B	B	B	B	B	B	A	A	B	B	A	B	A	B	B	A	A	A	A	A	A	B	A	-	A	A	B	A	A	-	A	A	B
	S2_13125446	2.021	2	13125446	A	B	B	A	B	A	B	B	A	B	B	B	B	B	B	B	B	B	A	A	B	B	A	B	A	B	B	A	A	A	A	A	A	B	A	A	A	A	B	A	A	A	A	A	B
	S2_12732377	2.493	2	12732377	A	B	B	A	B	A	B	B	A	B	B	B	B	B	B	B	B	B	A	A	B	B	A	B	A	B	B	A	A	A	A	A	A	B	A	A	A	A	B	A	A	A	A	A	B
	S2_13672905	5.497	2	13672905	A	B	B	A	B	A	B	B	A	B	B	B	A	B	B	B	B	B	A	A	B	-	A	B	A	B	B	A	A	A	A	A	A	B	B	A	A	A	B	A	A	A	-	A	B
	S2_13699980	5.497	2	13699980	A	B	B	A	B	A	B	B	A	B	B	B	A	B	B	B	B	B	A	A	B	B	A	B	A	B	B	A	-	A	A	A	A	B	B	A	A	A	B	A	A	A	A	A	B
	S2_13808435	7.518	2	13808435	A	B	B	A	B	A	B	B	A	B	B	B	A	B	B	B	B	B	A	A	B	-	A	A	A	B	B	A	-	A	A	A	A	B	B	A	A	A	A	A	A	A	A	A	B
	S2_14662999	9.519	2	14662999	A	B	B	A	B	A	B	B	A	B	B	B	A	B	B	B	B	B	B	A	B	-	A	A	A	B	B	A	A	A	A	A	A	B	B	A	A	A	A	A	A	A	A	A	B
	S2_14951492	9.519	2	14951492	A	B	B	A	B	A	B	B	A	B	B	B	A	B	B	B	B	B	B	A	B	-	A	A	A	B	B	A	-	A	A	A	A	B	B	A	A	A	A	A	A	A	A	A	B
	S2_16479930	9.519	2	16479930	A	B	B	A	B	A	B	B	A	B	B	B	A	B	B	B	B	B	B	A	B	-	A	A	A	B	B	A	A	A	A	A	A	B	B	A	A	A	A	A	A	A	A	A	B
	S2_17760897	9.519	2	17760897	A	B	B	A	B	A	B	B	A	B	B	B	A	B	B	B	B	B	B	A	B	B	A	A	A	B	B	A	A	A	A	A	A	B	B	A	A	A	A	A	A	A	A	A	B
	S2_51710128	11.5	2	51710128	A	B	B	A	B	A	B	B	A	B	B	B	A	B	B	A	B	B	B	A	B	B	A	A	A	B	B	A	-	A	A	A	A	B	B	A	A	A	A	A	A	A	A	A	B
	S2_52034852	11.986	2	52034852	A	B	B	A	B	A	B	B	A	B	B	B	A	B	B	A	B	B	B	A	B	B	A	-	A	B	B	A	B	A	A	A	A	B	B	A	A	A	A	A	A	A	A	A	B
	S2_54462525	11.986	2	54462525	A	B	B	A	B	A	B	B	A	B	B	B	A	B	B	A	B	B	B	A	B	B	A	-	A	B	B	A	B	A	A	A	A	B	B	A	A	A	A	A	A	A	A	A	B
	S2_54546712	11.986	2	54546712	A	B	B	A	B	A	B	B	A	B	B	B	A	B	B	A	B	-	B	A	B	-	A	-	A	B	B	A	-	A	A	A	A	B	B	A	A	A	A	A	A	A	A	A	B
	S2_51829836	12.471	2	51829836	A	B	B	A	B	A	B	B	A	B	B	B	A	B	B	A	B	B	B	A	B	-	A	A	A	B	B	A	A	A	A	A	A	B	B	A	A	A	A	A	A	A	A	A	B
	S2_56150333	16.086	2	56150333	B	B	B	A	B	A	B	B	A	B	B	B	A	B	B	A	B	A	B	A	B	B	A	-	A	B	B	A	-	A	A	B	A	B	B	A	A	A	A	A	A	A	A	A	B
	S2_56763827	18.087	2	56763827	B	B	A	A	B	A	B	B	A	B	B	B	A	-	B	A	B	A	B	A	B	B	A	-	A	B	B	A	A	A	A	B	A	B	B	A	A	A	A	A	A	A	A	A	B
	S2_56760811	18.563	2	56760811	B	B	A	A	B	A	B	B	A	B	B	B	A	B	B	A	B	A	B	A	B	B	A	-	A	B	B	A	A	A	A	B	A	B	B	A	A	A	A	A	A	A	A	A	B
	S2_56955064	21.628	2	56955064	B	B	A	A	B	A	B	B	B	B	B	B	A	B	B	A	B	A	B	A	B	B	A	-	A	B	B	B	A	A	A	B	A	B	A	A	A	A	A	A	A	A	A	A	B
	S2_57454460	23.128	2	57454460	B	B	A	A	B	A	B	B	B	B	B	B	A	B	B	A	B	A	B	A	B	B	A	-	A	B	B	B	A	A	A	B	A	B	A	-	A	A	A	A	A	A	A	A	B
	S2_57591402	24.659	2	57591402	B	B	A	A	B	A	B	B	B	B	B	B	A	B	B	A	B	A	B	A	B	B	A	-	A	B	B	-	A	B	A	B	A	B	A	A	A	A	A	A	A	A	A	A	B
	S2_59142923	28.39	2	59142923	B	B	A	A	B	A	B	B	B	B	B	B	A	B	B	A	B	A	B	A	B	B	A	A	A	B	B	B	B	B	A	B	B	B	A	A	A	A	A	A	A	A	A	-	B
	S2_60098703	33.141	2	60098703	B	B	A	A	B	A	A	-	B	B	B	B	A	B	B	A	B	A	B	A	B	B	A	A	A	B	B	-	B	B	A	B	B	A	A	A	A	A	A	A	A	A	A	B	B
	S2_60383311	34.612	2	60383311	B	B	A	A	B	A	A	A	B	B	B	B	A	B	A	A	B	A	B	A	B	B	A	A	A	B	B	A	B	B	A	B	B	A	A	A	A	A	A	A	A	A	A	B	B
	S2_60543624	35.583	2	60543624	B	B	A	A	B	A	A	-	B	B	B	B	A	B	A	A	B	A	B	A	B	B	A	A	A	B	B	-	B	B	A	B	B	A	A	A	B	A	A	A	A	A	A	B	B
	S2_60870507	37.564	2	60870507	B	B	A	A	B	A	B	-	B	B	B	B	A	B	A	A	B	A	B	A	B	B	A	A	A	B	B	A	B	B	A	B	B	-	A	A	B	A	A	A	A	A	A	B	B
	S2_60923753	37.564	2	60923753	B	B	A	A	B	A	B	A	B	B	B	B	A	B	A	A	B	A	B	A	B	B	A	A	A	B	B	A	B	B	A	B	B	A	A	A	B	A	A	A	A	A	A	B	B
	S2_61032847	39.007	2	61032847	B	B	A	A	B	A	B	A	B	B	B	B	A	B	A	A	B	A	A	A	B	B	A	A	A	B	B	A	B	B	A	B	B	A	A	A	B	A	A	A	A	A	A	B	B
	S2_61161556	40.95	2	61161556	B	B	A	A	B	A	B	A	B	B	B	B	A	B	A	A	B	A	A	A	B	B	A	A	A	B	B	A	B	B	A	A	B	-	A	A	B	A	A	A	A	A	A	B	B
	S2_61166546	40.95	2	61166546	B	B	A	A	B	A	B	A	B	B	B	B	A	B	A	A	B	A	A	A	B	B	A	A	A	B	B	A	B	B	A	A	B	A	A	A	B	A	A	A	A	A	A	B	B
	S2_61303161	41.911	2	61303161	B	B	A	A	B	A	B	A	B	B	B	B	A	B	A	A	B	A	A	A	B	B	A	A	A	B	B	A	B	B	A	A	B	-	A	A	B	A	A	A	A	A	A	B	B
	S2_61411755	42.873	2	61411755	B	B	A	A	B	A	B	A	B	A	B	B	A	B	A	A	B	A	B	A	B	B	A	A	A	B	B	A	B	B	A	A	B	A	A	A	B	A	A	A	A	A	A	B	B
	S2_61420747	42.873	2	61420747	B	B	A	A	B	A	B	A	B	A	B	B	A	B	A	A	B	A	B	A	B	B	A	A	A	B	B	A	B	B	A	A	B	-	A	A	B	A	A	A	A	A	A	B	B
	S2_61444545	42.873	2	61444545	B	B	A	A	B	A	B	A	B	A	B	B	A	B	A	A	B	A	B	A	B	B	A	A	A	B	B	A	B	B	A	A	B	A	A	A	B	A	A	A	A	A	A	B	B
	S2_62670244	47.006	2	62670244	B	A	A	A	A	A	B	A	B	A	A	B	A	B	A	A	B	A	B	A	B	B	A	A	A	B	B	A	-	B	A	A	B	A	A	A	B	A	A	A	A	A	B	B	B
	S2_62672541	48.553	2	62672541	B	A	A	A	A	A	B	A	B	A	A	B	A	B	A	A	B	A	B	A	B	B	A	A	A	B	B	A	-	B	-	A	B	A	A	A	B	A	A	A	A	A	B	B	B
	S2_62829762	50.659	2	62829762	B	A	A	A	A	A	B	A	B	A	A	B	A	B	A	A	A	A	B	A	B	B	A	A	A	B	B	A	-	B	A	A	-	A	A	A	B	A	A	A	A	A	B	-	B
	S2_63077910	51.64	2	63077910	B	A	A	A	A	A	B	A	B	A	A	B	A	B	A	B	A	A	A	A	B	B	A	A	A	B	B	A	B	B	A	A	-	A	A	A	B	A	A	A	A	A	B	B	B
	S2_62918770	52.62	2	62918770	B	A	A	A	A	A	B	A	A	A	A	B	A	B	A	B	A	A	B	A	B	B	A	A	A	B	B	A	B	B	A	A	-	A	A	A	B	A	A	A	A	A	B	B	B
	S2_62921304	53.111	2	62921304	B	A	A	A	A	A	B	A	A	A	A	B	A	B	A	B	A	A	A	A	B	B	A	A	A	B	B	A	-	B	A	A	-	A	A	A	B	A	A	A	A	A	B	B	B
	S2_63059485	53.111	2	63059485	B	A	A	A	A	A	B	A	A	A	A	B	A	B	A	B	A	A	A	A	B	B	A	A	A	B	B	A	-	B	A	A	B	A	A	A	B	A	A	A	A	A	B	B	B
	S2_63124751	53.606	2	63124751	B	A	A	A	A	A	B	A	-	A	A	B	A	B	A	B	A	A	A	A	B	B	A	A	A	B	B	A	-	B	A	A	-	A	A	A	B	A	A	A	A	A	B	B	B
	S2_63693104	55.627	2	63693104	B	A	A	A	B	A	B	A	B	A	A	B	A	B	A	B	A	A	A	A	B	B	A	A	A	A	B	A	-	B	A	A	-	A	A	A	B	A	A	A	A	A	B	B	B
	S2_64562540	58.18	2	64562540	B	A	A	A	-	A	B	A	B	A	A	B	B	B	A	B	A	A	A	A	B	B	A	B	A	-	B	A	-	B	A	A	-	A	A	A	B	A	A	A	A	A	B	B	B
	S2_65043002	59.18	2	65043002	B	A	A	A	-	A	B	A	B	A	A	A	B	B	A	B	A	A	A	A	B	B	A	B	A	B	B	A	-	B	A	A	B	A	A	A	B	A	A	A	A	A	B	B	B
	S2_65271832	62.309	2	65271832	B	A	A	A	-	A	B	A	B	A	A	A	B	B	A	B	A	A	A	A	B	B	A	B	A	B	B	A	B	B	B	A	-	A	A	A	B	A	A	A	A	A	B	B	B
	S2_67633457	67.766	2	67633457	B	B	B	A	B	A	B	A	A	-	A	A	B	B	A	B	A	A	A	A	B	B	A	B	A	-	B	A	B	B	B	A	-	A	A	A	B	B	A	A	A	A	B	B	B
	S2_66619986	68.746	2	66619986	B	B	B	A	B	A	B	A	A	B	A	A	B	B	A	B	A	A	A	A	B	B	A	B	A	-	B	A	-	B	B	A	B	A	A	A	B	B	A	A	A	A	B	B	B
	S2_68660731	71.811	2	68660731	B	B	B	A	B	A	B	A	A	-	A	A	B	B	A	B	A	A	A	A	B	B	A	B	A	-	B	A	-	B	B	A	B	A	B	A	B	-	A	A	A	A	B	B	B
	S2_69829331	76.032	2	69829331	B	B	A	A	B	A	B	A	B	B	A	A	B	B	A	B	A	A	A	A	B	B	A	B	A	B	B	A	-	B	B	A	B	A	B	A	B	B	A	A	A	A	B	B	B
	S2_69919561	77.003	2	69919561	B	B	A	B	B	A	B	A	B	-	A	A	B	B	A	B	A	A	A	A	B	B	A	B	A	B	B	A	-	B	-	A	B	A	B	A	B	B	A	A	A	A	B	B	B
	S2_69961335	78.488	2	69961335	B	B	A	B	B	A	B	A	B	-	A	A	B	B	A	B	A	A	A	A	B	B	A	B	A	B	B	A	-	B	B	A	B	A	B	A	B	-	A	A	A	A	B	B	B
	S2_70178970	79.959	2	70178970	B	B	A	B	B	A	B	A	B	B	A	A	B	B	A	B	A	A	A	A	B	B	A	B	A	B	B	A	B	B	B	A	B	A	B	A	B	B	A	A	A	A	B	B	B
	S2_70228619	79.959	2	70228619	B	B	A	B	B	A	B	A	B	B	A	A	B	B	A	B	A	A	A	A	B	B	A	B	A	B	B	A	-	B	B	A	B	A	B	A	B	B	A	A	A	A	B	B	B
	S2_70444471	81.921	2	70444471	B	B	A	B	B	A	B	A	B	B	A	A	B	B	A	B	A	A	A	A	B	B	A	B	A	B	B	A	-	B	B	A	B	A	B	A	B	B	A	A	A	A	B	B	B
	S2_70561188	81.921	2	70561188	B	B	A	B	B	A	B	A	B	-	A	A	B	B	A	B	A	A	A	A	B	B	A	B	A	B	B	A	-	B	B	A	-	A	B	A	B	B	A	A	A	A	B	B	B
	S2_70831576	83.378	2	70831576	B	B	A	B	B	A	B	A	B	B	A	A	B	B	A	B	A	A	A	A	B	B	A	B	A	B	B	A	B	B	B	A	B	A	B	A	B	B	A	A	A	A	B	B	B
	S2_71345669	84.821	2	71345669	B	B	A	B	B	A	B	A	B	B	A	A	B	B	A	B	A	A	A	A	B	B	A	B	A	B	B	A	-	B	B	A	A	A	B	A	B	B	A	A	A	A	B	B	B
	S2_71761558	85.301	2	71761558	B	B	A	B	B	A	B	A	B	B	A	A	B	B	A	B	A	A	A	A	B	-	A	B	A	B	B	A	-	B	B	A	-	A	B	A	B	B	A	A	A	A	B	B	B
	S2_71951459	85.301	2	71951459	B	B	A	B	B	A	B	A	B	B	A	A	B	B	A	B	A	A	A	A	B	A	A	B	A	B	B	A	-	B	B	A	-	A	B	A	B	B	A	A	A	A	B	B	B
	S2_72627259	86.292	2	72627259	B	B	A	B	B	A	B	A	B	B	A	A	B	B	A	B	A	A	A	A	B	-	A	B	A	B	B	A	B	B	B	A	B	A	B	A	B	B	A	A	A	A	B	B	B
	S2_76860260	96.074	2	76860260	B	B	A	A	B	A	B	A	B	B	A	A	B	B	A	B	A	A	A	A	B	A	A	A	A	B	B	A	B	A	-	A	A	A	A	A	B	A	A	A	A	A	A	B	B
	S2_77175449	96.074	2	77175449	B	B	A	A	B	A	B	A	B	B	A	A	B	B	A	B	A	A	A	A	B	A	A	A	A	B	B	A	B	A	B	A	A	A	A	A	B	A	A	A	A	A	A	B	B
	S2_76427610	96.541	2	76427610	B	B	A	A	B	A	B	A	B	B	A	A	B	B	A	B	A	A	A	A	B	A	A	A	A	B	B	A	B	A	B	A	A	A	A	A	B	A	A	A	A	A	A	B	B
	S3_546912	0	3	546912	A	A	B	B	A	B	B	B	B	A	B	B	A	B	A	A	A	B	A	A	B	B	B	A	B	B	B	B	B	B	A	B	B	A	B	A	A	A	B	A	A	B	B	B	A
	S3_921724	0	3	921724	A	A	B	B	A	B	B	B	B	A	B	B	A	B	A	A	A	B	A	A	B	B	B	A	B	B	B	B	B	B	A	B	B	A	B	A	A	A	B	A	A	B	B	B	A
	S3_922021	0	3	922021	A	A	B	B	A	B	B	B	B	A	B	B	A	B	A	A	A	B	A	A	B	B	B	A	B	B	B	B	B	B	A	B	B	A	B	A	A	A	B	A	A	B	B	B	A
	S3_924554	0	3	924554	A	A	B	B	A	B	B	B	B	A	-	B	A	B	A	A	A	B	A	A	B	B	B	A	B	B	B	B	B	B	A	B	B	A	B	A	A	A	B	A	A	B	B	B	A
	S3_1004565	0.472	3	1004565	A	A	B	B	A	B	B	B	B	A	B	B	A	B	A	A	A	B	A	A	B	B	B	A	B	B	B	B	B	B	A	B	B	A	B	A	A	A	B	A	A	B	B	B	A
	S3_1206164	2.949	3	1206164	A	A	B	B	A	B	B	B	B	A	B	-	A	B	A	A	A	B	A	A	B	B	B	A	B	B	B	B	B	A	A	B	B	A	B	A	A	A	B	A	A	B	B	B	A
	S3_1452146	2.949	3	1452146	A	A	B	B	A	B	B	B	B	A	B	A	A	B	A	A	A	B	A	A	B	B	B	A	B	B	B	B	B	A	A	B	B	A	B	A	A	A	B	A	A	B	B	B	A
	S3_1454183	2.949	3	1454183	A	A	B	B	A	B	B	B	B	A	B	A	A	B	A	A	A	B	A	A	B	B	B	A	B	B	B	B	B	A	A	B	B	A	B	A	A	A	B	A	A	B	B	B	A
	S3_1477607	3.911	3	1477607	A	A	B	B	A	B	B	B	B	A	A	A	A	B	A	A	A	B	A	A	B	B	B	A	B	B	B	B	B	A	A	B	B	A	B	A	A	A	B	A	A	B	B	B	A
	S3_1542186	4.872	3	1542186	A	A	B	B	A	B	B	B	B	A	B	A	A	B	A	A	A	B	A	A	B	B	B	A	B	B	B	B	B	A	A	B	B	A	B	A	A	A	B	A	A	B	B	B	A
	S3_1754080	6.329	3	1754080	A	A	B	B	A	B	B	B	B	A	-	A	A	B	A	A	A	B	A	A	B	B	B	A	B	B	B	B	B	A	B	B	B	A	B	A	A	A	B	A	A	B	B	B	A
	S3_1692375	7.291	3	1692375	A	A	B	B	A	B	B	B	B	A	B	A	A	B	A	A	A	B	A	A	B	B	B	A	B	B	B	B	B	A	B	B	B	A	B	A	A	A	B	A	A	B	B	B	A
	S3_1984931	7.291	3	1984931	A	A	B	B	A	B	B	B	B	A	-	A	A	B	A	A	A	B	A	A	B	B	B	A	B	B	B	B	B	A	B	B	B	A	B	A	A	A	B	A	A	B	B	B	A
	S3_1691773	7.767	3	1691773	A	A	B	B	A	B	B	B	B	A	-	A	A	B	A	A	A	B	A	A	B	B	B	A	B	B	B	B	B	A	A	B	B	A	B	A	A	A	B	A	A	B	B	B	A
	S3_2055281	8.72	3	2055281	A	A	B	B	A	B	B	B	B	A	B	A	A	B	A	A	A	B	A	A	B	B	B	A	B	B	B	B	B	A	B	B	B	A	B	A	A	A	B	A	A	B	B	B	A
	S3_2097107	9.191	3	2097107	A	A	B	B	A	B	B	B	B	A	B	A	A	B	A	A	A	B	A	A	B	B	B	A	B	B	B	B	B	A	B	B	B	A	B	A	A	A	B	A	A	B	B	B	A
	S3_2361002	11.693	3	2361002	A	A	B	B	A	B	B	B	B	A	B	A	A	B	A	A	A	A	A	A	B	B	B	A	B	B	B	B	B	A	B	B	B	A	B	A	A	A	-	A	A	B	B	B	A
	S3_2934059	13.15	3	2934059	A	A	B	B	A	B	B	B	B	A	B	A	A	B	B	A	A	A	A	B	B	B	B	A	B	B	B	B	B	A	B	B	B	A	B	B	A	A	A	A	A	B	B	B	A
	S3_2574888	13.622	3	2574888	A	A	B	B	A	B	B	B	B	A	B	A	A	B	B	A	A	A	A	A	B	B	B	A	B	B	B	B	B	A	B	B	B	A	B	B	A	A	A	A	A	B	B	B	A
	S3_2888601	13.622	3	2888601	A	A	B	B	A	B	B	B	B	A	B	A	A	B	B	A	A	A	A	-	B	B	B	A	B	B	B	B	B	A	B	B	B	A	B	B	A	A	A	A	A	B	B	B	A
	S3_3090029	15.564	3	3090029	A	A	B	B	A	B	B	B	B	A	B	A	A	B	B	A	A	A	A	A	B	B	B	A	B	B	B	B	B	A	B	B	B	A	B	B	A	A	A	B	B	B	B	B	A
	S3_3150268	15.564	3	3150268	A	A	B	B	A	B	B	B	B	A	B	A	A	B	B	A	A	A	A	-	B	B	B	A	B	B	B	B	B	A	B	B	B	A	B	B	A	A	A	B	B	B	B	B	A
	S3_3155153	15.564	3	3155153	A	A	B	B	A	B	B	B	B	A	B	A	A	B	B	A	A	A	A	-	B	B	B	A	B	B	B	B	B	A	B	B	B	A	B	B	A	A	A	B	B	B	B	B	A
	S3_3294740	16.545	3	3294740	A	A	B	B	A	B	B	B	B	A	B	A	A	B	B	A	-	A	A	A	B	B	B	A	B	B	B	B	B	A	B	B	B	A	B	-	A	A	A	B	B	B	B	B	A
	S3_3150602	17.035	3	3150602	A	A	B	B	A	B	B	B	B	A	B	A	A	B	B	A	A	A	A	A	B	B	B	A	B	B	B	B	B	A	-	B	B	A	B	B	A	A	A	B	B	B	B	B	A
	S3_3250424	18.016	3	3250424	A	A	B	B	A	B	B	B	B	A	B	A	A	B	B	A	A	A	A	-	B	B	B	A	B	B	B	B	B	A	B	B	B	A	B	B	A	A	A	B	B	B	B	B	A
	S3_4005005	19.501	3	4005005	A	A	B	B	A	B	B	B	B	A	B	A	A	B	B	A	-	A	A	-	B	B	B	A	B	B	B	B	B	A	B	B	A	A	B	B	A	A	A	B	B	B	B	B	A
	S3_4276235	20.987	3	4276235	A	A	B	B	A	B	B	B	B	A	B	A	A	B	B	A	B	A	A	B	B	B	B	A	B	B	B	B	B	A	B	B	A	A	B	B	A	A	A	B	B	B	B	B	A
	S3_4446379	21.468	3	4446379	A	A	B	B	A	B	B	B	B	A	B	A	A	B	B	A	B	A	A	-	B	B	B	A	B	B	B	B	B	A	B	B	A	A	B	B	A	A	A	B	B	B	B	B	A
	S3_4569042	21.468	3	4569042	A	A	B	B	A	B	B	B	B	A	B	A	A	B	B	A	B	A	A	-	B	B	B	A	B	B	B	B	B	A	B	B	A	A	B	B	A	A	A	B	B	B	B	B	A
	S3_5041855	21.468	3	5041855	A	A	B	B	A	B	B	B	B	A	B	A	A	B	B	A	-	A	A	-	B	B	B	A	B	B	B	B	B	A	B	B	A	A	B	B	A	A	A	B	B	B	B	B	A
	S3_5137514	21.953	3	5137514	A	A	B	B	A	B	B	B	B	A	B	A	A	B	B	A	A	A	A	A	B	B	B	A	B	B	B	B	B	A	B	B	A	A	B	B	A	A	A	B	B	B	B	B	A
	S3_5772896	26.129	3	5772896	A	A	B	A	A	B	B	B	B	A	B	A	A	B	B	A	A	B	A	B	B	B	B	A	B	B	B	B	B	A	A	B	A	A	B	B	A	A	A	B	B	B	B	B	A
	S3_6368786	29.744	3	6368786	A	A	B	A	A	B	B	B	A	A	A	A	A	A	B	A	-	B	A	B	B	B	B	A	A	B	B	B	B	A	A	B	A	A	B	B	A	A	A	B	B	B	B	B	A
	S3_6460899	29.744	3	6460899	A	A	B	A	A	B	B	B	A	A	A	A	A	A	B	A	-	B	A	B	B	B	B	A	A	B	B	B	B	A	A	B	A	A	B	B	A	A	A	B	B	B	B	B	A
	S3_6308716	30.225	3	6308716	A	A	B	A	A	B	B	B	A	A	A	A	A	A	B	A	-	B	A	B	B	B	B	A	A	B	B	B	B	A	A	B	A	A	B	B	A	A	A	B	B	B	B	B	A
	S3_6987115	33.387	3	6987115	A	A	B	A	A	A	B	B	A	A	A	A	A	A	B	A	B	B	A	B	B	B	B	A	A	B	-	B	B	A	-	B	A	A	B	B	A	A	A	B	B	B	B	B	B
	S3_7096492	33.877	3	7096492	A	A	B	A	A	A	B	B	A	A	A	A	A	A	B	A	B	B	A	B	B	B	B	A	A	B	-	B	B	A	A	B	A	A	B	B	A	A	A	B	B	B	B	B	B
	S3_7326363	33.877	3	7326363	A	A	B	A	A	A	B	B	A	A	A	A	A	A	B	A	B	B	A	B	B	B	B	A	A	B	B	B	B	A	A	B	A	A	B	B	A	A	A	B	B	B	B	B	B
	S3_7327800	34.367	3	7327800	A	A	B	A	A	A	B	B	A	A	A	A	A	A	B	A	B	B	A	B	B	B	B	A	A	B	-	B	B	A	A	B	A	A	B	B	A	A	A	B	B	B	B	B	B
	S3_7449220	36.349	3	7449220	A	A	B	A	A	A	B	B	A	A	A	A	A	A	B	A	B	B	A	B	B	B	B	B	A	B	-	B	B	A	A	B	A	A	B	B	A	A	A	B	B	B	B	B	B
	S3_7745148	38.33	3	7745148	A	A	B	A	A	B	B	B	A	A	A	A	A	A	B	A	B	A	A	B	B	B	B	B	A	A	-	B	B	A	A	B	A	A	B	B	A	A	A	B	B	B	B	B	B
	S3_7819106	38.82	3	7819106	A	A	B	A	A	B	B	B	A	A	A	A	A	A	B	A	B	A	A	B	B	B	B	B	A	A	-	B	B	A	B	B	A	A	B	B	A	A	A	B	B	B	B	B	B
	S3_7908780	38.82	3	7908780	A	A	B	A	A	B	B	B	A	A	A	A	A	A	B	A	B	A	A	B	B	B	B	B	A	A	B	B	B	A	B	B	A	A	B	B	A	A	A	B	B	B	B	B	B
	S3_7908783	38.82	3	7908783	A	A	B	A	A	B	B	B	A	A	A	A	A	A	B	A	B	A	A	B	B	B	B	B	A	A	B	B	B	A	B	B	A	A	B	B	A	A	A	B	B	B	B	B	B
	S3_7933843	39.81	3	7933843	A	A	B	A	A	B	A	B	A	A	A	A	A	A	B	A	B	A	A	B	B	B	B	B	A	A	-	B	B	A	-	B	A	A	B	B	A	A	A	B	B	B	B	B	B
	S3_8002320	39.81	3	8002320	A	A	B	A	A	B	A	B	A	A	A	A	A	A	B	A	B	A	A	B	B	B	B	B	A	A	-	B	B	A	B	B	A	A	B	B	A	A	A	B	B	B	B	B	B
	S3_8059316	40.3	3	8059316	A	A	B	A	A	A	A	B	A	A	A	A	A	A	B	A	B	A	A	B	B	B	B	B	A	A	-	B	B	A	-	B	A	A	B	B	A	A	A	B	B	B	B	B	B
	S3_8208949	41.301	3	8208949	A	A	B	A	A	A	A	B	A	A	A	A	A	A	B	A	B	A	A	B	B	B	B	B	A	A	-	B	B	A	B	B	A	A	B	B	A	A	A	B	B	B	B	B	B
	S3_8618326	42.786	3	8618326	A	B	B	A	A	A	A	B	A	A	A	A	A	A	B	A	B	A	A	B	B	B	B	B	A	A	-	B	B	A	-	B	A	A	B	B	A	A	A	B	B	B	B	A	B
	S3_8626862	42.786	3	8626862	A	B	B	A	A	A	A	B	A	A	A	A	A	A	B	A	B	A	A	B	B	B	B	B	A	A	B	B	B	A	B	B	A	A	B	B	A	A	A	B	B	B	B	A	B
	S3_8639834	42.786	3	8639834	A	B	B	A	A	A	A	B	A	A	A	A	A	A	B	A	B	A	A	B	B	B	B	B	A	A	-	B	B	A	B	B	A	A	B	B	A	A	A	B	B	B	B	A	B
	S3_8720351	44.272	3	8720351	A	B	B	A	A	A	A	B	A	A	A	A	A	A	B	A	B	A	B	B	B	B	B	B	A	A	B	B	B	A	B	B	A	A	B	B	A	-	A	B	B	B	B	A	B
	S3_9345319	46.253	3	9345319	A	B	B	A	A	A	A	B	A	A	A	A	A	A	B	A	B	A	B	B	B	A	B	A	A	A	-	B	B	A	B	B	A	A	B	B	A	B	A	B	B	B	B	A	B
	S3_9345321	46.253	3	9345321	A	B	B	A	A	A	A	B	A	A	A	A	A	A	B	A	B	A	B	B	B	A	B	A	A	A	-	B	B	A	B	B	A	A	B	B	A	B	A	B	B	B	B	A	B
	S3_9544888	47.233	3	9544888	A	B	B	A	A	A	A	B	A	A	A	A	A	A	B	A	A	A	B	B	B	A	B	-	A	A	-	B	B	A	B	B	A	A	B	B	A	-	A	B	B	B	B	A	B
	S3_9700037	48.224	3	9700037	A	B	B	A	A	A	A	B	A	A	A	A	A	A	B	B	A	A	B	B	B	A	B	-	A	A	B	B	B	A	B	B	A	A	B	B	A	-	A	B	B	B	B	A	B
	S3_9935681	48.224	3	9935681	A	B	B	A	A	A	A	B	A	A	A	A	A	A	B	B	A	A	B	B	B	A	B	B	A	A	B	B	B	A	-	B	A	A	B	-	A	-	A	B	B	B	B	A	B
	S3_10390234	49.755	3	10390234	A	B	B	A	A	A	A	B	A	A	A	A	A	A	B	B	A	A	B	B	B	A	B	-	A	A	B	B	B	A	-	B	A	A	B	-	A	A	A	B	B	B	B	A	B
	S3_10504983	52.446	3	10504983	A	B	B	A	A	A	A	B	A	A	A	A	A	A	B	B	A	A	B	B	B	A	B	B	A	A	B	B	B	A	-	B	B	A	A	-	B	A	A	B	B	B	B	A	B
	S3_11050482	52.446	3	11050482	A	B	B	A	A	A	A	B	A	A	A	A	A	-	B	B	A	A	B	B	B	-	B	B	A	A	B	B	B	A	B	B	B	A	A	B	B	A	A	B	B	B	B	A	B
	S3_11353835	54.009	3	11353835	A	B	B	A	A	A	A	B	A	A	-	A	A	A	B	B	A	A	B	B	B	A	B	B	A	A	B	B	B	A	B	B	B	A	A	-	B	A	A	B	B	B	B	A	B
	S3_11602138	54.009	3	11602138	A	B	B	A	A	A	A	B	A	A	A	A	A	A	B	B	A	A	B	B	B	A	B	B	A	A	B	B	B	A	B	B	B	A	A	B	B	A	A	B	B	B	B	A	B
	S3_11650195	54.009	3	11650195	A	B	B	A	A	A	A	B	A	A	A	A	A	A	B	B	A	A	B	B	B	A	B	B	A	A	B	B	B	A	-	B	B	A	A	-	B	A	A	B	B	B	B	A	B
	S3_11698389	54.009	3	11698389	A	B	B	A	A	A	A	B	A	A	A	A	A	A	B	B	A	A	B	B	B	A	B	B	A	A	B	B	B	A	-	B	B	A	A	-	B	A	A	B	B	B	B	A	B
	S3_11720478	54.009	3	11720478	A	B	B	A	A	A	A	B	A	A	A	A	A	A	B	B	A	A	B	B	B	A	B	B	A	A	B	B	B	A	-	B	B	A	A	-	B	A	A	B	B	B	B	A	B
	S3_12025044	55.524	3	12025044	A	B	B	A	B	A	A	B	A	A	A	A	A	A	B	B	A	A	B	B	B	A	B	B	A	A	B	B	B	A	-	B	B	-	A	-	B	A	A	B	B	B	B	A	B
	S3_12238810	55.524	3	12238810	A	B	B	A	B	A	A	B	A	A	A	A	A	A	B	B	A	A	B	B	B	A	B	B	A	A	B	B	B	A	B	B	B	-	A	-	B	A	A	B	B	B	B	A	B
	S3_12243314	56.01	3	12243314	A	B	B	A	B	A	A	B	A	A	A	A	A	A	B	B	A	A	B	B	B	A	B	B	A	A	B	B	B	A	B	B	B	A	A	-	B	A	A	B	B	B	B	A	B
	S3_12354000	56.495	3	12354000	A	B	B	A	B	A	A	B	A	A	A	A	A	A	B	B	A	A	B	B	B	A	B	B	A	A	B	B	B	A	B	B	B	-	A	-	B	A	A	B	B	B	B	A	B
	S3_12511790	58.011	3	12511790	A	B	B	A	B	A	A	B	A	A	A	A	A	A	B	B	A	A	B	B	B	A	B	B	A	A	B	B	B	A	B	-	B	A	A	B	B	A	A	B	B	B	B	A	B
	S3_14324640	64.643	3	14324640	A	B	A	A	B	A	A	B	A	A	A	A	A	A	B	B	A	A	A	A	B	A	A	B	A	A	B	A	B	A	B	B	B	-	A	A	B	A	A	B	B	B	B	A	B
	S3_15056051	66.795	3	15056051	A	B	-	A	B	A	A	B	A	A	A	-	A	A	B	B	A	A	A	A	A	A	-	B	A	A	B	-	B	A	B	B	B	A	A	A	B	A	A	B	B	B	B	A	B
	S3_15365601	67.836	3	15365601	A	B	B	A	B	A	A	B	A	A	A	A	A	A	B	B	A	A	A	A	A	A	A	B	A	A	B	A	B	A	B	B	B	-	A	A	B	A	A	B	B	B	B	A	B
	S3_15689578	69.838	3	15689578	A	B	-	A	B	A	A	B	A	A	A	A	A	A	B	B	A	A	A	A	A	A	A	B	A	A	B	A	B	A	B	B	B	-	A	A	B	A	A	B	B	B	B	A	B
	S3_15429254	70.328	3	15429254	A	B	A	A	B	A	A	B	A	A	A	A	A	A	B	B	A	A	A	A	A	A	A	B	A	A	B	A	B	A	B	B	B	A	A	A	B	A	A	B	B	B	B	A	B
	S3_46201064	73.905	3	46201064	A	B	A	A	B	A	B	B	A	A	A	A	A	A	B	A	A	A	A	A	A	A	A	B	A	A	B	A	B	B	B	B	B	A	A	A	B	A	A	B	B	B	B	A	B
	S3_20002404	74.391	3	20002404	A	B	A	A	B	A	B	B	A	A	A	A	A	A	B	A	A	A	A	A	A	A	A	B	A	A	B	A	B	B	B	B	B	-	A	A	B	A	A	B	B	B	B	A	B
	S3_47620067	75.862	3	47620067	A	B	A	A	B	A	B	A	A	A	A	A	A	A	B	A	A	A	A	A	A	A	A	B	A	A	B	A	B	B	B	B	B	A	A	A	B	A	A	B	B	B	B	A	B
	S3_48915641	76.833	3	48915641	A	B	-	A	B	A	B	A	A	A	A	A	A	A	B	A	A	A	A	A	A	A	A	B	A	A	B	A	A	B	B	B	B	A	A	A	B	A	A	B	B	B	B	A	B
	S3_50669263	77.338	3	50669263	A	B	B	A	B	A	B	A	A	A	A	A	A	A	B	A	A	A	A	A	A	A	A	B	A	A	B	A	A	B	B	B	A	-	A	A	B	A	A	B	B	B	B	A	B
	S3_50652233	77.833	3	50652233	A	B	A	A	B	A	B	A	A	A	A	A	A	A	B	A	A	A	A	A	A	A	A	B	A	A	B	A	A	B	B	B	A	-	A	A	B	A	A	B	B	B	B	A	B
	S3_50797896	78.843	3	50797896	A	B	-	A	B	A	B	A	A	A	A	A	A	A	B	A	A	A	A	A	A	A	A	B	A	A	B	A	A	B	B	B	A	-	A	A	B	A	A	B	B	B	B	A	B
	S3_50800534	78.843	3	50800534	A	B	-	A	B	A	B	A	A	A	A	A	A	A	B	A	A	A	A	A	A	A	A	B	A	A	B	A	A	B	B	B	A	-	A	A	B	A	A	B	B	B	B	A	B
	S3_51032055	78.843	3	51032055	A	B	-	A	B	A	B	A	A	A	A	A	A	A	B	A	A	A	A	A	A	A	A	B	A	A	B	A	A	B	B	B	A	A	A	A	B	A	A	B	B	B	B	A	B
	S3_51899477	79.853	3	51899477	A	B	-	A	B	A	B	A	A	A	A	A	A	A	B	A	A	A	A	A	A	A	A	B	A	A	B	A	A	B	B	B	-	A	A	A	B	A	A	B	B	B	B	A	B
	S3_52257316	80.344	3	52257316	A	B	B	A	B	A	B	A	A	A	A	A	A	A	B	A	A	A	A	A	A	A	A	B	A	A	B	A	A	B	B	B	A	-	A	A	B	A	A	B	B	B	B	A	B
	S3_51617000	80.839	3	51617000	A	B	-	A	B	A	B	A	A	A	A	A	A	A	B	A	A	A	A	A	A	A	A	B	A	A	B	A	A	B	B	B	-	A	A	A	B	A	A	B	B	B	B	A	B
	S3_52797623	81.829	3	52797623	A	B	A	A	B	A	B	A	A	A	A	A	A	A	B	A	A	A	A	A	A	A	A	B	A	A	B	A	A	B	B	B	A	A	A	A	B	A	A	B	B	B	B	A	B
	S3_52430630	82.319	3	52430630	A	B	-	A	B	A	B	A	A	A	A	A	A	A	B	A	A	A	A	A	A	A	A	B	A	A	B	A	A	B	B	B	A	-	A	A	B	A	A	B	B	B	B	A	B
	S3_52478865	82.319	3	52478865	A	B	-	A	B	A	B	A	A	A	A	A	A	A	B	A	A	A	A	A	A	A	A	B	A	A	B	A	A	B	B	B	A	-	A	A	B	A	A	B	B	B	B	A	B
	S3_53202688	83.3	3	53202688	A	B	A	A	B	A	B	A	A	A	A	A	A	A	B	A	A	A	A	A	A	A	A	B	A	A	B	A	A	B	B	B	A	-	A	A	B	A	A	B	B	B	B	A	B
	S3_53260490	84.771	3	53260490	A	B	-	A	B	A	B	A	A	A	A	A	A	A	B	A	A	A	A	A	A	A	A	B	A	A	B	A	A	B	B	B	A	A	A	A	B	A	A	B	B	B	B	A	B
	S3_53736795	87.715	3	53736795	A	B	A	A	B	A	B	A	A	A	A	A	A	A	B	A	A	A	A	A	A	A	A	B	A	A	B	A	A	B	B	B	A	A	A	A	B	A	A	B	B	B	B	A	B
	S3_54213215	88.196	3	54213215	A	B	-	A	B	A	B	A	A	A	A	A	A	A	B	A	A	A	A	A	A	A	A	B	A	A	B	A	A	B	B	B	A	A	A	A	B	A	A	B	B	B	B	A	B
	S3_54556800	88.196	3	54556800	A	B	-	A	B	A	B	A	A	A	A	A	A	A	B	A	A	A	A	A	A	A	A	B	A	A	B	A	A	B	-	B	A	A	A	A	B	A	A	B	B	B	B	A	B
	S3_53573308	88.686	3	53573308	A	B	-	A	B	A	B	A	A	A	A	A	A	A	B	A	A	A	A	-	A	A	A	B	A	A	B	A	A	B	B	B	A	-	A	A	B	A	A	B	B	B	B	A	B
	S3_54930513	89.167	3	54930513	A	B	B	A	B	A	B	A	A	A	A	A	A	A	B	A	A	A	A	A	A	A	A	B	A	A	B	A	A	B	B	B	A	-	A	B	B	A	A	B	B	B	B	A	B
	S3_54967360	89.167	3	54967360	A	B	-	A	B	A	B	A	A	A	A	A	A	A	B	A	A	A	A	A	A	A	A	B	A	A	B	A	A	B	B	B	A	B	A	B	B	A	A	B	B	B	B	A	B
	S3_55002305	89.167	3	55002305	A	B	-	A	B	A	B	A	A	A	A	A	A	A	B	A	A	A	A	A	A	A	A	B	A	A	B	A	A	B	B	B	A	B	A	B	B	A	A	B	B	B	B	A	B
	S3_55003488	89.167	3	55003488	A	B	-	A	B	A	B	A	A	A	A	A	A	A	B	A	A	A	A	A	A	A	A	B	A	A	B	A	A	B	B	B	A	B	A	B	B	A	A	B	B	B	B	A	B
	S3_55024364	89.648	3	55024364	A	B	-	A	B	A	B	A	A	A	A	A	A	A	B	A	A	A	A	A	A	A	A	B	A	A	B	A	A	B	B	B	A	B	A	B	B	A	A	B	B	B	B	A	B
	S3_55202196	89.648	3	55202196	A	B	-	A	B	A	B	A	A	A	A	A	A	A	B	A	A	A	A	A	A	A	A	B	A	A	B	A	A	B	-	B	A	B	A	B	B	A	A	B	B	B	B	A	B
	S3_55311781	90.619	3	55311781	A	B	B	B	B	A	B	A	A	A	A	A	A	A	B	A	A	A	A	A	A	A	A	B	A	A	B	A	A	B	-	B	A	B	A	B	B	A	A	B	B	B	B	A	B
	S3_56071120	93.172	3	56071120	A	B	-	B	-	A	B	A	A	A	A	A	A	A	B	A	A	B	A	A	A	A	A	B	A	A	B	A	A	B	B	B	A	B	A	B	B	A	A	B	B	B	B	A	B
	S3_56098157	93.172	3	56098157	A	B	-	B	-	A	B	A	A	A	A	A	A	A	B	A	A	B	A	A	A	A	A	B	A	A	B	A	A	B	B	B	A	B	A	B	B	A	A	B	B	B	B	A	B
	S3_56147468	93.653	3	56147468	A	B	A	B	B	A	B	A	A	A	A	A	A	A	B	A	A	B	A	A	A	A	A	B	A	A	B	A	A	B	B	A	A	B	A	B	B	A	A	B	B	B	B	A	B
	S3_56159781	93.653	3	56159781	A	B	-	B	B	A	B	A	A	A	A	A	A	A	B	A	A	B	A	A	A	A	A	B	A	A	B	A	A	B	B	A	A	B	A	B	B	A	A	B	B	B	B	A	B
	S3_56614292	93.653	3	56614292	A	B	-	B	B	A	B	A	A	A	A	A	A	A	B	A	A	B	A	A	A	A	A	B	A	A	B	A	A	B	B	A	A	B	A	B	B	A	A	-	B	B	B	A	B
	S3_56272980	94.138	3	56272980	A	B	-	B	B	A	B	A	A	A	A	A	A	A	B	A	A	B	A	A	A	A	A	B	A	A	B	A	A	B	B	A	A	B	A	-	B	A	A	B	B	B	B	A	B
	S3_56723089	94.624	3	56723089	A	B	-	B	B	A	B	A	A	A	A	A	A	A	B	A	A	B	A	A	A	A	A	B	A	A	B	A	A	B	B	A	A	B	A	B	B	A	A	-	B	B	B	A	B
	S3_56758333	94.624	3	56758333	A	B	-	B	B	A	B	A	A	A	A	A	A	A	B	A	A	B	A	A	A	A	A	B	A	A	B	A	A	B	B	A	A	B	A	B	B	A	A	B	B	B	B	A	B
	S3_57363066	97.658	3	57363066	A	B	-	B	B	A	B	A	-	A	B	A	A	A	B	A	A	B	A	A	A	A	A	B	B	A	B	A	A	B	B	A	A	A	A	B	-	A	A	-	B	B	B	A	B
	S3_57895062	106.264	3	57895062	A	B	-	B	B	A	B	A	A	A	B	B	A	A	A	A	A	B	A	B	A	A	B	B	B	A	B	-	-	B	A	A	A	A	A	B	B	A	A	B	B	A	B	A	B
	S3_57945552	109.298	3	57945552	A	B	-	B	B	A	B	A	A	A	B	B	A	A	A	A	A	B	A	B	A	A	B	B	B	A	B	-	A	B	A	A	A	A	A	B	B	A	A	B	B	A	B	A	B
	S3_58173193	109.775	3	58173193	A	B	-	B	B	A	B	A	A	A	B	B	A	A	A	A	A	B	A	B	A	A	B	B	B	A	B	A	B	B	A	A	A	A	A	B	B	A	A	B	B	A	B	A	B
	S3_58322223	111.699	3	58322223	A	B	-	B	B	A	B	A	A	A	B	B	A	A	A	A	A	B	A	B	A	A	B	B	B	A	B	A	B	B	A	A	A	A	A	B	B	A	A	B	B	A	B	B	A
	S3_58609923	113.155	3	58609923	A	B	A	B	B	B	B	A	A	A	B	B	A	A	A	A	A	B	A	B	A	A	B	B	B	A	B	A	-	B	A	A	-	A	A	B	B	A	A	B	B	A	B	B	A
	S3_58661239	114.612	3	58661239	A	B	-	B	B	B	B	A	A	A	B	B	A	A	A	A	A	B	A	B	A	A	B	B	B	A	B	A	-	B	A	A	-	A	A	B	B	A	A	B	B	A	B	B	A
	S3_58769509	115.093	3	58769509	A	B	B	B	B	B	B	A	A	B	B	-	A	A	A	A	A	B	A	B	A	A	B	B	B	A	B	A	-	B	A	A	-	A	A	B	B	A	A	B	B	A	B	B	A
	S3_59320416	117.62	3	59320416	B	B	B	B	B	B	B	A	A	B	B	B	A	A	A	A	A	B	A	B	A	A	B	B	B	A	B	A	B	B	-	A	-	A	A	B	B	A	A	B	B	A	B	B	A
	S3_59558281	119.601	3	59558281	B	B	B	B	B	B	B	A	A	B	B	B	A	A	A	A	A	B	A	B	A	A	B	B	B	A	B	A	B	B	-	A	-	A	A	B	B	A	A	B	B	A	A	B	A
	S3_59653421	119.601	3	59653421	B	B	B	B	B	B	B	A	A	B	B	B	A	A	A	A	A	B	A	B	A	A	B	B	B	A	B	A	B	B	A	A	-	A	A	B	B	A	A	B	B	A	A	B	A
	S3_59703267	120.572	3	59703267	B	B	B	B	B	B	B	A	A	B	B	B	A	A	A	A	A	B	A	B	A	A	B	B	B	A	B	A	B	B	A	A	A	A	B	B	B	A	A	B	B	A	A	B	A
	S3_60156388	122.515	3	60156388	B	B	B	B	B	B	B	A	A	B	B	B	A	A	A	A	A	B	A	B	A	A	B	B	B	A	B	A	B	B	A	A	-	A	B	B	B	A	A	B	B	A	A	B	A
	S3_60472854	124.992	3	60472854	B	B	B	B	B	B	B	A	A	B	B	A	B	A	A	A	A	B	A	B	A	A	B	B	B	A	B	A	B	B	A	A	B	A	B	B	B	A	A	B	B	A	A	B	A
	S3_62227041	130.999	3	62227041	B	B	B	B	B	B	B	A	A	B	B	A	B	A	-	A	A	B	A	B	A	A	B	A	B	A	B	A	B	B	A	A	-	A	B	-	B	B	A	-	B	A	A	B	A
	S3_62427677	130.999	3	62427677	B	B	B	B	B	B	B	A	A	B	B	A	B	A	-	A	A	B	A	B	A	A	B	A	B	A	B	A	B	B	A	A	B	A	B	B	B	B	A	-	B	A	A	B	A
	S3_64850692	137.706	3	64850692	B	B	B	B	B	B	B	A	A	A	B	A	B	A	B	A	A	A	-	B	A	B	B	A	B	B	B	A	-	B	A	A	B	A	B	B	A	B	A	-	B	A	A	B	A
	S3_66863803	147.722	3	66863803	B	B	B	B	B	B	A	A	A	A	B	A	A	A	B	A	A	A	B	A	A	B	B	B	B	B	B	A	A	B	A	A	B	-	B	B	A	B	A	B	B	B	B	B	A
	S3_67964896	148.722	3	67964896	B	B	B	B	B	B	A	A	A	B	B	A	A	A	B	A	A	A	B	A	A	B	B	B	B	B	B	A	A	B	A	A	B	A	B	B	A	B	A	-	B	B	B	A	A
	S3_67290814	149.207	3	67290814	B	B	B	B	B	B	A	A	A	B	B	A	A	A	B	A	A	A	-	A	A	B	B	B	B	B	B	A	A	B	A	A	B	A	B	B	A	B	A	B	B	B	B	A	A
	S3_67683758	149.207	3	67683758	B	B	B	B	B	B	A	A	A	B	B	A	A	A	B	A	A	A	A	A	A	B	B	B	B	B	B	A	A	B	A	A	B	A	B	B	A	B	A	B	B	B	B	A	A
	S3_68057834	150.723	3	68057834	B	B	B	B	B	B	A	A	A	B	A	A	A	A	B	A	A	A	-	A	A	B	B	B	B	B	B	A	A	B	A	A	B	A	B	B	A	B	A	B	B	B	B	A	A
	S3_68182993	151.218	3	68182993	B	B	B	B	B	B	A	A	A	B	A	A	A	A	B	A	A	A	-	A	A	B	B	B	B	B	B	A	A	B	A	A	B	A	B	B	A	B	A	B	B	B	B	A	A
	S3_68326354	151.713	3	68326354	B	B	B	B	B	B	A	A	A	B	A	A	A	A	B	A	A	A	A	A	A	B	A	B	B	B	B	A	A	B	A	A	B	A	B	B	A	B	A	-	B	B	B	A	A
	S3_68433480	151.713	3	68433480	B	B	B	B	B	B	A	A	A	B	A	A	A	A	B	A	A	A	-	A	A	B	A	B	B	B	B	A	A	B	A	A	B	A	B	B	A	B	A	B	B	B	B	A	A
	S3_69082904	153.26	3	69082904	B	B	B	B	B	B	A	A	A	B	A	A	A	A	B	A	A	A	-	A	A	B	A	B	B	B	B	A	A	B	A	A	B	A	B	B	A	B	A	-	B	B	B	A	A
	S3_69235019	154.27	3	69235019	B	B	B	B	B	B	A	A	B	B	A	A	A	A	B	A	A	A	B	A	A	B	A	B	B	B	B	A	A	B	A	A	B	A	B	B	A	B	A	-	B	B	B	A	A
	S3_69610570	155.786	3	69610570	B	B	B	B	B	B	A	A	B	B	A	A	A	A	B	A	A	A	B	A	A	B	A	B	B	B	B	A	A	B	A	A	B	A	B	-	A	B	A	B	B	B	A	B	A
	S3_70013744	156.776	3	70013744	B	B	B	B	B	B	A	A	B	B	A	A	A	A	B	A	A	A	A	A	A	B	A	B	B	B	B	A	A	B	A	A	B	A	B	-	A	B	A	-	B	B	A	B	A
	S3_70085121	156.776	3	70085121	B	B	B	B	B	B	A	A	B	B	A	A	A	A	B	A	A	A	-	A	A	B	A	B	B	B	B	A	A	B	A	A	B	A	B	-	A	B	A	B	B	B	A	B	A
	S3_70253248	156.776	3	70253248	B	B	B	B	B	B	A	A	B	B	A	A	A	A	B	A	A	A	A	A	A	B	A	B	B	B	B	A	A	B	-	A	B	A	B	A	A	B	A	B	B	B	A	B	A
	S3_70335383	157.271	3	70335383	B	B	B	B	B	B	A	A	B	B	A	A	A	A	B	A	A	A	A	A	A	B	A	B	B	B	B	A	A	B	-	A	B	A	A	-	A	B	A	-	B	B	A	B	A
	S3_69698464	158.346	3	69698464	B	B	B	B	B	B	A	A	B	B	A	A	A	A	B	A	A	A	A	A	A	B	A	B	B	B	B	A	A	B	A	A	B	A	B	-	A	B	A	B	B	B	A	B	A
	S3_69713460	158.346	3	69713460	B	B	B	B	-	B	A	A	B	B	A	A	A	A	B	A	A	A	-	A	A	-	A	B	B	B	B	A	A	B	-	A	B	A	B	-	A	B	A	B	B	B	A	B	A
	S3_70818340	161.19	3	70818340	B	B	B	B	A	B	A	A	B	B	A	A	A	A	B	A	A	A	B	B	A	B	A	A	A	B	B	A	A	B	A	A	B	A	A	-	A	B	A	-	B	B	A	B	A
	S3_71061685	161.685	3	71061685	B	B	B	B	A	B	A	A	B	B	A	A	A	A	B	A	A	A	B	B	A	B	A	-	A	A	B	A	A	B	A	A	B	A	A	A	A	B	A	-	B	B	A	B	A
	S3_71232951	161.685	3	71232951	B	B	B	B	A	B	A	A	B	B	A	A	A	A	B	A	A	A	B	B	A	B	A	A	A	A	B	A	A	B	A	A	B	A	A	A	A	B	A	-	B	B	A	B	A
	S3_71643358	162.656	3	71643358	B	B	B	B	A	B	A	A	B	B	A	A	A	A	B	A	A	A	B	B	A	B	A	B	A	A	B	A	A	B	A	A	B	A	A	A	A	B	A	B	B	B	A	B	A
	S3_71682243	163.128	3	71682243	B	B	B	B	A	B	A	A	B	B	A	A	A	A	B	A	A	A	B	B	A	B	A	B	A	A	B	A	A	B	-	A	B	A	A	A	A	B	A	-	B	B	A	B	A
	S3_71744039	163.128	3	71744039	B	B	B	B	A	B	A	A	B	B	A	A	A	A	B	A	A	A	B	B	A	B	A	B	A	A	B	A	A	B	A	A	B	A	A	A	A	B	A	B	B	B	A	B	A
	S3_71926787	164.614	3	71926787	B	B	B	B	A	B	A	A	B	B	B	A	A	A	B	A	A	A	B	B	A	B	A	B	A	A	B	A	A	B	-	A	B	A	A	-	A	B	A	-	B	B	A	B	A
	S3_72059993	164.614	3	72059993	B	B	B	B	A	B	A	A	B	B	B	A	A	A	B	A	A	A	B	B	A	B	A	B	A	A	B	A	A	B	A	A	B	A	A	A	A	B	A	-	B	B	A	B	A
	S3_72144463	164.614	3	72144463	B	B	B	B	A	B	A	A	B	B	B	A	A	A	B	A	A	A	B	B	A	B	A	B	A	A	B	A	A	B	-	A	B	A	A	A	A	B	A	-	B	B	A	B	A
	S3_72567141	165.104	3	72567141	B	B	B	B	A	B	A	A	B	B	B	A	A	A	B	A	A	A	B	B	A	-	A	B	A	A	B	A	A	B	-	A	B	A	A	-	A	B	A	-	B	B	A	B	A
	S3_72645506	165.614	3	72645506	B	B	-	B	A	B	A	A	-	B	B	A	A	A	B	A	A	A	B	B	A	-	A	B	A	A	B	A	A	B	A	A	B	A	A	-	A	B	A	-	B	B	A	B	A
	S3_72645716	165.614	3	72645716	B	B	B	B	A	B	A	A	B	B	B	A	A	A	B	A	A	A	B	B	A	-	A	B	A	A	B	A	A	B	A	A	B	A	A	-	A	B	A	-	B	B	A	B	A
	S3_72880670	166.645	3	72880670	B	B	B	B	A	B	A	A	B	B	B	A	A	A	B	A	A	A	B	B	B	B	A	B	A	A	B	A	A	B	A	A	B	A	A	-	A	B	A	-	B	B	-	B	A
	S3_73014943	166.645	3	73014943	B	B	B	B	A	B	A	A	B	B	B	A	A	A	B	A	A	A	B	B	B	B	A	B	A	A	B	A	A	B	A	A	B	A	A	A	A	B	A	-	B	B	A	B	A
	S3_73024918	166.645	3	73024918	B	B	B	B	A	B	A	A	B	B	B	A	A	A	B	A	A	A	B	B	B	B	A	-	A	A	B	A	A	B	A	A	B	A	A	A	A	B	A	B	B	B	A	B	A
	S3_73060082	167.135	3	73060082	B	B	B	B	A	B	A	A	B	B	B	A	A	A	A	A	A	A	B	B	B	B	A	B	A	A	B	A	A	B	A	A	B	A	A	-	A	B	A	B	B	B	A	B	A
	S3_73091228	167.616	3	73091228	B	B	B	B	A	B	A	A	B	B	B	A	A	A	A	A	A	A	B	B	B	B	A	B	A	A	B	A	A	B	B	A	B	A	A	A	A	B	A	B	B	B	A	B	A
	S3_73163918	168.597	3	73163918	B	B	B	B	A	B	A	A	B	B	B	A	A	A	A	A	A	A	B	B	B	B	A	B	A	A	B	A	A	B	A	A	B	A	A	-	A	B	A	B	B	B	A	B	A
	S3_73265013	169.092	3	73265013	B	B	B	B	A	B	A	A	B	B	B	A	A	A	A	A	A	A	B	B	B	B	B	B	A	A	B	A	A	B	A	A	B	A	A	-	A	B	A	-	B	B	A	B	A
	S3_73444705	170.092	3	73444705	B	B	B	B	A	B	A	A	B	B	B	A	A	A	A	A	A	A	B	B	B	-	B	B	A	A	B	A	A	B	B	A	B	A	A	-	A	B	A	B	B	B	A	B	A
	S3_73796756	170.092	3	73796756	B	B	B	B	A	B	A	A	B	B	B	A	A	A	A	A	A	A	B	B	B	B	B	B	A	A	B	A	A	B	B	A	B	A	A	-	A	B	A	B	B	B	A	B	A
	S4_542753	0	4	542753	A	A	A	B	B	A	A	A	B	A	A	A	A	B	B	A	B	B	B	A	A	B	A	B	B	A	B	B	A	B	B	A	B	A	A	A	A	B	B	A	A	B	A	A	B
	S4_714976	0	4	714976	A	A	A	B	B	A	A	A	B	A	A	A	A	B	B	A	B	B	B	A	A	B	A	B	B	A	B	B	A	B	B	A	B	A	A	A	A	B	B	A	A	B	A	A	B
	S4_874899	0	4	874899	A	A	A	B	B	A	A	-	B	A	A	A	A	B	B	A	B	B	B	A	A	B	A	B	B	A	B	B	A	B	B	A	B	A	A	A	A	B	B	A	A	B	A	A	B
	S4_958815	0.98	4	958815	A	A	A	B	B	A	A	A	B	A	A	A	A	B	B	A	B	B	B	A	A	B	A	B	B	A	B	B	A	B	B	A	B	A	A	-	A	B	B	A	A	B	A	A	B
	S4_1008264	1.452	4	1008264	A	A	A	B	B	A	A	A	B	A	A	A	A	B	B	A	B	B	B	A	A	B	A	B	B	A	B	A	A	B	B	A	B	A	A	A	A	B	B	A	A	B	A	A	B
	S4_1008292	1.452	4	1008292	A	A	A	B	B	A	A	A	B	A	A	A	A	B	B	A	B	B	B	A	A	B	A	B	B	A	B	A	A	B	B	A	B	A	A	A	A	B	B	A	A	B	A	A	B
	S4_1088391	2.881	4	1088391	A	A	A	B	B	A	A	A	B	A	B	A	A	B	B	A	B	B	B	A	A	B	A	B	B	A	B	A	A	B	B	A	B	A	A	A	A	B	B	A	A	B	A	A	B
	S4_1114872	3.825	4	1114872	A	A	A	B	B	A	A	A	B	A	B	A	A	B	B	A	B	B	B	A	A	B	A	B	B	A	B	B	A	B	B	A	B	A	A	A	A	B	B	A	A	B	A	A	B
	S4_1224402	4.768	4	1224402	A	A	A	B	B	A	A	A	A	A	B	A	A	B	B	A	B	B	B	A	A	B	A	B	B	A	B	B	A	B	B	A	A	A	A	A	A	B	B	A	A	B	A	A	B
	S4_1380060	6.692	4	1380060	A	A	A	B	B	A	A	A	A	A	B	A	A	B	B	A	B	B	B	A	A	B	A	B	B	A	B	B	B	B	B	A	A	A	A	A	A	B	B	A	A	B	A	A	B
	S4_1436746	7.636	4	1436746	A	A	A	B	B	A	A	A	A	A	B	A	A	B	B	A	B	B	B	A	A	B	A	B	B	A	B	B	B	B	B	A	A	A	A	A	A	B	B	A	A	B	A	A	B
	S4_1659496	8.107	4	1659496	A	A	A	B	B	A	A	A	A	B	B	A	A	B	B	A	B	B	B	A	A	B	A	B	B	A	B	B	B	B	B	A	A	A	A	A	A	B	B	A	A	B	A	A	B
	S4_1787962	8.107	4	1787962	A	A	A	B	B	A	A	A	A	B	B	A	A	B	B	A	B	B	B	A	A	B	A	B	B	A	B	B	B	B	B	A	A	A	A	A	A	B	B	A	A	B	A	A	B
	S4_2641118	9.564	4	2641118	A	A	A	B	B	A	A	A	A	B	B	A	A	B	B	A	B	B	B	A	A	B	A	B	B	A	B	B	-	B	B	B	A	A	A	A	A	B	B	A	A	B	A	A	B
	S4_2675314	10.517	4	2675314	A	A	A	B	B	A	A	A	A	B	B	A	A	B	B	A	B	B	B	A	B	B	A	B	B	A	B	B	-	B	B	B	A	A	A	A	A	B	B	A	A	B	A	A	B
	S4_3041604	10.517	4	3041604	A	A	A	B	B	A	A	A	A	B	B	A	A	B	B	A	B	B	B	A	B	B	A	B	B	A	B	B	A	B	B	B	A	A	A	A	A	B	B	A	A	B	A	A	B
	S4_3380989	11.46	4	3380989	A	A	A	B	B	A	A	A	A	B	B	A	A	B	B	A	B	B	B	A	B	B	A	B	B	A	B	B	A	B	B	B	A	A	A	A	A	B	B	A	A	B	A	A	B
	S4_3601239	12.889	4	3601239	A	A	A	B	B	A	A	A	A	B	B	A	B	B	B	A	B	B	B	A	B	B	A	B	B	A	B	B	A	B	B	B	A	A	A	A	A	B	B	A	A	B	A	A	B
	S4_3833721	13.833	4	3833721	A	A	A	B	B	A	A	A	A	B	B	A	B	B	B	A	B	B	B	A	B	B	A	B	B	A	B	A	A	B	B	B	A	A	A	A	A	B	B	A	A	B	A	A	B
	S4_3814343	14.3	4	3814343	A	A	A	B	B	A	A	A	A	B	B	A	B	B	B	A	B	B	B	A	B	B	A	B	B	A	B	A	A	B	B	B	A	A	A	A	A	B	B	A	A	B	A	A	B
	S4_4237774	16.729	4	4237774	A	A	A	B	B	A	A	A	A	B	B	A	B	B	B	A	B	B	B	A	B	B	A	B	B	A	B	A	B	A	B	B	A	A	A	A	A	B	B	A	A	B	A	A	A
	S4_4350641	18.158	4	4350641	A	A	A	B	B	A	A	A	A	B	B	A	A	B	B	A	B	B	B	A	B	B	A	B	B	A	A	A	B	A	B	B	A	A	A	A	A	B	B	A	A	B	A	A	A
	S4_4505415	20.101	4	4505415	A	B	A	B	B	A	A	B	A	B	B	A	A	B	B	A	B	B	B	A	B	B	A	B	B	A	A	A	B	A	B	B	A	A	A	A	A	B	B	A	A	B	A	A	A
	S4_4553845	20.577	4	4553845	A	B	A	B	B	A	A	B	A	B	B	A	A	B	B	A	B	B	B	A	B	B	A	B	B	A	A	A	-	A	B	B	A	A	A	A	A	A	B	A	A	B	A	A	A
	S4_4685387	21.049	4	4685387	A	B	A	B	B	A	A	B	A	B	B	A	A	B	B	A	B	B	B	A	B	B	A	B	B	A	A	A	-	A	B	B	A	A	A	A	A	A	B	A	A	B	A	A	A
	S4_4754708	21.52	4	4754708	A	B	A	B	B	A	A	B	A	B	B	A	A	B	B	A	B	B	B	A	B	B	A	B	B	A	A	A	A	A	B	B	A	A	A	A	A	B	B	A	A	B	A	A	A
	S4_5026313	22.949	4	5026313	A	B	A	B	B	A	A	B	A	B	B	A	A	B	B	A	B	B	B	A	B	B	A	B	B	A	A	A	A	A	B	B	A	A	A	A	A	A	B	A	A	B	B	A	A
	S4_5155783	23.417	4	5155783	A	B	A	B	B	B	A	B	A	B	B	A	A	B	B	A	B	B	B	A	B	B	A	B	B	A	A	A	A	A	B	B	A	A	A	A	A	A	B	A	A	B	B	A	A
	S4_5338415	24.859	4	5338415	A	B	A	B	B	B	A	B	A	B	B	A	A	B	B	A	B	B	B	A	B	B	A	B	B	A	A	A	A	A	B	B	A	A	A	A	A	A	B	A	A	B	B	A	A
	S4_5536033	25.331	4	5536033	A	B	A	B	B	B	A	B	A	B	B	A	A	B	B	A	B	B	B	A	B	B	A	B	B	A	A	A	A	A	B	B	A	A	A	A	A	A	B	A	A	B	B	A	A
	S4_5655217	27.808	4	5655217	A	B	A	B	B	B	A	B	A	B	B	A	A	B	B	A	B	B	B	A	B	B	A	B	B	A	A	A	B	A	B	B	A	A	A	A	A	-	B	A	A	B	B	A	A
	S4_5828909	27.808	4	5828909	A	B	A	B	B	B	A	B	A	B	B	A	A	B	B	A	B	B	B	A	B	B	A	B	B	A	A	A	-	A	B	B	A	A	A	A	A	-	B	A	A	B	B	A	A
	S4_5928247	31.314	4	5928247	A	B	A	B	A	B	A	B	A	B	B	A	A	B	A	A	B	B	B	A	B	A	A	B	B	A	A	A	B	B	B	B	A	A	A	A	A	-	B	A	A	B	B	A	A
	S4_6045338	32.771	4	6045338	A	B	A	B	A	B	A	B	A	B	B	A	A	B	A	A	B	B	B	A	B	A	A	B	B	A	A	A	-	B	B	B	A	A	A	A	A	-	B	B	B	B	B	A	A
	S4_6334781	34.752	4	6334781	A	B	A	B	A	B	A	B	A	B	B	B	A	B	A	A	B	B	B	A	B	A	A	B	B	A	A	A	-	B	B	B	A	A	A	A	A	-	B	B	B	B	B	A	A
	S4_6771493	37.817	4	6771493	A	B	A	B	A	B	A	B	A	B	B	B	B	B	A	A	B	B	B	A	B	A	A	B	-	A	A	A	-	B	B	B	A	A	A	A	A	B	B	B	B	A	B	A	A
	S4_6756630	38.298	4	6756630	A	B	A	B	A	B	A	B	A	B	B	B	B	B	A	A	B	B	B	A	B	A	A	B	-	A	A	A	A	B	B	B	A	A	A	A	A	A	B	B	B	A	B	A	A
	S4_6703433	38.774	4	6703433	A	B	A	B	A	B	A	B	A	B	B	B	B	B	A	A	B	B	B	A	B	A	A	B	-	A	A	A	A	B	B	B	A	A	A	A	A	A	B	B	B	A	B	A	A
	S4_6902829	39.745	4	6902829	A	B	A	B	A	B	A	B	A	B	B	B	B	B	A	A	B	B	B	A	B	A	A	B	-	A	A	A	-	B	B	B	A	A	A	A	A	A	B	B	B	A	B	A	A
	S4_7112933	41.707	4	7112933	A	B	A	B	A	B	A	B	A	B	B	B	B	B	A	A	B	B	B	A	B	A	A	B	B	A	B	A	A	B	B	B	A	A	A	A	A	B	B	B	B	A	B	A	A
	S4_7201211	42.659	4	7201211	A	B	A	B	A	B	A	B	A	B	B	B	B	B	A	A	B	B	B	A	B	A	A	B	B	A	B	A	A	B	B	B	A	A	A	A	A	-	B	B	B	A	B	A	A
	S4_7338336	43.127	4	7338336	A	B	A	B	A	B	A	B	A	B	B	B	B	B	A	A	B	B	B	A	B	A	A	B	B	A	B	A	A	B	B	B	A	A	A	A	A	B	B	B	B	A	B	A	A
	S4_12385447	67.491	4	12385447	-	B	B	A	A	B	A	A	B	B	B	A	B	B	A	B	B	B	B	A	B	A	A	B	B	B	A	A	-	B	A	B	B	B	A	B	B	B	B	B	B	A	A	A	A
	S4_33937965	69.452	4	33937965	A	B	B	A	A	B	A	A	B	B	B	A	B	B	A	B	B	B	B	A	A	A	A	B	B	B	A	A	-	B	A	B	B	B	A	B	B	B	B	B	B	A	A	A	A
	S4_45522487	70.414	4	45522487	A	B	B	A	A	B	A	A	B	B	B	A	B	B	A	B	B	B	B	A	A	A	A	B	B	B	A	A	-	B	A	B	B	B	A	B	B	B	B	B	B	A	A	A	A
	S4_46851857	70.886	4	46851857	A	B	B	A	A	B	A	A	B	B	B	A	B	B	A	B	B	B	B	A	A	A	A	B	B	B	A	A	A	B	A	B	B	B	A	B	B	B	B	B	B	A	A	A	A
	S4_49719466	73.339	4	49719466	A	B	B	A	A	B	A	A	B	B	B	A	B	B	B	B	B	B	B	A	A	A	A	B	B	B	A	A	A	B	A	B	B	B	A	A	B	A	B	B	B	A	A	A	A
	S4_49816083	73.339	4	49816083	A	B	B	A	A	B	A	A	B	B	B	A	B	B	B	B	B	B	B	A	A	A	A	B	B	B	A	A	-	B	A	B	B	B	A	A	B	A	B	B	B	A	A	A	A
	S4_49555161	73.81	4	49555161	A	B	B	A	A	B	A	A	B	B	B	A	B	B	B	B	B	B	B	A	A	A	A	B	B	B	A	A	-	B	A	B	B	B	A	A	B	A	B	B	B	A	A	A	A
	S4_50569113	74.772	4	50569113	A	B	-	A	A	B	A	A	B	B	B	A	B	B	B	B	B	B	B	A	A	A	A	B	B	B	A	A	-	B	A	B	B	B	A	A	B	A	B	B	B	A	A	A	A
	S4_50852947	74.772	4	50852947	A	B	-	A	A	B	A	A	B	B	B	A	B	B	B	B	B	B	B	A	A	A	A	B	B	B	A	A	-	B	A	B	B	B	A	A	B	A	B	B	B	A	A	A	A
	S4_50967702	74.772	4	50967702	A	B	-	A	A	B	A	A	B	B	B	A	B	B	B	B	B	B	B	A	A	A	A	B	B	B	A	A	-	B	-	B	B	B	A	A	B	A	B	B	B	A	A	A	A
	S4_50569448	75.248	4	50569448	A	B	B	A	A	B	A	A	B	B	B	A	B	B	B	B	B	B	B	A	A	A	A	B	B	B	A	A	A	B	A	B	B	B	A	A	B	A	B	B	B	A	A	A	A
	S4_51235297	77.677	4	51235297	A	B	A	A	A	B	A	A	B	B	B	A	B	B	B	B	B	B	B	A	A	A	A	B	B	B	A	A	A	B	A	B	B	B	A	A	B	A	A	B	B	A	A	A	A
	S4_51605168	78.63	4	51605168	A	B	A	A	A	B	A	A	B	B	B	A	B	B	B	B	B	B	B	A	A	A	A	B	B	B	A	A	A	B	A	B	B	B	A	A	B	A	A	B	B	A	A	A	A
	S4_52063004	82.679	4	52063004	A	B	A	A	A	A	A	A	B	B	B	A	B	B	A	B	B	B	B	A	A	A	A	B	B	B	A	A	A	A	A	B	B	B	A	A	B	A	A	B	B	A	A	A	A
	S4_52350711	83.16	4	52350711	A	B	A	A	A	A	A	A	B	B	B	A	B	B	A	B	B	B	B	A	A	-	A	B	B	B	A	A	A	A	A	B	B	B	A	A	B	A	A	B	B	A	A	A	A
	S4_52589452	84.122	4	52589452	A	B	A	A	A	A	A	A	B	B	B	A	B	B	A	B	B	A	B	A	A	A	A	B	B	B	A	A	A	A	A	B	B	B	A	A	B	A	A	B	B	A	A	A	A
	S4_52416227	85.074	4	52416227	A	B	A	A	A	A	A	A	B	B	B	A	B	B	A	B	B	A	B	A	A	-	A	B	B	B	A	A	A	A	A	B	B	B	A	A	B	A	A	B	B	A	A	A	A
	S4_52459678	85.546	4	52459678	A	B	A	A	A	A	A	A	B	B	B	A	B	B	A	B	B	A	B	A	A	-	A	B	B	B	A	A	A	A	A	B	B	B	A	A	B	A	A	B	B	A	A	A	A
	S4_53019337	87.002	4	53019337	A	B	A	A	A	A	B	A	B	B	B	A	B	B	A	B	B	A	B	A	A	-	A	B	B	B	A	A	A	A	A	B	B	B	A	A	B	A	A	B	B	A	A	A	A
	S4_53033929	87.002	4	53033929	A	B	A	A	A	A	B	A	B	B	B	A	B	B	A	B	B	A	B	A	A	-	A	B	B	B	A	A	A	A	A	B	B	B	A	A	B	A	A	B	B	A	A	A	A
	S4_53315480	87.002	4	53315480	A	B	A	A	-	A	B	A	B	B	B	A	B	B	A	B	B	A	B	A	A	-	A	B	B	B	A	A	A	A	A	B	B	B	A	A	B	A	A	B	B	A	A	A	A
	S4_53910310	88.488	4	53910310	A	B	A	A	A	A	B	A	B	B	B	A	B	B	A	B	B	A	B	A	A	A	A	B	B	B	A	A	A	A	A	B	B	B	A	A	B	A	A	B	B	A	A	A	A
	S4_54046986	88.969	4	54046986	A	B	A	A	A	A	B	A	B	B	B	A	B	B	A	B	B	A	B	A	A	-	A	B	B	B	A	A	A	A	A	B	B	B	A	A	B	A	A	B	B	A	A	A	A
	S4_54119622	88.969	4	54119622	A	B	A	A	A	A	B	A	B	B	B	A	B	B	A	B	B	A	B	A	A	A	A	B	B	B	A	A	A	A	A	B	B	B	A	A	B	A	A	B	B	A	A	A	A
	S4_54411241	89.45	4	54411241	A	B	A	A	A	A	B	B	B	B	B	A	B	B	A	B	B	A	B	A	A	A	A	B	B	B	A	A	A	A	A	B	B	B	A	A	B	A	A	B	B	A	A	A	A
	S4_54682676	90.892	4	54682676	A	B	A	A	A	A	B	B	B	B	B	A	B	B	A	B	B	A	B	A	A	A	A	A	B	B	A	A	A	A	A	B	B	B	A	A	B	A	A	B	B	A	A	A	A
	S4_54699856	90.892	4	54699856	A	B	A	A	A	A	B	B	B	B	B	A	B	B	A	B	B	A	B	A	A	A	A	A	B	B	A	A	A	A	A	B	B	B	A	A	B	A	A	B	B	A	A	A	A
	S4_54826259	91.364	4	54826259	A	B	A	A	A	A	B	B	B	B	B	A	B	B	A	B	B	A	B	A	A	A	A	A	B	B	A	B	A	A	A	B	B	B	A	-	B	A	A	B	B	A	A	A	A
	S4_54852906	91.836	4	54852906	A	B	A	A	A	A	B	B	B	B	B	A	B	B	A	B	B	A	B	A	A	A	A	A	B	B	A	B	A	A	A	B	B	B	A	-	B	A	A	B	B	A	A	A	A
	S4_54869312	92.788	4	54869312	A	B	A	A	A	A	B	B	B	B	B	A	B	B	A	B	B	A	B	A	A	A	A	A	B	B	A	B	A	A	A	B	B	B	A	A	B	A	A	B	B	A	A	A	A
	S4_54999925	93.26	4	54999925	A	B	A	A	A	A	B	B	B	B	B	A	B	B	A	B	B	A	B	A	A	A	A	A	B	B	-	B	A	A	A	B	B	B	A	A	B	A	A	B	B	A	A	A	A
	S4_55062632	93.732	4	55062632	A	B	A	A	A	A	B	B	B	B	B	A	B	B	A	B	B	A	B	A	A	A	A	A	B	B	-	B	A	A	A	B	B	B	A	A	B	A	A	B	B	A	A	A	A
	S4_55796028	96.185	4	55796028	A	B	A	A	A	B	B	B	B	B	A	A	B	B	A	B	A	A	B	A	A	A	A	A	B	B	A	B	A	A	A	B	B	B	A	A	B	A	A	B	B	A	A	A	A
	S4_55749735	98.662	4	55749735	A	B	A	A	A	B	B	B	B	B	A	A	B	B	A	B	A	A	B	A	A	A	A	A	B	B	-	B	A	B	B	B	B	B	A	-	B	A	A	B	B	A	A	A	A
	S4_55765908	99.143	4	55765908	A	B	A	A	A	B	B	B	B	B	A	A	B	B	A	B	A	A	B	A	A	A	A	A	B	B	-	B	A	-	B	B	B	B	A	-	B	A	A	B	B	A	A	A	A
	S4_56318118	100.628	4	56318118	A	B	A	A	B	B	B	B	B	B	A	A	B	B	A	B	A	A	B	A	A	A	A	A	B	B	A	B	A	-	B	B	B	B	A	A	B	A	A	B	B	A	A	A	A
	S4_56380409	100.628	4	56380409	A	B	A	A	B	B	B	B	B	B	A	A	B	B	A	B	A	A	B	A	A	A	A	A	B	B	A	B	A	A	B	B	B	B	A	-	B	A	A	B	B	A	A	A	A
	S4_56534234	102.099	4	56534234	A	B	A	A	B	B	B	B	B	B	A	A	B	B	A	B	A	A	B	A	A	A	A	A	B	B	A	B	A	A	B	B	B	B	A	A	B	A	A	B	B	A	A	A	A
	S4_56672588	105.605	4	56672588	A	B	A	A	B	B	B	B	B	B	A	A	B	B	A	B	A	A	B	B	A	A	B	A	B	B	A	B	A	A	B	B	B	B	A	A	B	A	A	B	B	A	A	A	A
	S4_56732492	108.67	4	56732492	A	B	A	A	B	B	B	B	B	B	A	A	B	B	A	B	A	A	B	B	B	A	B	A	B	B	-	B	A	A	A	B	B	B	A	-	B	A	A	B	B	A	A	A	A
	S4_56778722	109.651	4	56778722	A	B	A	A	B	B	B	B	B	B	A	A	B	B	A	B	A	A	B	B	B	A	B	A	B	B	-	B	A	A	B	B	B	B	A	-	B	A	A	B	B	A	A	A	A
	S4_56835950	109.651	4	56835950	A	B	A	A	B	B	B	B	B	B	A	A	B	B	A	B	A	A	B	B	B	A	B	A	B	B	A	B	A	A	B	B	B	B	A	A	B	A	A	B	B	A	A	A	A
	S4_56844040	109.651	4	56844040	A	B	A	A	B	B	B	B	B	B	A	A	B	B	A	B	A	A	B	B	B	A	B	A	B	B	-	B	A	A	B	B	B	B	A	-	B	A	A	B	B	A	A	A	A
	S4_57450732	113.228	4	57450732	A	B	A	A	B	B	B	B	B	B	A	A	B	B	A	B	A	A	B	B	B	B	B	A	B	B	-	B	A	A	B	A	B	B	A	-	B	A	A	B	B	A	A	A	A
	S4_57456389	113.228	4	57456389	A	B	A	A	B	B	B	B	B	B	A	A	B	B	A	B	A	A	B	B	B	B	B	A	B	B	A	B	A	A	B	A	B	B	A	A	B	A	A	B	B	A	A	A	A
	S4_57494548	114.699	4	57494548	A	B	A	A	B	B	B	B	B	B	A	A	B	B	A	B	A	A	B	B	B	B	B	A	B	B	A	B	A	A	B	A	B	B	A	-	B	A	A	B	B	B	A	A	A
	S4_57543338	115.689	4	57543338	A	-	A	A	B	B	B	B	B	B	A	A	B	B	A	B	A	A	B	B	-	B	B	A	B	B	A	-	A	A	B	A	B	-	A	-	B	A	A	B	B	B	A	A	A
	S4_57706725	116.68	4	57706725	A	B	A	A	B	B	B	B	B	B	A	A	B	B	A	B	A	A	A	B	-	B	B	A	B	B	A	B	A	A	B	A	B	B	A	-	B	A	A	B	B	B	A	A	A
	S4_57879331	118.641	4	57879331	A	B	A	B	B	B	B	B	B	B	A	A	B	B	A	B	A	A	A	B	-	B	B	A	B	B	A	B	A	A	A	A	B	B	A	-	B	A	A	B	B	B	A	A	A
	S4_58227917	120.127	4	58227917	A	B	A	B	B	B	B	B	B	B	A	A	B	B	A	B	A	B	A	B	-	B	B	A	B	B	-	B	A	A	B	A	B	-	A	B	B	A	A	B	B	B	A	A	A
	S4_58277289	120.608	4	58277289	A	B	A	B	B	B	B	B	B	B	A	A	B	B	A	B	A	B	A	B	B	B	B	A	B	B	-	A	A	A	B	A	B	B	A	B	B	A	A	B	B	B	A	A	A
	S4_58459316	120.608	4	58459316	A	-	A	B	B	B	B	B	B	B	A	A	B	B	A	B	A	B	A	B	B	B	B	A	B	B	A	A	A	A	B	A	B	B	A	B	B	A	A	B	B	B	A	A	A
	S4_58459238	121.084	4	58459238	A	B	A	B	B	B	B	B	B	B	A	A	B	B	A	B	A	B	A	B	A	B	B	A	B	B	A	A	A	A	B	A	B	B	A	B	B	A	A	B	B	B	A	A	A
	S4_58518962	122.555	4	58518962	A	B	A	B	B	B	B	B	B	B	A	A	B	B	A	B	A	B	A	B	-	B	B	A	B	B	-	A	A	A	B	A	B	B	A	B	B	A	A	B	B	B	A	A	A
	S4_58545795	124.026	4	58545795	A	B	A	B	B	B	B	B	B	B	A	A	B	B	A	B	A	B	A	B	A	B	B	A	B	B	A	B	A	A	B	A	B	B	A	B	B	A	A	B	B	B	A	A	A
	S4_59160570	127.567	4	59160570	A	B	A	B	B	B	B	B	B	B	A	A	B	B	A	B	A	B	B	B	B	B	B	A	B	B	B	B	B	B	B	A	B	B	A	B	B	A	A	B	B	B	A	A	A
	S4_59301462	128.538	4	59301462	A	B	A	B	B	B	B	B	B	B	A	A	B	B	A	B	A	B	B	B	B	B	B	A	B	B	B	B	B	B	A	A	B	-	A	B	B	A	A	B	B	B	A	A	A
	S4_59526825	130.481	4	59526825	A	B	A	B	B	B	B	B	B	B	A	A	B	B	A	B	A	B	B	B	B	B	B	A	B	B	B	B	B	B	A	A	A	B	A	B	B	A	A	B	B	B	A	A	A
	S4_59581661	131.952	4	59581661	A	B	A	B	B	B	B	B	B	B	A	A	B	B	A	B	A	B	B	B	B	B	B	A	B	B	B	B	B	B	A	-	A	B	A	B	B	A	A	B	B	A	A	A	A
	S4_59637043	131.952	4	59637043	A	B	A	B	B	B	B	B	B	B	A	A	B	B	A	B	A	B	B	B	B	B	B	A	B	B	B	B	B	B	A	-	A	B	A	B	B	A	A	B	B	A	A	A	A
	S4_59690256	131.952	4	59690256	A	B	A	B	B	B	B	B	B	B	A	A	B	B	A	B	A	B	B	B	B	B	B	A	B	B	B	B	B	B	A	-	A	B	A	B	B	A	A	B	B	A	A	A	A
	S4_59807941	131.952	4	59807941	A	B	A	B	B	B	B	B	B	B	A	A	B	B	A	B	A	B	B	B	B	B	B	A	B	B	B	B	B	B	A	A	A	B	A	B	B	A	A	B	B	A	A	A	A
	S4_60345799	132.923	4	60345799	A	B	A	B	B	B	B	B	B	B	A	A	B	B	A	B	A	B	B	B	B	B	B	A	B	B	B	B	B	B	A	-	B	B	A	B	B	A	A	B	B	A	A	A	A
	S4_60473534	134.924	4	60473534	A	B	A	B	B	B	B	B	B	B	A	A	B	B	A	B	A	B	B	B	B	B	B	A	B	B	B	B	B	B	A	A	B	-	A	B	B	A	A	B	B	A	A	A	A
	S4_61175058	135.4	4	61175058	A	B	A	B	B	B	B	B	B	B	A	A	B	B	A	B	A	B	B	B	B	B	B	A	B	B	B	B	B	B	A	-	B	B	A	B	B	A	A	B	B	A	A	A	A
	S4_61448923	137.343	4	61448923	A	B	A	B	B	B	B	B	B	B	A	A	B	B	A	B	A	B	B	B	B	B	B	A	B	B	B	B	B	B	A	A	B	B	A	B	B	A	A	B	B	A	A	A	B
	S4_63590098	158.691	4	63590098	A	-	A	B	B	B	B	B	B	B	A	A	B	A	A	B	B	B	A	B	B	B	B	A	B	A	-	B	A	B	B	B	B	B	A	A	B	A	B	B	B	A	-	A	B
	S4_65134658	164.27	4	65134658	A	B	A	B	B	B	B	B	B	B	A	A	B	A	A	B	B	B	A	B	B	A	B	A	B	-	B	B	A	B	B	A	B	A	A	A	B	A	B	B	B	A	-	A	B
	S4_66347323	166.797	4	66347323	A	B	A	B	B	B	B	B	B	B	A	B	B	A	A	B	B	B	A	B	B	A	B	A	B	A	-	B	A	B	B	A	B	A	A	B	B	A	B	B	B	A	-	A	B
	S4_67093105	167.768	4	67093105	A	B	A	B	B	B	B	B	B	B	A	B	B	A	A	B	B	B	A	B	B	A	B	A	B	A	B	B	A	B	B	A	B	A	A	B	B	A	B	B	B	A	-	A	B
	S4_67394333	168.263	4	67394333	A	B	A	B	B	B	B	B	B	B	A	B	B	A	A	B	B	B	A	B	B	A	B	A	B	A	-	B	A	B	B	A	B	B	A	B	B	A	B	B	B	A	A	A	B
	S5_86761	0	5	86761	A	B	B	B	A	B	A	-	B	A	B	A	B	B	B	B	B	A	B	A	A	B	A	A	B	B	B	B	A	A	B	B	A	A	A	A	B	B	A	A	A	A	A	A	B
	S5_406934	0.477	5	406934	A	B	B	B	A	B	A	-	B	A	B	A	B	B	B	B	B	A	B	A	A	B	A	A	B	B	B	B	A	A	B	B	A	A	A	A	B	B	A	A	A	A	A	A	B
	S5_203616	0.957	5	203616	A	B	B	B	A	B	A	-	B	A	B	A	B	B	B	B	B	A	B	A	A	B	A	A	B	B	B	B	A	A	B	B	A	A	A	A	B	B	A	A	A	A	A	A	B
	S5_1244946	1.928	5	1244946	A	B	B	B	A	B	A	-	B	A	A	A	B	B	B	B	B	A	B	A	A	B	A	A	B	B	B	B	A	A	B	B	A	A	A	A	B	B	A	A	A	A	A	A	B
	S5_1171288	2.409	5	1171288	A	B	B	B	A	B	A	-	B	A	A	A	B	B	B	B	B	A	B	A	A	B	A	-	B	B	B	B	A	A	B	B	A	A	A	A	B	B	A	A	A	A	A	A	B
	S5_1444493	3.38	5	1444493	A	B	B	B	A	B	A	-	B	A	A	A	B	B	B	B	B	A	B	A	A	B	A	A	B	B	B	B	A	A	B	B	A	A	A	A	B	B	A	A	A	A	A	A	B
	S5_1530781	5.342	5	1530781	A	B	B	B	A	B	A	-	B	A	A	A	B	B	B	B	B	A	B	A	A	B	A	A	B	B	B	B	A	A	B	B	A	A	A	A	B	B	A	A	A	A	A	A	B
	S5_2928735	10.739	5	2928735	A	B	B	B	A	B	A	-	B	A	A	B	B	A	B	B	A	A	B	A	A	B	A	A	B	B	B	B	A	A	B	B	A	A	A	A	B	B	A	A	A	A	A	A	B
	S5_3134116	12.225	5	3134116	A	B	B	B	A	B	A	-	B	A	A	B	B	A	A	B	A	A	B	A	A	B	A	A	B	B	B	B	-	A	B	B	A	A	A	A	B	B	A	A	A	A	A	A	B
	S5_3041550	13.196	5	3041550	A	B	B	B	A	B	A	-	B	A	A	B	B	A	A	B	A	A	B	A	A	B	A	A	B	B	B	B	A	A	B	B	A	A	A	A	B	B	A	A	A	A	A	A	B
	S5_3462181	16.261	5	3462181	A	B	B	B	A	B	A	A	B	A	B	B	B	A	A	B	A	A	B	A	A	B	A	B	B	B	B	B	-	A	B	B	A	A	A	B	B	B	B	A	A	A	A	A	B
	S5_3703599	17.732	5	3703599	A	B	B	B	A	B	A	A	B	A	B	B	B	A	A	B	A	A	B	A	A	B	A	B	B	B	B	A	-	A	B	B	A	A	A	B	B	B	B	A	A	A	A	A	B
	S5_4123322	21.781	5	4123322	A	B	B	B	A	B	A	A	B	A	B	B	B	A	B	B	B	A	B	A	A	B	A	B	B	B	B	A	A	A	B	B	A	A	A	B	B	B	B	B	B	A	A	A	B
	S5_4246162	22.743	5	4246162	A	B	B	B	A	B	A	A	-	A	B	B	B	A	B	B	B	A	B	A	A	B	A	B	B	B	B	A	A	A	B	B	A	A	A	B	B	B	B	B	B	A	A	B	B
	S5_4909448	29.778	5	4909448	B	B	B	B	A	B	A	A	B	A	B	B	B	A	B	B	B	A	B	A	A	B	A	B	B	B	B	A	A	A	B	A	A	A	A	B	B	B	A	B	B	B	A	B	B
	S5_5041429	32.28	5	5041429	B	B	B	B	A	B	A	A	B	A	B	-	B	A	B	A	B	A	B	A	A	B	A	B	B	B	B	A	A	A	B	A	A	A	A	B	B	B	A	B	B	-	B	B	B
	S5_5887228	35.314	5	5887228	B	B	B	B	A	B	A	A	B	A	B	B	B	A	B	A	B	B	B	A	A	B	A	B	B	B	B	A	A	A	B	A	A	A	A	B	B	B	A	B	B	B	B	B	B
	S5_6866439	39.919	5	6866439	B	B	B	B	A	B	A	A	-	A	B	B	A	A	B	A	B	B	B	A	A	B	A	B	B	B	B	A	A	A	B	A	A	A	A	B	B	B	A	B	B	B	A	A	B
	S5_6806929	40.391	5	6806929	B	B	B	B	A	B	A	A	-	A	B	B	A	A	B	A	B	B	B	A	A	B	A	B	B	B	B	A	-	A	B	A	A	A	A	B	B	B	A	B	B	B	A	A	B
	S5_7243076	44.995	5	7243076	B	A	B	B	A	B	A	A	-	A	B	B	A	B	B	A	B	B	B	A	A	B	A	A	A	B	B	A	A	A	B	A	A	A	A	B	B	B	A	B	B	B	A	A	B
	S5_7698452	45.463	5	7698452	A	A	B	B	A	B	A	A	-	A	B	B	A	B	B	A	B	B	B	A	A	B	A	A	A	B	B	A	A	A	B	A	A	A	A	B	B	B	A	B	B	B	A	A	B
	S5_8191437	46.415	5	8191437	A	A	B	B	A	B	A	A	-	A	B	B	A	B	B	A	B	B	B	A	A	B	A	A	A	B	B	A	A	A	B	A	A	B	A	B	B	B	A	B	B	B	A	A	B
	S5_8225542	48.377	5	8225542	A	A	B	B	A	B	A	A	-	A	B	B	A	B	B	A	B	B	B	A	A	B	A	A	A	B	B	A	A	A	B	A	A	-	A	B	B	B	A	B	B	B	A	A	B
	S5_8344028	48.377	5	8344028	A	A	B	B	A	B	A	A	-	A	B	B	A	B	B	A	B	B	B	A	A	B	A	A	A	B	B	A	A	A	B	A	A	-	A	B	B	B	A	B	B	B	A	A	B
	S5_8437589	48.377	5	8437589	A	A	B	B	A	B	A	A	-	A	B	B	A	B	B	A	B	B	B	A	A	B	A	A	A	B	B	A	A	A	B	A	A	B	A	B	B	B	A	B	B	B	A	A	B
	S5_8735490	48.862	5	8735490	A	A	B	B	A	B	A	A	-	A	B	B	A	B	B	A	B	B	B	A	A	B	A	A	A	B	B	A	A	A	B	-	A	-	A	B	B	B	A	B	B	B	A	A	B
	S5_8752258	48.862	5	8752258	A	A	B	B	A	B	A	A	-	A	B	B	A	B	B	A	B	B	B	A	A	B	A	A	A	B	B	A	A	A	B	-	A	-	A	B	B	B	A	B	B	B	A	A	B
	S5_8868627	49.348	5	8868627	A	A	B	B	A	B	A	A	-	A	B	B	A	B	B	A	B	B	B	A	A	B	A	A	A	B	B	A	A	A	B	-	A	B	A	A	B	B	A	B	B	B	A	A	B
	S5_9081549	49.348	5	9081549	A	A	B	B	A	B	A	A	-	A	B	B	A	B	B	A	B	B	B	A	A	B	A	A	A	B	B	A	A	A	B	-	A	B	A	A	B	B	A	B	B	B	A	A	B
	S5_9501145	49.833	5	9501145	A	A	B	B	A	B	A	A	-	A	B	B	A	B	B	A	B	B	B	A	A	B	A	B	A	B	B	A	A	A	B	A	A	-	A	-	B	B	A	B	B	B	A	A	B
	S5_9987604	49.833	5	9987604	A	A	B	B	A	B	A	A	-	A	B	B	A	B	B	A	B	B	B	A	A	B	A	B	A	B	B	A	A	A	B	A	A	-	A	A	B	B	A	B	B	B	A	A	B
	S5_11114882	50.319	5	11114882	A	A	B	B	A	B	A	A	A	A	B	B	A	B	B	A	A	B	B	A	A	B	A	B	A	B	B	A	A	A	B	-	A	B	A	A	B	B	A	B	B	B	A	A	B
	S5_12029171	52.281	5	12029171	A	A	B	A	A	B	A	A	A	A	B	B	A	B	B	A	A	B	B	A	A	B	A	-	A	B	B	A	A	A	B	B	A	B	B	A	B	B	A	B	B	B	A	A	B
	S5_12536363	52.761	5	12536363	A	A	B	-	A	B	A	A	A	A	B	B	A	B	B	A	A	B	B	A	A	B	A	B	A	B	B	A	A	A	B	B	A	B	B	A	B	B	A	B	B	-	A	A	B
	S5_12369651	53.238	5	12369651	A	A	B	-	A	B	A	A	A	B	B	B	A	B	B	A	A	B	B	A	A	B	A	B	A	B	B	A	A	A	B	B	A	B	B	A	B	B	A	B	B	-	A	A	B
	S5_13454401	53.709	5	13454401	A	A	B	-	A	B	A	A	A	B	B	B	A	B	B	A	A	B	B	A	A	B	A	B	A	B	B	A	A	A	B	B	A	B	B	A	B	B	A	B	B	B	A	A	B
	S5_15793544	53.709	5	15793544	A	A	B	-	A	B	A	A	A	B	B	B	A	B	B	A	A	B	B	A	A	B	A	B	A	B	B	A	A	A	B	B	A	B	B	A	B	B	A	B	B	-	A	A	B
	S5_14397363	54.181	5	14397363	A	A	B	-	A	B	A	A	A	B	B	B	A	B	B	A	A	B	B	A	A	B	A	B	A	B	B	A	A	A	B	B	A	B	B	A	B	B	A	B	B	-	A	A	B
	S5_16602311	56.143	5	16602311	A	A	B	-	A	B	A	A	A	B	B	B	A	B	B	A	A	B	B	A	A	B	A	B	A	B	B	A	A	A	B	B	A	B	B	A	B	B	B	B	B	A	A	A	B
	S5_17668425	56.624	5	17668425	A	A	B	-	A	B	A	A	A	B	B	B	A	B	B	A	A	B	B	A	A	B	A	B	A	B	B	A	A	A	B	B	A	B	B	A	B	B	B	B	B	-	A	A	B
	S5_52015622	58.124	5	52015622	A	A	B	-	A	B	A	A	A	B	B	B	A	B	B	A	A	B	B	A	A	B	A	B	A	B	B	A	A	A	B	B	A	B	B	A	B	B	B	B	B	A	A	A	B
	S5_39774571	58.605	5	39774571	A	A	B	-	A	B	A	A	A	B	B	B	A	B	B	A	A	B	B	A	A	B	A	B	A	B	B	A	A	A	B	B	A	B	B	A	B	B	B	B	B	A	A	A	B
	S5_43848944	58.605	5	43848944	A	A	B	-	A	B	A	A	A	B	B	B	A	B	B	A	A	B	B	A	A	B	A	B	A	B	B	A	A	A	B	B	A	B	B	A	B	B	B	B	B	A	A	A	B
	S5_55073793	59.585	5	55073793	A	A	B	-	A	B	A	A	A	B	B	B	A	B	B	A	A	B	B	A	A	B	A	B	A	B	B	A	A	-	B	B	A	B	B	A	B	B	B	B	B	A	A	A	B
	S5_55034151	60.071	5	55034151	A	A	B	-	A	B	A	A	A	B	B	B	A	B	B	A	A	B	B	A	A	B	A	B	A	B	B	A	A	A	B	B	A	B	B	A	B	B	B	B	B	A	A	A	B
	S5_57391444	60.556	5	57391444	A	A	B	-	A	B	A	A	A	B	B	B	A	B	B	A	A	B	B	A	A	B	A	B	A	B	B	A	A	A	B	B	A	B	B	A	B	B	B	B	B	A	A	A	B
	S5_56501202	61.537	5	56501202	A	A	B	-	A	B	A	A	A	B	B	B	A	B	B	A	A	B	B	A	A	B	A	B	A	B	B	A	A	A	B	B	A	B	B	A	B	B	B	B	B	A	A	A	B
	S5_56555410	62.022	5	56555410	A	A	B	-	A	B	A	A	A	B	B	B	A	B	B	A	A	B	B	A	A	B	A	B	A	B	B	A	A	A	B	B	A	B	B	A	B	B	B	B	B	A	A	A	B
	S5_58856853	63.003	5	58856853	A	A	B	A	A	B	A	A	A	B	B	B	A	B	B	A	A	B	B	A	A	B	A	B	A	B	B	A	A	A	B	B	A	B	B	A	B	B	B	B	B	A	A	A	B
	S5_59316751	64.474	5	59316751	A	A	B	A	A	B	A	A	A	B	B	B	A	B	B	A	A	B	B	B	A	B	B	B	A	B	B	A	A	A	B	B	A	B	B	A	B	B	B	B	B	A	A	A	B
	S5_59316920	64.954	5	59316920	A	A	B	A	A	B	A	A	A	B	B	B	A	B	B	A	A	B	B	B	A	B	B	B	A	B	B	A	A	A	B	B	A	B	B	A	B	B	B	B	B	A	A	A	B
	S5_59317245	64.954	5	59317245	A	A	B	A	A	B	A	A	A	B	B	B	A	B	B	A	A	B	B	B	A	B	B	B	A	B	B	A	A	A	B	B	A	B	B	A	B	B	B	B	B	A	A	A	B
	S5_61125554	68.02	5	61125554	A	A	A	-	A	B	A	A	A	B	B	B	A	B	B	A	A	A	B	B	A	B	B	A	A	B	A	A	A	A	B	B	A	B	B	A	B	B	B	B	B	A	A	A	B
	S5_59843917	68.52	5	59843917	A	A	A	A	A	B	A	A	A	B	B	B	A	B	B	A	A	A	B	B	A	B	B	A	A	B	A	A	A	A	B	B	A	B	B	A	B	B	B	B	B	A	A	A	B
	S5_61217883	69.005	5	61217883	A	A	A	B	A	B	A	A	A	B	B	B	A	B	B	A	A	A	B	B	A	B	B	A	A	B	A	A	A	A	B	B	A	B	B	A	B	B	B	B	B	A	A	A	B
	S5_61207846	69.49	5	61207846	A	A	A	B	A	B	A	A	A	B	B	B	A	B	B	A	A	A	B	B	A	B	B	A	A	B	A	A	A	A	B	B	A	B	B	A	B	B	B	B	B	A	A	A	B
	S5_62155458	71.472	5	62155458	A	A	A	B	A	B	A	A	A	B	B	B	A	B	B	A	A	A	B	B	A	B	B	A	A	A	A	A	A	A	B	B	A	B	B	A	B	B	B	B	B	A	A	A	B
	S5_62729427	72.957	5	62729427	A	A	A	B	A	B	A	A	A	B	B	B	A	B	B	A	A	A	B	B	A	B	B	A	A	A	A	B	A	A	B	B	A	B	B	A	B	B	B	B	B	A	A	A	B
	S5_62738399	73.438	5	62738399	A	A	A	B	A	B	A	A	A	B	B	B	A	B	B	A	A	A	B	B	A	B	B	A	A	A	A	B	A	A	B	B	A	B	B	A	B	B	B	B	B	A	A	A	B
	S5_62922677	75.459	5	62922677	A	A	A	B	A	B	A	A	-	B	B	B	A	B	B	A	A	A	B	B	A	B	B	A	B	A	A	B	A	A	B	B	A	B	B	A	B	B	B	B	B	A	A	A	B
	S5_63230685	75.459	5	63230685	A	A	A	B	A	B	A	A	A	B	B	B	A	B	B	A	A	A	B	B	A	B	B	A	B	A	A	B	A	A	B	B	A	B	B	A	B	B	B	B	B	A	A	A	B
	S5_63796575	76.945	5	63796575	A	A	B	B	B	B	A	A	B	B	B	B	A	B	B	A	A	A	B	B	A	B	B	A	B	A	A	B	A	A	-	B	A	B	B	A	B	B	B	B	B	A	A	A	B
	S5_64215219	78.388	5	64215219	A	A	B	B	B	B	A	A	B	B	B	B	A	B	B	A	A	A	B	B	A	B	B	A	B	A	A	B	A	A	B	B	A	B	B	A	B	B	B	B	B	A	A	A	B
	S5_64101389	78.864	5	64101389	A	A	B	B	B	B	A	A	B	B	B	B	A	B	B	A	A	-	B	B	A	B	B	A	B	A	A	B	A	A	B	B	A	B	B	A	B	B	B	B	B	A	A	A	B
	S5_64888201	82.997	5	64888201	B	A	A	B	B	B	A	A	B	B	B	B	A	A	B	A	A	B	B	B	A	B	B	B	B	A	A	B	A	A	B	B	A	B	B	A	B	B	B	B	B	A	A	A	B
	S5_65022365	83.968	5	65022365	B	A	A	B	B	B	A	A	B	B	B	B	A	A	B	A	A	-	B	B	A	B	B	B	B	-	A	B	A	A	B	B	A	B	B	A	B	B	B	B	B	A	A	A	B
	S5_65113769	83.968	5	65113769	B	A	A	B	B	B	A	A	B	B	B	B	A	A	B	A	A	A	B	B	A	B	B	B	B	B	A	B	A	A	B	B	A	B	B	-	B	B	B	B	B	A	A	A	B
	S5_65128149	84.958	5	65128149	B	A	A	B	B	B	A	A	B	B	B	B	A	A	B	A	A	-	B	B	A	B	B	B	B	B	A	B	A	A	A	B	A	B	B	A	B	B	B	B	B	A	A	A	B
	S5_65294074	85.939	5	65294074	B	A	A	B	B	B	A	A	B	B	B	B	A	A	B	A	A	A	A	B	A	B	B	B	B	B	A	B	A	A	A	B	A	B	B	A	B	B	B	B	B	A	A	A	B
	S5_65814693	90.029	5	65814693	B	A	A	B	B	B	B	A	B	B	B	B	A	A	B	A	A	A	A	B	A	B	B	B	B	B	A	B	A	A	A	B	A	B	A	A	B	B	B	B	B	A	A	B	B
	S5_66007326	91	5	66007326	B	A	A	A	B	A	B	A	B	B	B	B	A	A	B	A	A	A	A	B	A	B	B	B	B	-	A	B	A	A	A	B	A	B	A	A	B	B	B	B	B	A	A	B	B
	S5_66909528	93.022	5	66909528	B	A	A	A	B	A	B	A	B	B	B	B	A	A	B	A	A	A	A	B	A	B	B	B	B	B	A	B	A	A	A	B	A	B	A	-	A	B	B	B	B	A	A	B	B
	S5_67364866	96.752	5	67364866	B	A	A	B	B	A	A	A	B	B	B	B	A	A	B	A	A	A	A	B	A	B	B	B	B	-	A	B	A	A	-	B	A	B	A	A	A	B	B	B	B	A	A	B	B
	S5_67522977	98.268	5	67522977	B	A	A	B	B	A	A	A	B	B	B	B	A	B	B	A	A	A	A	A	A	B	-	B	B	-	A	B	A	A	-	B	A	B	A	A	A	B	B	B	B	A	A	B	B
	S5_68106393	100.847	5	68106393	B	A	A	B	B	-	A	A	B	B	B	B	A	B	B	A	A	A	A	A	A	B	-	B	B	-	A	B	A	A	A	B	A	B	A	A	A	A	B	B	B	A	A	B	B
	S5_68256517	100.847	5	68256517	B	A	A	B	B	A	A	A	B	B	B	B	A	B	B	A	A	A	A	A	A	B	B	B	B	B	A	B	A	A	-	B	A	B	A	A	-	A	B	B	B	A	A	B	B
	S5_68963803	107.554	5	68963803	B	A	A	B	B	-	A	A	A	B	B	B	A	A	B	A	-	A	A	A	A	B	B	B	B	B	B	B	-	A	A	B	A	B	A	A	A	A	A	B	B	A	A	B	B
	S5_69443997	110.107	5	69443997	B	A	A	B	B	B	A	A	A	B	B	B	A	A	B	A	B	A	A	A	A	B	B	B	A	B	B	B	A	A	A	B	A	B	A	A	B	A	A	B	B	A	A	B	B
	S5_69352221	110.579	5	69352221	B	A	A	B	B	B	A	A	A	B	B	B	A	A	B	A	B	A	A	A	A	B	B	B	A	B	B	B	A	A	A	B	A	B	A	A	B	A	A	B	B	A	A	B	B
	S5_69539518	110.579	5	69539518	B	A	A	B	B	B	A	A	A	B	B	B	A	A	B	A	B	A	A	A	A	B	B	B	A	B	B	B	A	A	A	B	A	B	A	A	B	A	A	B	B	A	A	B	B
	S5_69852350	112.008	5	69852350	B	A	A	B	B	B	A	A	A	B	B	B	A	A	B	A	B	A	A	A	A	B	B	B	A	B	B	B	A	A	A	B	A	B	A	A	B	A	A	B	B	A	B	B	B
	S5_70031571	113.451	5	70031571	B	A	A	B	B	B	A	A	A	B	B	A	A	A	B	A	B	B	A	A	A	B	B	B	A	B	B	B	A	A	A	B	A	B	A	A	B	A	A	B	B	A	B	B	B
	S5_70246985	116.485	5	70246985	B	A	A	B	B	B	A	A	A	B	B	A	A	B	B	A	B	B	A	A	A	B	B	B	A	B	B	B	B	A	A	B	A	B	A	A	B	A	A	B	B	A	B	B	B
	S5_70271786	117.465	5	70271786	B	B	A	B	B	B	A	A	A	B	B	A	A	B	B	A	B	B	A	A	A	B	B	B	A	B	B	B	-	A	A	B	A	B	A	A	B	A	A	B	B	A	B	B	B
	S5_70335016	117.941	5	70335016	B	B	A	B	B	B	A	A	A	B	B	A	A	B	B	A	B	B	A	A	A	B	B	B	A	B	B	B	-	A	A	B	A	B	A	A	B	A	A	B	B	A	B	B	B
	S5_70441674	118.903	5	70441674	B	B	A	B	B	B	A	A	A	B	B	A	A	B	B	A	B	B	A	A	A	B	B	B	A	B	B	B	-	A	A	B	A	B	A	A	B	A	A	B	-	A	B	B	B
	S5_70629525	120.374	5	70629525	B	B	A	B	B	B	A	A	A	B	B	A	A	B	B	A	B	B	A	A	A	B	B	B	A	B	B	B	-	A	A	B	A	B	A	A	B	A	A	B	B	A	B	B	B
	S5_70834931	121.345	5	70834931	B	B	A	B	B	B	A	A	A	B	B	A	A	B	B	A	B	B	A	B	A	B	B	B	A	B	B	B	B	A	A	B	A	B	A	A	B	A	A	B	B	A	B	B	-
	S5_71209686	123.847	5	71209686	B	B	A	B	B	B	A	A	A	B	B	A	A	B	B	A	A	B	A	B	A	B	B	B	A	B	B	B	B	A	A	B	A	B	B	A	B	A	A	B	B	A	B	B	B
	S5_71294086	123.847	5	71294086	B	B	A	B	B	B	A	A	A	B	B	A	A	B	B	A	A	B	A	B	A	B	B	B	A	B	B	B	B	A	A	B	A	B	B	A	B	A	A	B	B	A	B	B	B
	S5_71310552	123.847	5	71310552	B	B	A	B	B	B	A	A	A	B	B	A	A	B	B	A	A	B	A	B	A	B	B	B	A	B	B	B	B	A	A	B	A	B	B	A	B	A	A	B	B	A	B	B	B
	S5_71528516	123.847	5	71528516	B	B	A	B	B	B	A	A	A	B	B	A	A	B	B	A	A	B	A	B	A	B	B	B	A	B	B	B	B	A	A	B	A	B	B	A	B	A	A	B	B	A	B	B	B
	S6_102117	0	6	102117	B	A	B	A	B	B	A	B	A	A	A	B	B	B	A	B	B	A	B	B	A	A	A	A	A	A	A	A	A	B	B	A	B	B	A	B	B	A	A	B	B	B	A	B	A
	S6_359009	1.943	6	359009	B	A	B	A	B	B	A	B	A	A	A	B	B	B	A	B	B	A	B	B	A	A	B	A	A	A	A	A	A	A	B	A	B	B	A	B	B	A	A	B	B	B	A	B	A
	S6_582701	3.924	6	582701	B	A	B	A	A	B	A	B	A	A	A	B	B	B	A	B	B	A	B	B	A	A	B	A	A	A	A	A	-	A	B	A	B	B	A	B	B	A	-	B	B	B	A	B	A
	S6_848399	3.924	6	848399	B	A	B	A	-	B	A	B	A	A	A	B	B	B	A	-	B	A	B	B	A	A	B	A	A	A	-	A	-	A	B	A	B	B	A	B	B	A	A	B	B	B	A	B	A
	S6_1126697	4.924	6	1126697	B	A	B	A	-	B	A	B	A	A	A	B	B	B	A	B	B	A	B	B	A	A	B	A	A	A	A	A	-	A	B	A	B	B	A	B	B	A	A	-	A	B	A	B	A
	S6_1126722	4.924	6	1126722	B	A	B	A	-	B	A	B	A	A	A	B	B	B	A	B	B	A	B	B	A	A	B	A	A	A	A	A	-	A	B	A	B	B	A	B	B	A	A	-	A	B	A	B	A
	S6_1312121	5.419	6	1312121	B	A	B	A	-	B	A	B	A	A	A	B	B	B	A	B	B	A	B	-	A	A	B	A	A	A	B	A	-	A	B	A	B	B	A	B	B	A	A	-	-	B	A	B	A
	S6_1307009	5.914	6	1307009	B	A	B	A	A	B	A	B	A	A	A	B	B	B	A	B	B	A	B	A	A	A	B	A	A	A	A	A	A	A	B	A	B	B	A	B	B	A	A	-	A	B	A	B	A
	S6_1340740	6.405	6	1340740	B	A	B	A	-	B	A	B	A	A	A	B	B	B	A	B	B	A	B	A	A	A	B	A	A	A	-	A	A	A	B	A	B	B	A	B	B	A	A	A	A	B	A	B	A
	S6_1421922	7.936	6	1421922	B	A	B	A	-	B	A	B	A	A	A	B	B	B	A	B	B	A	B	B	A	A	B	A	A	A	-	A	-	A	B	A	B	B	A	B	B	A	A	-	-	B	A	B	B
	S6_1587099	10.515	6	1587099	B	A	B	A	-	B	A	B	A	A	B	A	B	B	A	B	B	A	B	-	B	A	B	A	A	A	B	A	-	A	B	A	B	B	A	B	B	A	A	A	-	B	A	B	B
	S6_1739549	11.515	6	1739549	B	A	B	A	-	B	A	B	A	A	B	A	B	B	A	B	B	A	B	B	B	A	B	A	A	A	B	A	-	A	B	A	B	B	A	B	B	A	A	-	-	B	A	B	B
	S6_1922281	16.972	6	1922281	B	A	A	A	B	A	A	B	A	A	B	A	B	B	A	B	B	B	B	B	B	A	B	A	A	A	B	A	A	A	B	A	B	A	A	B	B	A	A	-	A	B	A	B	B
	S6_1994970	18.472	6	1994970	-	A	A	A	B	A	A	A	A	A	B	A	B	B	A	B	-	B	B	B	B	B	B	A	A	A	B	A	-	A	B	A	B	A	A	B	B	A	A	A	A	B	A	B	B
	S6_2197591	22.05	6	2197591	B	A	A	A	-	A	B	A	A	A	B	A	B	B	A	B	B	B	B	B	B	B	B	A	A	A	B	B	B	A	B	A	B	A	A	B	A	A	A	A	A	B	A	B	B
	S6_2466026	22.05	6	2466026	B	A	A	A	B	A	B	A	A	A	B	A	B	B	A	B	B	B	B	B	B	B	B	A	A	A	B	B	B	A	B	A	B	A	A	B	A	A	A	A	A	B	A	B	B
	S6_2500809	22.05	6	2500809	B	A	A	A	-	A	B	A	A	A	B	A	B	B	A	B	B	B	B	B	B	B	B	A	A	A	B	B	B	A	B	A	B	A	A	B	A	A	A	A	A	B	A	B	B
	S6_2515498	22.53	6	2515498	B	A	A	A	A	A	B	A	A	A	B	A	B	B	A	B	B	B	B	B	B	B	B	A	A	A	B	B	B	A	B	A	B	A	A	B	-	A	A	-	A	B	A	B	B
	S6_3183135	23.511	6	3183135	B	A	A	A	A	B	B	A	A	A	B	A	B	B	A	B	B	B	B	B	-	-	B	A	A	A	B	B	B	A	B	A	B	A	A	B	A	A	A	A	A	B	A	B	B
	S6_3441002	24.501	6	3441002	B	A	A	A	A	B	B	A	A	A	B	A	B	B	A	B	B	B	B	B	-	-	B	A	A	A	-	B	B	A	B	A	B	A	A	B	-	A	A	A	A	B	A	B	B
	S6_3463405	24.996	6	3463405	B	A	A	A	A	B	B	A	A	A	B	A	B	B	A	B	B	B	B	B	-	-	B	A	A	A	-	B	B	A	B	A	B	A	A	B	A	A	A	A	A	B	A	B	B
	S6_3621520	24.996	6	3621520	B	A	A	A	A	B	B	A	A	A	B	A	B	B	A	B	B	B	B	B	B	B	B	A	A	A	B	B	B	A	B	A	B	A	A	B	-	A	A	-	A	B	A	B	B
	S6_5575659	27.474	6	5575659	B	A	A	A	A	B	B	A	A	A	B	A	B	B	B	B	B	B	B	B	A	A	B	A	A	A	-	B	B	A	B	A	B	A	A	B	-	A	A	A	A	B	A	B	B
	S6_5734088	27.95	6	5734088	B	A	A	A	A	B	B	A	A	A	B	A	B	B	B	B	B	B	B	B	A	-	B	A	A	A	B	B	B	A	B	A	B	A	A	B	A	A	A	A	A	B	A	B	B
	S6_6313728	27.95	6	6313728	B	A	A	A	A	B	B	A	A	A	B	A	B	B	B	B	B	B	B	B	A	A	B	A	A	A	B	B	B	A	B	A	B	A	A	B	A	A	A	A	A	B	A	B	B
	S6_6401325	28.911	6	6401325	B	A	A	A	A	B	B	A	A	A	B	A	B	A	B	B	B	B	B	B	A	-	B	A	A	A	-	B	B	A	B	A	B	A	A	B	A	A	A	-	A	B	A	B	B
	S6_33754807	30.873	6	33754807	B	A	A	A	A	B	B	A	A	A	B	A	B	A	B	B	B	B	B	B	B	B	B	A	A	A	B	B	B	A	B	A	B	A	A	B	B	A	A	A	A	B	A	B	B
	S6_31800345	31.835	6	31800345	B	A	A	A	A	B	B	A	A	A	B	A	B	A	B	B	B	B	B	B	B	-	B	A	A	A	B	B	B	A	B	A	B	A	A	B	B	A	A	-	A	B	A	B	B
	S6_38196601	33.797	6	38196601	B	A	A	A	A	B	B	A	A	A	B	A	B	A	B	B	B	B	B	B	B	-	B	A	A	A	A	B	B	A	B	A	B	A	A	B	B	B	A	-	A	B	A	B	B
	S6_38773994	34.277	6	38773994	B	A	A	A	A	B	B	A	A	A	B	A	B	A	B	B	A	B	B	B	B	A	B	A	A	A	-	B	B	A	B	A	B	A	A	B	B	B	A	-	A	B	A	B	B
	S6_39649231	34.277	6	39649231	B	A	A	A	A	B	B	A	A	A	B	A	B	A	B	B	A	B	B	B	B	-	B	A	-	A	A	B	B	A	B	A	B	A	A	B	B	B	A	A	A	B	A	B	B
	S6_39889633	35.248	6	39889633	B	A	A	A	A	B	B	A	A	A	B	A	B	A	B	B	A	B	B	A	B	-	A	A	A	A	-	B	B	A	B	A	B	A	A	B	B	B	A	A	A	B	A	B	B
	S6_40299504	38.754	6	40299504	B	A	A	A	A	B	B	A	A	A	B	A	A	A	B	B	A	B	B	A	B	B	A	A	A	A	A	B	B	A	B	A	B	A	A	B	B	A	A	A	A	B	A	B	B
	S6_42117897	42.295	6	42117897	B	B	A	A	A	B	B	A	A	A	B	A	A	A	B	B	A	B	B	-	A	B	A	A	A	A	A	B	B	A	B	A	B	A	A	-	A	A	A	A	A	B	A	B	B
	S6_42257824	42.776	6	42257824	B	B	A	A	A	B	B	A	A	A	B	A	A	A	B	B	A	B	B	B	A	-	A	A	A	A	A	B	B	A	B	A	B	A	A	A	A	A	A	A	A	B	A	B	B
	S6_42273524	44.219	6	42273524	B	B	A	A	A	B	B	A	A	A	B	A	A	A	B	B	A	B	B	-	A	-	A	A	A	A	A	B	B	A	B	A	B	A	A	A	A	A	B	A	A	B	A	B	B
	S6_42632262	44.219	6	42632262	B	B	A	A	A	B	B	A	A	A	B	A	A	A	B	B	A	B	B	-	A	-	A	A	A	A	A	B	B	A	B	A	B	A	A	A	A	A	B	-	A	B	A	B	B
	S6_43233773	46.181	6	43233773	B	B	A	A	A	B	B	A	A	A	B	A	A	A	B	B	A	B	B	-	A	A	A	A	A	A	A	B	B	A	B	A	B	A	A	A	A	B	B	B	B	B	A	B	B
	S6_43252458	47.152	6	43252458	B	B	A	A	A	B	B	A	A	A	B	A	-	A	B	B	A	B	B	-	A	-	A	A	A	A	A	B	B	A	B	A	B	A	A	A	A	B	B	B	B	B	A	B	B
	S6_43305513	47.637	6	43305513	B	B	A	A	A	B	B	A	A	A	B	A	-	A	B	B	A	B	B	-	A	-	A	A	A	A	A	B	B	A	A	A	B	A	A	A	A	B	B	B	B	B	A	B	B
	S6_43306714	47.637	6	43306714	B	B	A	A	A	B	B	A	A	A	B	A	-	A	B	B	A	B	B	B	A	A	A	A	A	A	A	B	B	A	A	A	-	A	A	A	A	B	B	B	B	B	A	B	B
	S6_43308051	47.637	6	43308051	B	B	A	A	A	B	B	A	A	A	B	A	-	A	B	B	A	B	B	-	A	A	A	A	A	A	A	B	B	A	A	A	B	A	A	A	A	B	B	B	B	B	A	B	B
	S6_43587654	48.618	6	43587654	B	B	A	A	A	B	A	A	A	A	B	A	-	A	B	B	A	B	B	-	A	A	A	A	A	A	A	B	-	A	A	A	B	A	A	A	A	B	B	B	B	B	A	B	B
	S6_43813242	49.589	6	43813242	B	B	B	A	A	B	A	A	A	A	B	A	-	A	B	B	A	B	B	-	A	A	A	A	A	A	A	B	-	A	A	A	B	A	A	A	A	B	B	B	B	B	A	B	B
	S6_43813266	49.589	6	43813266	B	B	B	A	A	B	A	A	A	A	B	A	-	A	B	B	A	B	B	-	A	A	A	A	A	A	A	B	-	A	A	A	B	A	A	A	A	B	B	B	B	B	A	B	B
	S6_43981712	50.069	6	43981712	B	B	B	A	A	B	A	A	A	A	B	A	-	A	B	B	A	B	B	A	A	B	A	A	A	A	A	B	B	A	A	A	B	A	A	A	A	B	B	B	B	B	A	B	B
	S6_44359272	51.031	6	44359272	B	B	B	A	A	B	A	A	A	A	B	A	-	A	B	B	A	B	B	-	A	A	A	A	A	A	A	B	B	A	A	A	B	A	A	A	A	B	B	B	B	B	A	B	B
	S6_44903735	53.052	6	44903735	B	B	B	A	A	B	A	A	A	A	B	A	A	-	B	B	A	B	B	A	B	-	A	A	A	A	A	B	B	A	A	A	B	A	A	-	A	B	B	B	B	B	A	B	B
	S6_45197534	55.034	6	45197534	B	B	B	A	A	B	A	A	A	B	B	A	A	B	B	B	A	B	B	A	B	B	A	A	A	A	A	B	B	A	B	A	B	A	A	-	A	B	B	B	B	B	A	B	B
	S6_45728583	59.124	6	45728583	B	B	B	A	A	B	A	A	A	B	B	A	A	-	B	B	A	B	B	A	B	B	A	A	A	A	A	B	B	A	B	A	B	A	A	A	A	B	B	B	B	A	A	B	A
	S6_46568434	62.189	6	46568434	A	B	B	A	A	B	A	A	A	B	B	A	A	A	A	B	A	B	B	A	B	-	A	A	A	A	A	B	B	A	B	A	A	A	A	A	A	B	B	B	B	A	A	B	A
	S6_46577246	63.66	6	46577246	A	B	B	A	A	B	A	A	A	B	B	A	A	A	A	B	A	B	B	A	B	-	A	A	A	A	A	B	B	A	A	A	A	A	A	A	A	B	B	B	B	A	A	B	A
	S6_47104551	67.275	6	47104551	A	B	B	A	A	B	A	A	A	B	B	A	A	A	A	B	A	B	B	B	B	-	B	A	A	A	A	A	B	A	B	A	A	A	A	A	A	B	B	B	B	A	A	A	A
	S6_47105318	67.275	6	47105318	A	B	B	A	A	B	A	A	A	B	B	A	A	A	A	B	A	B	B	B	B	B	B	A	A	A	A	A	B	A	B	A	A	A	A	A	A	B	B	B	B	A	A	A	A
	S6_47793719	69.881	6	47793719	A	B	B	A	A	B	A	A	A	-	B	A	A	A	A	A	A	B	B	B	B	-	B	A	A	A	A	A	B	A	B	A	A	A	A	A	A	B	B	A	A	A	A	A	A
	S6_48592685	71.966	6	48592685	A	B	B	A	A	B	A	A	A	B	B	A	A	B	A	A	A	B	B	B	B	B	B	A	A	A	A	A	B	A	B	A	A	B	A	A	A	B	B	-	A	A	A	A	A
	S6_48615098	73.466	6	48615098	A	B	B	A	A	B	A	A	A	-	B	A	A	B	A	A	A	B	B	B	B	B	B	A	A	A	A	A	B	A	A	A	A	B	A	A	A	B	B	-	A	A	A	A	A
	S6_49220300	75.488	6	49220300	A	B	B	A	A	B	A	A	A	B	B	A	A	B	A	A	A	B	B	B	B	B	B	A	A	A	A	A	B	A	A	A	A	B	A	A	B	B	A	A	A	A	A	A	A
	S6_49169316	75.969	6	49169316	A	B	B	A	A	B	A	A	A	B	B	A	A	B	A	A	A	B	B	B	B	A	B	A	A	A	A	A	B	A	A	A	A	B	A	A	B	B	A	A	A	A	-	A	A
	S6_49235573	76.969	6	49235573	A	B	B	A	A	B	A	A	A	-	B	A	A	B	A	A	A	B	B	B	B	A	B	A	A	A	A	A	B	A	B	A	A	B	A	A	B	B	A	-	A	A	A	A	A
	S6_49344639	77.969	6	49344639	A	B	B	A	A	B	A	A	A	-	B	A	A	B	A	A	A	B	B	B	B	B	B	A	A	A	A	A	B	A	B	A	A	B	A	A	B	B	A	A	A	A	A	A	A
	S6_50330302	79.484	6	50330302	A	B	B	A	A	B	A	A	B	-	B	A	A	B	A	A	A	B	B	B	B	-	B	A	A	A	A	A	B	A	B	A	A	B	A	A	B	B	A	A	A	A	A	A	A
	S6_50331377	79.484	6	50331377	A	B	B	A	A	B	A	A	B	-	B	A	A	B	A	A	A	B	B	B	B	-	B	A	A	A	A	A	B	A	B	A	A	B	A	A	B	B	A	A	A	A	A	A	A
	S6_49592300	79.98	6	49592300	A	B	B	A	A	B	A	A	B	B	B	A	A	B	A	A	A	B	B	B	B	-	B	A	A	A	A	A	B	A	B	A	A	B	A	A	B	B	A	-	A	A	A	A	A
	S6_50414942	79.98	6	50414942	A	B	B	A	A	B	A	A	B	B	B	A	A	B	A	A	A	B	B	B	B	A	B	A	A	A	A	A	B	A	B	A	A	B	A	A	B	B	A	A	A	A	A	A	A
	S6_50487482	79.98	6	50487482	A	B	B	A	A	B	A	A	B	-	B	A	A	B	A	A	A	B	B	B	B	A	B	A	A	A	A	A	B	A	B	A	A	B	A	A	B	B	A	A	A	A	A	A	A
	S6_50658904	79.98	6	50658904	A	B	B	A	A	B	A	A	B	-	B	A	A	B	A	A	A	B	B	B	B	A	B	A	A	A	A	A	B	A	B	A	A	B	A	A	B	B	A	A	A	A	A	A	A
	S6_50581525	80.48	6	50581525	A	B	B	A	A	B	A	A	B	-	B	A	A	B	A	A	A	B	B	B	B	A	B	A	A	A	A	A	B	A	B	A	A	B	A	-	B	B	A	-	A	A	A	A	A
	S6_50902353	82.501	6	50902353	A	A	B	A	A	B	A	A	B	-	B	A	A	B	A	A	A	B	B	B	B	A	B	A	A	A	A	A	B	A	B	A	A	B	A	A	B	B	A	-	A	A	A	A	A
	S6_50944419	82.501	6	50944419	A	A	B	A	A	B	A	A	B	B	B	A	A	B	A	A	A	B	B	B	B	A	B	A	A	A	A	A	B	A	B	A	A	B	A	A	B	B	A	A	A	A	A	A	A
	S6_51118543	84.032	6	51118543	A	-	B	A	A	B	A	A	B	B	B	A	A	B	A	A	A	B	B	B	B	B	B	A	A	A	A	A	B	A	B	A	A	B	A	A	B	B	A	B	B	A	A	A	A
	S6_51192546	84.522	6	51192546	A	-	B	A	A	B	A	A	B	-	B	A	A	B	A	A	A	B	B	B	B	B	B	A	A	A	A	A	B	A	B	A	A	B	A	A	B	B	A	B	B	A	A	A	B
	S6_51209638	85.008	6	51209638	A	-	B	A	A	B	A	A	B	-	B	A	A	B	A	A	A	B	B	B	B	B	B	A	A	A	A	A	B	A	A	A	A	B	A	A	B	B	A	B	B	A	A	A	B
	S6_51281862	86.008	6	51281862	A	A	B	A	A	B	A	B	B	-	B	A	A	B	A	A	A	B	B	B	B	B	B	A	A	A	A	A	B	A	A	A	A	B	A	A	B	B	A	B	B	A	A	A	B
	S6_51307249	86.008	6	51307249	A	A	B	A	A	B	A	B	B	B	B	A	A	B	A	A	A	B	B	B	B	B	B	A	A	A	A	A	B	A	A	A	A	B	A	A	B	B	A	B	B	A	A	A	B
	S6_51378295	86.498	6	51378295	A	B	B	A	A	B	A	B	B	B	B	A	A	B	A	A	A	B	B	B	B	B	B	A	A	A	A	A	B	A	A	A	A	B	A	A	B	B	A	B	B	A	A	A	B
	S6_51397676	86.983	6	51397676	A	B	B	A	A	B	A	B	B	-	B	A	A	B	A	A	A	B	B	B	B	B	B	A	A	A	A	A	B	A	A	A	A	B	A	A	B	B	A	B	B	A	A	A	A
	S6_51404186	87.478	6	51404186	A	B	B	A	A	B	-	B	B	-	B	A	A	B	A	A	A	B	B	B	B	B	B	A	A	A	A	A	B	A	A	A	A	B	A	A	B	B	A	B	B	A	A	A	A
	S6_51584479	87.978	6	51584479	A	B	B	A	A	B	A	B	B	-	B	A	A	B	A	A	A	B	B	B	B	B	B	A	A	A	A	A	B	A	A	A	A	B	A	A	B	B	A	B	B	A	A	A	-
	S6_51674640	87.978	6	51674640	A	B	B	A	A	B	A	B	B	-	B	A	A	B	A	A	A	B	B	B	B	B	B	A	A	A	A	A	B	A	-	A	A	-	A	A	B	B	A	B	B	A	A	A	-
	S6_51705974	88.474	6	51705974	A	B	B	A	A	B	A	B	B	B	B	A	A	B	A	A	A	B	B	B	B	B	B	A	A	A	A	A	B	A	-	A	A	A	A	A	B	B	A	B	B	A	A	A	-
	S6_51839503	88.969	6	51839503	A	B	B	A	A	B	A	B	B	B	B	A	A	B	A	A	A	B	B	B	B	B	B	A	A	A	A	A	B	A	A	A	A	A	A	A	B	B	A	B	B	A	A	A	-
	S6_51893993	89.464	6	51893993	A	B	B	A	A	B	A	B	B	B	B	A	A	B	A	A	A	B	A	B	B	B	B	A	A	A	A	A	B	A	A	A	A	-	A	A	B	B	A	B	B	A	A	A	-
	S6_52145218	89.959	6	52145218	A	B	B	A	A	B	A	B	B	A	B	A	A	B	A	A	A	B	A	B	B	B	B	A	A	A	A	A	B	A	-	A	A	-	A	A	B	B	A	B	B	A	A	A	A
	S6_52284424	90.969	6	52284424	A	B	B	A	A	B	A	B	B	A	B	A	A	B	A	A	A	B	A	B	B	B	B	A	A	A	A	A	B	A	A	A	A	A	A	A	B	B	A	B	B	A	A	A	A
	S6_52433635	90.969	6	52433635	A	B	B	A	A	B	A	B	B	-	B	A	A	B	A	A	A	B	-	B	B	B	B	A	A	A	A	A	B	A	A	A	A	-	A	A	B	B	A	B	B	A	A	A	A
	S6_52551983	92.022	6	52551983	A	B	B	A	-	B	A	B	B	A	B	A	A	B	A	-	-	B	-	B	B	B	B	-	A	A	A	A	B	A	A	A	A	-	A	A	B	B	A	B	B	A	A	A	-
	S6_52515787	92.532	6	52515787	A	B	B	A	A	B	A	B	B	A	B	A	A	B	A	A	A	B	-	B	B	B	B	A	A	A	A	A	B	A	A	A	A	-	A	A	B	B	A	B	B	A	A	A	A
	S6_52589832	92.532	6	52589832	A	B	B	A	A	B	A	B	B	A	B	A	A	B	A	A	A	B	-	B	B	B	B	A	A	A	A	A	B	A	A	A	A	-	A	A	B	B	A	B	B	A	A	A	-
	S6_52700707	92.532	6	52700707	A	B	B	A	A	B	A	B	B	-	B	A	A	B	A	A	A	B	A	B	B	B	B	A	A	A	-	A	B	A	A	-	A	-	A	A	B	B	A	B	B	A	A	A	-
	S6_52826530	92.532	6	52826530	A	B	B	A	A	B	A	B	B	-	B	A	A	B	A	A	A	B	-	B	B	B	B	A	A	A	-	A	B	A	A	A	A	-	A	A	B	B	A	B	B	A	A	A	A
	S6_52868808	93.037	6	52868808	A	B	B	A	A	B	A	B	B	A	B	A	A	B	A	A	A	B	-	B	B	B	B	A	A	A	-	-	B	A	A	-	A	-	A	-	B	B	A	B	B	A	A	A	A
	S6_52932944	94.6	6	52932944	A	B	B	A	A	B	A	B	B	-	B	A	A	B	A	A	A	B	-	B	B	B	B	A	A	A	B	A	B	A	B	-	A	-	A	A	B	B	A	B	B	A	A	A	B
	S6_53187983	95.1	6	53187983	A	B	B	A	A	B	A	B	B	-	B	A	A	B	A	A	A	B	-	B	B	B	B	A	A	A	B	A	B	A	B	-	A	-	A	-	B	B	A	B	B	A	A	A	B
	S6_53563554	95.605	6	53563554	A	B	B	A	A	B	A	B	B	A	B	A	A	B	A	A	A	B	-	B	B	B	B	A	A	A	-	A	B	A	B	-	A	A	A	A	B	B	A	B	B	A	A	A	B
	S6_53600221	95.605	6	53600221	A	B	B	A	A	B	A	B	B	A	B	A	A	B	A	A	A	B	A	B	B	B	B	A	A	A	B	A	B	A	B	-	A	-	A	A	B	B	A	B	B	A	A	A	B
	S6_53606859	95.605	6	53606859	A	B	B	A	A	B	A	B	B	A	B	A	A	B	A	A	A	B	-	B	B	B	B	A	A	A	B	A	B	A	B	A	A	-	A	A	B	B	A	B	B	A	A	A	B
	S6_53714509	97.121	6	53714509	A	B	B	A	A	B	B	B	B	A	B	A	A	B	A	A	A	B	A	B	B	B	B	A	A	A	B	A	B	A	B	A	A	-	A	A	B	B	A	B	B	A	A	A	B
	S6_53722705	97.121	6	53722705	A	B	B	A	A	B	B	B	B	A	B	A	A	B	A	A	A	B	-	B	B	B	B	A	A	A	B	A	B	A	B	-	A	A	A	A	B	B	A	B	B	A	A	A	B
	S6_53763388	97.121	6	53763388	A	B	B	A	A	B	B	B	B	A	B	A	A	B	A	A	A	B	-	B	B	B	B	A	A	-	B	A	B	A	B	-	A	-	A	A	B	B	A	B	B	A	A	A	B
	S6_53770019	97.121	6	53770019	A	B	B	A	A	B	B	B	B	A	B	A	A	B	A	A	A	B	-	B	B	B	B	A	A	A	B	A	B	A	B	-	A	A	A	A	B	B	A	B	B	A	A	A	B
	S6_53882539	98.621	6	53882539	A	B	B	A	A	B	B	B	B	A	B	A	A	B	A	A	A	B	A	B	B	B	B	A	A	A	-	A	B	-	B	A	A	-	A	A	B	B	A	B	B	A	A	A	B
	S6_53938559	98.621	6	53938559	A	B	B	A	A	B	B	B	B	A	B	A	A	B	A	A	A	B	A	B	B	B	B	A	A	A	B	A	B	A	B	A	A	-	A	A	B	B	A	B	B	A	A	A	B
	S6_54002816	100.663	6	54002816	A	B	B	A	A	B	B	B	B	A	B	A	A	B	A	A	A	B	-	B	B	B	B	A	A	A	B	A	B	A	B	-	A	-	A	A	B	B	A	B	B	A	A	A	B
	S6_54005579	102.149	6	54005579	A	B	B	A	A	B	B	B	B	A	B	A	A	B	A	A	A	B	-	B	B	B	B	A	A	A	-	A	B	A	A	A	A	-	A	A	B	B	A	B	B	A	A	A	B
	S6_54053389	102.149	6	54053389	A	B	B	A	A	B	B	B	B	A	B	A	A	B	A	A	A	B	B	B	B	B	B	A	A	A	B	A	B	A	A	-	A	-	A	A	B	B	A	B	B	A	A	A	B
	S6_54279220	102.149	6	54279220	A	B	B	A	A	B	B	B	B	A	B	A	A	B	A	A	A	B	B	B	B	B	B	A	A	A	B	A	B	A	A	-	A	A	A	A	B	B	A	B	B	A	A	A	B
	S6_54617144	102.63	6	54617144	A	B	B	A	A	B	B	B	B	A	B	B	A	B	A	A	A	B	B	B	B	B	B	A	A	A	B	A	B	A	A	A	A	-	A	A	B	B	A	B	B	A	A	A	B
	S6_54835794	104.101	6	54835794	B	B	B	A	A	B	B	B	B	A	B	B	A	B	A	A	A	B	B	B	B	B	B	A	A	A	B	A	B	A	A	A	A	-	A	A	A	B	A	B	B	A	A	A	B
	S6_55032450	105.586	6	55032450	B	B	B	A	A	B	B	B	B	A	B	B	A	B	A	A	A	B	B	B	B	B	B	A	A	A	A	A	B	A	A	-	A	A	A	A	A	B	A	B	B	A	A	A	B
	S6_55560501	106.567	6	55560501	B	B	B	A	A	B	B	B	B	A	B	B	A	B	A	A	A	B	B	B	B	B	B	A	A	A	A	B	B	A	A	-	A	-	A	A	A	B	A	B	B	A	A	A	B
	S6_55684264	106.567	6	55684264	B	B	B	A	A	B	B	B	B	A	B	B	A	B	A	A	A	B	B	B	B	B	B	A	A	A	A	B	B	A	A	-	A	A	A	A	A	B	A	B	B	A	A	A	B
	S6_55901145	107.557	6	55901145	B	B	B	A	A	B	B	B	B	A	B	B	A	B	A	A	A	B	B	B	A	B	B	A	A	A	A	B	B	A	A	-	A	A	A	A	A	B	A	B	B	A	A	A	B
	S6_56076373	108.537	6	56076373	B	B	B	A	A	B	B	B	B	A	B	B	A	B	A	A	A	B	A	B	A	B	B	A	A	A	A	B	B	A	B	-	A	A	A	A	A	B	A	B	B	A	A	A	B
	S6_56156028	108.537	6	56156028	B	B	B	A	A	B	B	B	B	A	B	B	A	B	A	A	A	B	A	B	A	B	B	A	A	A	A	B	B	A	B	-	A	A	A	A	A	B	A	B	B	A	A	A	B
	S6_56277498	108.537	6	56277498	B	B	B	A	A	B	B	B	B	A	B	B	A	B	A	A	A	B	A	B	A	B	B	A	A	A	A	B	B	A	B	A	A	A	A	-	A	B	A	B	B	A	A	A	B
	S6_56302385	108.537	6	56302385	B	B	B	A	A	B	B	B	B	A	B	B	A	B	A	A	A	B	A	B	A	B	B	A	A	A	A	B	B	A	B	A	A	A	A	A	A	B	A	B	B	A	A	A	B
	S6_56302822	108.537	6	56302822	B	B	B	A	A	B	B	B	B	A	B	B	A	B	A	A	A	B	A	B	A	B	B	A	A	A	A	B	B	A	B	-	A	A	A	A	A	B	A	B	B	A	A	A	B
	S6_56345918	109.018	6	56345918	B	B	B	A	A	B	B	B	B	A	B	B	A	B	A	A	A	B	A	B	A	B	B	A	A	A	A	B	B	A	-	A	A	A	A	A	A	B	A	B	B	A	A	A	B
	S6_56634714	109.989	6	56634714	B	B	B	A	A	B	B	B	B	A	B	B	A	B	A	A	A	B	A	B	A	B	B	A	A	B	A	B	B	A	B	A	A	A	A	A	A	B	A	B	B	A	A	A	B
	S6_57056122	111.475	6	57056122	B	B	B	A	A	B	B	B	B	-	B	B	A	B	B	A	A	B	A	B	A	B	B	A	A	B	A	B	B	A	B	-	A	A	A	A	A	B	A	B	B	A	A	A	B
	S6_57186106	112.455	6	57186106	B	B	B	A	A	B	B	B	B	-	B	B	A	B	B	A	A	B	A	B	A	B	B	A	A	B	A	B	B	A	B	A	A	A	A	A	A	B	A	B	B	A	A	A	B
	S6_57279427	112.455	6	57279427	B	B	B	A	A	B	B	B	B	A	B	B	A	B	B	A	A	B	A	B	A	B	B	A	A	B	A	B	B	A	-	A	A	A	A	A	A	B	A	B	B	A	A	A	B
	S6_57438320	112.455	6	57438320	B	B	B	A	A	B	B	B	B	-	B	B	A	B	B	A	A	B	A	B	A	B	B	A	A	B	A	B	B	A	B	-	A	A	A	A	A	B	A	B	B	A	A	A	B
	S6_57828993	113.445	6	57828993	B	B	B	A	A	B	B	B	B	-	B	B	A	B	B	A	A	B	A	B	A	B	B	A	A	B	A	B	B	A	-	B	A	A	A	A	A	-	A	B	B	A	A	A	B
	S6_58210809	114.436	6	58210809	B	B	B	A	A	B	B	B	B	-	B	B	A	B	B	A	A	B	A	B	A	B	B	A	A	B	A	B	B	A	B	B	A	A	A	A	A	B	A	B	B	A	A	A	B
	S6_58283476	114.436	6	58283476	B	B	B	A	A	B	B	B	B	-	B	B	A	B	B	A	A	B	A	B	A	B	B	A	A	B	A	B	B	A	B	-	A	A	A	A	A	B	A	B	B	A	A	A	B
	S6_58433992	114.921	6	58433992	B	B	B	A	A	B	B	B	B	-	B	B	A	B	B	A	A	B	A	B	A	B	B	A	A	B	A	B	B	A	-	-	A	A	A	A	A	B	A	B	B	A	A	A	B
	S6_58508609	114.921	6	58508609	B	B	B	A	A	B	B	B	B	A	B	B	A	B	B	A	A	B	A	B	A	B	B	A	A	B	A	B	B	A	B	B	A	A	A	A	A	B	A	B	B	A	A	A	B
	S6_58569147	115.407	6	58569147	B	B	B	A	A	B	B	B	B	A	B	B	A	B	B	A	A	B	A	B	A	B	B	A	A	B	A	B	B	A	A	A	A	A	A	A	A	B	A	B	B	A	A	A	B
	S6_58913126	115.883	6	58913126	B	B	B	A	A	B	B	B	B	A	B	B	A	B	B	A	A	B	A	B	A	B	B	A	A	B	A	B	B	A	A	A	A	-	A	A	A	B	A	B	B	A	A	A	B
	S6_59162115	116.844	6	59162115	A	B	B	A	A	B	B	B	B	A	B	B	A	B	B	A	A	B	A	B	A	B	B	A	A	B	A	B	B	A	A	-	A	-	A	A	A	B	A	B	B	A	A	A	B
	S6_59264648	117.321	6	59264648	A	B	B	A	A	B	B	B	B	A	B	B	A	B	B	A	A	B	A	B	A	B	B	A	A	B	A	B	B	A	A	-	A	-	A	A	A	B	A	B	B	A	A	A	B
	S6_59668621	118.301	6	59668621	A	B	B	A	A	B	B	B	B	A	B	B	A	B	B	A	A	B	A	B	A	B	B	A	A	B	A	B	B	A	-	-	A	-	A	A	A	B	A	B	B	A	A	A	B
	S6_59276606	119.282	6	59276606	A	B	B	A	A	B	B	B	B	A	B	B	A	B	B	A	A	B	A	B	A	B	B	A	A	B	A	B	B	A	B	-	A	-	A	A	A	B	A	B	B	A	A	A	B
	S6_59344613	119.282	6	59344613	A	B	B	A	A	B	B	B	B	A	B	B	A	B	B	A	A	B	A	B	A	B	B	A	A	B	A	B	B	A	B	A	A	-	A	A	A	B	A	B	B	A	A	A	B
	S6_60268587	120.767	6	60268587	A	B	B	A	A	B	B	B	B	A	B	B	A	B	B	B	A	B	A	B	A	B	B	A	A	B	A	B	B	A	B	A	A	-	A	B	A	B	A	B	B	A	A	A	B
	S6_60302935	120.767	6	60302935	A	B	B	A	A	B	B	B	B	A	B	B	A	B	B	B	A	B	A	B	A	B	B	A	A	B	A	B	B	A	B	-	A	-	A	B	A	B	A	B	B	A	A	A	B
	S6_60417146	120.767	6	60417146	A	B	B	A	A	B	B	B	B	A	B	B	A	B	B	B	A	B	A	B	A	B	B	A	A	B	A	B	B	A	B	A	A	-	A	B	A	B	A	B	B	A	A	A	B
	S6_59976958	121.758	6	59976958	A	B	B	A	A	B	B	B	B	A	B	B	A	B	B	B	A	B	A	B	A	B	B	A	A	B	A	B	B	A	-	A	A	-	A	B	A	B	A	B	B	A	A	A	B
	S6_59967125	122.253	6	59967125	A	B	B	A	A	B	B	B	B	A	B	B	A	B	B	B	A	B	A	B	A	B	B	A	A	B	A	B	B	A	B	-	A	-	A	B	A	B	A	B	B	A	-	A	B
	S6_60645709	123.768	6	60645709	A	B	B	A	A	A	B	B	B	A	B	B	A	B	B	B	A	B	A	B	A	B	B	A	A	B	A	B	B	A	-	-	A	-	A	B	A	B	A	B	B	A	A	A	B
	S6_60839344	124.739	6	60839344	A	B	B	A	A	A	B	B	B	A	B	B	A	B	B	B	A	B	A	B	A	B	B	A	A	B	A	B	B	A	A	-	A	-	A	B	A	B	A	B	B	A	A	A	B
	S6_60876021	124.739	6	60876021	A	B	B	A	A	A	B	B	B	A	B	B	A	B	B	B	A	B	A	B	A	B	B	A	A	B	A	B	B	A	A	-	A	-	A	B	A	B	A	B	B	A	A	A	B
	S6_60839210	125.22	6	60839210	A	B	B	A	A	A	B	B	B	A	B	B	A	B	B	B	A	B	A	B	A	B	B	A	A	B	A	B	B	A	B	-	A	-	A	B	A	B	A	B	B	A	A	A	B
	S7_8506675	0	7	8506675	B	A	A	A	B	B	B	A	A	A	B	A	A	B	B	A	A	B	A	B	A	B	B	A	A	B	B	A	A	B	A	B	B	A	A	B	B	A	A	B	B	B	B	B	A
	S7_9662561	1.486	7	9662561	B	A	A	A	B	B	B	A	A	A	B	A	A	B	B	A	A	B	A	B	A	B	B	A	A	B	B	A	A	B	A	B	B	A	A	B	B	A	A	-	B	B	B	B	A
	S7_10563520	3.988	7	10563520	B	A	A	A	B	B	B	A	A	A	-	A	A	B	B	A	A	B	A	B	A	B	B	A	A	B	B	A	A	B	B	B	B	A	A	B	B	A	A	-	B	B	B	B	A
	S7_15561492	5.459	7	15561492	B	A	A	B	B	B	B	A	A	A	B	A	A	B	B	A	A	B	A	B	A	B	B	A	A	A	B	A	A	B	B	B	B	A	A	B	B	A	A	B	B	B	B	B	A
	S7_44901991	5.459	7	44901991	B	A	A	B	B	B	B	A	A	A	-	A	A	B	B	A	A	B	A	B	A	B	B	A	A	A	B	A	A	B	B	B	B	A	A	B	B	A	A	B	B	B	B	B	A
	S7_54216799	10.742	7	54216799	B	A	A	B	B	B	B	B	B	A	B	A	A	B	B	A	A	B	A	B	B	B	B	A	-	A	B	A	B	B	B	B	B	A	A	B	-	A	A	A	B	B	B	B	A
	S7_54698250	11.223	7	54698250	B	A	A	B	B	B	B	B	B	A	-	A	A	B	B	A	A	B	A	B	B	B	B	A	A	A	B	A	B	B	B	B	B	A	A	B	B	A	B	A	B	B	B	B	A
	S7_55982431	13.204	7	55982431	B	A	A	B	B	B	B	B	B	A	A	A	A	B	B	A	A	B	A	B	B	B	B	A	A	B	B	A	-	B	B	B	B	A	A	B	B	A	B	-	B	B	B	B	A
	S7_57557732	19.836	7	57557732	B	A	A	B	B	B	B	B	B	A	A	A	A	B	B	A	A	B	B	B	B	B	B	-	B	B	B	A	-	B	B	B	B	A	A	B	B	A	A	B	B	B	B	B	B
	S7_57596176	20.317	7	57596176	B	A	A	B	B	B	B	B	B	A	A	A	A	B	B	A	A	B	B	B	B	B	B	-	B	B	B	A	-	B	B	B	B	A	A	B	B	A	A	B	B	B	B	B	B
	S7_57602722	20.793	7	57602722	B	A	B	B	B	B	B	B	B	A	A	A	A	B	B	A	A	B	B	B	B	B	B	-	B	B	B	A	-	B	B	B	B	A	A	B	B	A	A	B	B	B	B	B	B
	S7_58342640	23.827	7	58342640	B	A	B	B	B	B	B	B	B	A	A	A	A	A	A	A	A	B	B	B	B	B	B	B	B	B	B	-	A	B	B	B	B	A	A	B	B	A	A	B	B	A	B	B	B
	S7_57985911	24.303	7	57985911	B	A	B	B	B	B	B	B	B	A	A	A	A	A	B	A	A	B	B	B	B	B	B	B	B	B	B	A	-	B	B	B	B	A	A	B	B	A	A	B	B	A	B	B	B
	S7_58543154	24.789	7	58543154	B	A	B	B	B	B	B	B	B	A	A	A	A	A	B	A	A	B	B	B	B	B	B	B	B	B	B	A	-	B	B	B	B	A	A	B	B	A	A	B	B	A	B	B	B
	S7_58650976	24.789	7	58650976	B	A	B	B	B	B	B	B	B	A	A	A	A	A	B	A	A	B	B	B	B	B	B	B	B	B	B	A	A	B	B	B	B	A	A	B	B	A	A	B	B	A	B	B	B
	S7_58924903	27.918	7	58924903	A	A	B	B	B	B	B	B	B	A	A	A	A	A	B	A	A	B	B	B	B	B	B	B	B	B	B	A	-	B	A	B	B	A	A	B	B	A	A	B	B	-	B	B	B
	S7_59390367	30.524	7	59390367	A	A	B	B	B	B	B	B	B	A	A	A	A	A	B	A	A	B	B	A	B	B	A	B	B	B	B	A	A	B	A	B	B	A	A	B	B	A	A	B	B	A	B	B	B
	S7_59390409	31.01	7	59390409	A	A	B	B	B	B	B	B	B	A	A	A	A	A	B	A	A	B	B	A	B	B	A	B	B	B	B	A	-	B	A	B	B	-	A	B	B	A	A	B	B	A	B	B	B
	S7_59805687	36.349	7	59805687	A	A	B	B	B	B	B	B	B	A	A	A	A	B	B	A	A	B	B	A	B	B	A	B	B	B	B	A	-	B	A	B	A	A	A	A	B	A	A	B	B	A	A	B	B
	S7_59807467	36.349	7	59807467	A	A	B	B	B	B	B	B	B	A	A	A	A	-	B	A	A	B	B	A	B	B	A	B	B	B	B	A	-	B	A	B	A	A	A	A	B	A	A	B	B	A	A	B	B
	S7_60002687	37.32	7	60002687	A	A	B	B	B	B	B	B	B	A	A	A	A	B	B	A	A	B	B	A	B	B	A	B	B	B	B	A	-	B	A	B	A	A	A	A	B	A	A	B	B	B	A	B	B
	S7_60102939	37.801	7	60102939	A	A	B	B	B	B	B	B	B	A	A	A	A	-	B	B	A	B	B	A	B	B	A	B	B	B	B	A	A	B	A	B	A	A	A	A	B	A	A	B	B	B	A	B	B
	S7_60577991	42.453	7	60577991	A	A	A	B	B	B	B	B	B	A	A	A	A	B	B	B	A	B	B	A	B	B	A	B	B	B	A	A	-	B	A	B	A	A	A	A	B	A	A	B	B	B	A	A	A
	S7_60972647	43.397	7	60972647	A	A	A	B	B	B	B	B	B	A	A	A	A	A	B	B	A	B	B	A	B	B	A	B	B	B	A	A	B	B	A	B	A	A	A	A	B	A	A	B	B	B	A	A	A
	S7_61069070	43.397	7	61069070	A	A	A	B	B	B	B	B	B	A	A	A	A	A	B	B	A	B	B	A	B	B	A	B	B	B	A	A	-	B	A	B	A	A	A	A	B	A	A	B	B	B	A	A	A
	S7_61069105	43.397	7	61069105	A	A	A	B	B	B	B	B	B	A	A	A	A	A	B	B	A	B	B	A	B	B	A	B	B	B	A	A	-	B	A	B	A	A	A	A	B	A	A	B	B	B	A	A	A
	S7_61086493	43.397	7	61086493	A	A	A	B	B	B	B	B	B	A	A	A	A	A	B	B	A	B	B	A	B	B	A	B	B	B	A	A	B	B	A	B	A	A	A	A	B	A	A	B	B	B	A	A	A
	S7_60698183	43.864	7	60698183	A	A	A	B	B	B	B	B	B	A	A	A	A	A	B	B	A	B	B	A	B	B	A	B	B	B	A	A	-	B	A	B	A	A	A	A	B	A	A	B	B	B	A	A	A
	S7_61384119	45.307	7	61384119	A	A	A	B	B	B	B	A	B	A	A	A	A	-	B	B	A	B	B	A	B	B	A	B	B	B	A	A	B	B	B	B	A	A	A	A	B	A	A	B	B	B	A	A	A
	S7_61484780	45.797	7	61484780	A	A	A	B	B	B	B	A	B	A	A	A	A	A	B	B	A	B	B	A	B	B	A	B	B	B	A	A	B	B	B	B	A	A	A	A	B	A	A	-	B	B	A	A	A
	S7_61831508	46.787	7	61831508	A	A	A	B	B	B	B	A	B	A	A	A	A	A	B	B	A	-	B	A	B	B	A	B	B	B	A	A	B	B	B	B	A	A	A	A	B	A	A	B	B	B	A	A	A
	S7_62068062	47.74	7	62068062	A	A	A	B	B	B	B	A	B	A	A	A	A	A	B	B	A	B	B	A	B	B	A	B	B	B	A	A	B	B	B	B	A	A	A	A	B	A	A	B	B	B	A	A	A
	S7_62068189	48.212	7	62068189	A	A	A	B	B	B	B	A	B	A	A	A	A	A	B	B	A	B	B	A	B	B	A	B	B	B	A	A	B	B	B	B	A	A	A	A	B	A	A	-	B	B	A	A	A
	S7_62169135	48.688	7	62169135	A	A	A	B	B	B	B	A	B	A	A	A	A	A	B	B	A	B	B	A	B	B	A	B	B	B	A	A	B	B	B	B	A	A	A	A	B	A	A	-	B	B	A	A	A
	S7_62167586	49.164	7	62167586	A	A	A	B	B	B	B	A	B	A	A	A	A	A	B	B	A	-	B	A	B	B	A	B	B	B	A	A	B	B	B	B	A	A	A	A	B	A	A	B	B	B	A	A	A
	S7_62283867	51.126	7	62283867	A	A	A	B	B	B	B	A	B	A	A	A	A	A	B	B	A	-	B	A	B	B	A	B	B	B	A	A	B	B	A	B	A	A	A	A	B	A	A	-	B	B	A	A	A
	S7_62402682	51.126	7	62402682	A	A	A	B	B	B	B	-	B	A	A	A	A	A	B	B	A	A	B	A	B	B	A	B	B	B	A	A	B	B	A	B	A	A	A	A	B	A	A	B	B	B	A	A	A
	S7_62782772	54.703	7	62782772	A	A	A	B	B	B	B	A	B	A	A	A	A	A	B	A	A	A	B	A	B	B	A	B	B	B	A	A	B	B	B	B	A	A	A	A	B	A	A	-	B	B	A	A	A
	S7_62862454	55.674	7	62862454	A	A	A	B	B	B	B	B	B	A	A	A	A	A	B	A	A	A	B	A	B	B	A	B	B	B	A	A	B	B	B	B	A	A	A	A	B	A	A	-	B	B	A	A	A
	S7_62978535	58.176	7	62978535	A	A	A	B	B	A	B	B	B	A	A	A	A	A	B	A	A	A	B	A	B	B	A	B	B	B	A	A	B	B	A	B	A	A	A	A	B	A	A	-	A	B	A	A	A
	S7_63318804	60.158	7	63318804	A	A	A	B	B	A	B	B	B	A	A	A	A	A	B	A	A	A	B	A	B	B	A	B	B	B	A	A	B	B	A	B	A	A	A	A	A	A	A	B	A	B	A	A	A
	S7_63563390	60.158	7	63563390	A	A	A	B	B	A	B	B	B	A	A	A	A	A	B	A	A	A	B	A	B	B	A	B	B	B	A	A	B	B	A	B	A	A	A	A	A	A	A	-	A	B	A	A	A
	S7_63737451	61.119	7	63737451	A	A	A	B	B	A	B	B	B	A	A	A	A	A	B	A	A	A	B	A	B	B	A	B	B	B	A	A	B	B	A	B	A	B	A	A	A	A	A	-	A	B	B	A	A
	S7_63794782	61.119	7	63794782	A	A	A	B	B	A	B	B	B	A	A	A	A	A	B	A	A	A	B	A	B	B	A	B	B	B	A	A	B	B	A	B	A	B	A	A	A	A	A	-	A	B	B	A	A
	S7_63962881	62.09	7	63962881	A	A	B	B	B	A	B	B	B	A	A	A	A	A	B	A	A	A	B	A	B	B	A	B	B	B	A	A	B	B	A	B	A	B	A	A	A	A	A	-	A	B	B	A	A
	S7_64079510	62.571	7	64079510	A	A	B	B	B	A	B	B	B	A	A	A	A	A	B	A	A	A	B	A	B	B	A	B	B	B	A	A	B	B	A	B	A	B	A	A	A	A	A	B	A	B	B	A	A
	S7_64492109	63.542	7	64492109	A	A	B	B	A	A	B	B	B	A	A	A	A	A	B	A	A	A	B	A	B	B	A	B	B	B	A	A	B	B	A	B	A	B	A	A	A	A	A	-	A	B	B	A	A
	S7_64516040	63.542	7	64516040	A	A	B	B	A	A	B	B	B	A	A	A	A	A	B	A	A	A	B	A	B	B	A	B	B	B	A	A	B	B	A	B	A	B	A	A	A	A	A	-	A	B	B	A	A
	S7_64547129	63.542	7	64547129	A	A	B	B	A	A	B	B	B	A	A	A	A	A	B	A	A	A	B	A	B	B	A	B	B	B	A	A	B	B	A	B	A	B	A	A	A	A	A	B	A	B	B	A	A
	S7_64751023	63.542	7	64751023	A	A	B	B	A	A	B	B	B	-	A	A	A	A	B	A	A	A	B	A	B	B	A	B	B	B	A	A	B	B	A	B	A	B	A	A	A	A	A	-	A	B	B	A	A
	S7_64807102	64.513	7	64807102	A	A	B	B	A	A	B	B	B	-	A	A	A	A	B	A	A	A	B	A	B	B	A	B	B	B	A	A	B	B	A	B	A	B	A	A	A	A	A	B	A	B	B	A	A
	S7_65344170	64.513	7	65344170	A	A	B	B	A	A	B	B	B	B	A	A	A	A	B	A	A	A	B	A	B	B	A	B	B	B	A	A	B	B	A	B	A	B	A	A	A	A	A	-	A	B	B	A	A
	S8_245953	0	8	245953	A	B	B	A	B	A	A	B	A	A	B	A	A	B	B	B	A	A	B	B	B	A	B	A	A	A	B	A	A	A	A	B	B	B	B	B	B	A	B	B	B	A	B	A	B
	S8_280990	0.962	8	280990	A	B	B	A	B	A	A	B	A	A	B	A	A	B	B	B	A	A	B	B	B	A	B	A	A	A	B	A	A	A	B	B	B	B	B	B	B	A	B	B	B	A	B	A	B
	S8_504579	0.962	8	504579	A	B	B	A	B	-	A	B	A	A	B	A	A	B	B	B	A	A	B	B	B	A	B	A	A	A	B	A	A	A	B	B	B	B	B	B	B	A	B	B	B	A	B	A	B
	S8_611257	1.933	8	611257	A	B	B	A	B	A	A	B	A	A	B	A	A	B	B	B	A	A	B	B	B	A	B	A	A	A	B	A	A	A	B	B	B	B	B	B	B	A	B	B	B	A	B	A	B
	S8_1216672	4.486	8	1216672	A	B	B	A	B	-	A	B	A	A	B	A	A	B	B	B	A	A	B	B	B	A	B	A	A	A	B	A	A	A	B	B	B	B	A	B	B	B	B	B	B	A	B	A	B
	S8_3185650	20.834	8	3185650	A	B	B	A	B	A	A	A	A	A	B	-	A	A	B	A	A	A	B	B	B	B	B	A	A	A	A	A	A	A	B	B	B	B	A	B	A	B	B	A	A	A	B	A	B
	S8_3164615	21.334	8	3164615	A	B	B	A	B	A	A	A	A	A	B	A	A	A	B	A	A	A	B	B	B	B	B	A	A	A	A	A	A	A	-	B	B	B	A	B	A	B	B	A	A	A	B	A	B
	S8_3380243	22.82	8	3380243	B	B	B	A	B	A	A	A	A	A	B	A	A	A	B	A	A	A	B	B	B	B	B	A	A	A	A	A	A	A	A	B	A	B	A	B	A	B	B	A	A	A	B	A	B
	S8_3429420	24.781	8	3429420	B	B	B	A	B	A	A	A	A	A	B	A	A	A	B	A	A	A	B	B	B	B	B	A	A	A	A	A	A	A	A	B	A	B	A	B	A	B	B	A	A	A	B	A	B
	S8_3525449	25.762	8	3525449	B	B	A	A	B	A	A	A	A	A	B	B	A	A	B	A	A	A	B	B	B	B	B	A	A	A	A	A	A	A	A	B	A	B	A	B	A	B	B	A	A	A	B	A	B
	S8_3613845	25.762	8	3613845	-	B	A	A	B	A	A	A	A	A	B	B	A	A	B	A	A	A	B	B	B	B	B	A	A	A	A	A	A	A	A	B	A	B	A	B	A	B	B	A	A	A	B	A	B
	S8_3841368	28.827	8	3841368	B	B	A	A	B	A	A	A	A	A	B	B	A	A	B	A	A	A	B	B	B	B	B	A	B	A	A	A	A	A	A	B	A	B	A	B	A	B	B	A	A	A	B	B	B
	S8_4117931	30.808	8	4117931	B	B	A	A	B	A	A	A	A	A	B	B	A	A	B	A	A	A	B	B	B	B	B	A	B	A	A	A	A	A	A	B	A	B	A	B	A	B	B	A	A	A	B	B	B
	S8_4573816	32.309	8	4573816	B	B	A	A	B	A	A	A	A	A	B	B	A	A	B	A	A	A	B	B	B	B	B	A	B	A	A	A	A	A	A	B	A	B	A	B	A	B	B	A	A	A	B	B	B
	S8_5242285	37.706	8	5242285	B	B	A	A	B	A	A	A	A	A	-	B	A	A	A	A	A	A	A	A	B	B	B	A	B	B	A	A	A	A	B	B	A	A	A	B	A	B	B	A	A	A	B	B	B
	S8_5484233	40.771	8	5484233	B	B	A	A	B	A	A	A	A	A	A	B	A	A	A	A	A	A	A	A	B	B	B	B	B	B	A	A	A	A	-	B	A	A	A	B	A	B	B	A	A	A	A	B	B
	S8_9320484	50.786	8	9320484	A	B	B	A	A	A	-	A	A	A	A	B	A	A	A	A	A	B	A	A	B	B	A	B	A	B	A	A	B	A	B	B	A	A	A	B	A	B	B	A	A	A	A	B	B
	S8_12170545	52.788	8	12170545	A	B	B	A	-	A	-	A	A	A	A	B	A	A	A	A	A	B	A	A	B	B	A	B	A	B	A	A	B	A	B	B	A	A	A	B	A	B	A	A	A	A	A	B	B
	S8_16743360	55.884	8	16743360	A	B	B	A	B	A	B	A	A	A	A	B	B	A	A	A	A	B	A	A	B	B	A	B	A	B	A	A	-	A	B	B	A	A	A	B	A	B	A	-	A	A	A	B	B
	S8_42208953	56.855	8	42208953	A	B	B	A	B	A	B	A	A	A	A	B	B	A	A	A	A	B	A	A	B	B	A	B	A	B	A	A	B	A	A	B	A	A	A	B	A	B	A	A	A	A	A	B	B
	S8_52054082	58.817	8	52054082	A	B	B	A	B	A	B	A	A	A	A	B	B	B	A	A	A	B	B	A	B	B	A	B	A	B	A	A	-	A	A	B	A	A	A	B	A	B	A	B	B	A	A	B	B
	S8_51520296	59.293	8	51520296	A	B	B	A	A	A	B	A	A	A	A	B	B	B	A	A	A	B	B	A	B	B	A	B	A	B	A	A	B	A	A	B	A	A	A	B	A	B	A	B	B	A	A	B	B
	S8_50938488	60.75	8	50938488	A	B	B	A	A	A	B	A	A	A	A	B	B	B	A	A	A	B	B	A	B	B	A	B	A	B	A	A	B	A	A	B	A	-	A	B	A	B	A	B	B	A	A	B	B
	S8_51323028	61.73	8	51323028	A	B	B	A	-	A	B	A	A	A	A	B	B	B	A	A	A	B	B	A	B	B	A	B	A	B	A	A	-	A	A	B	A	A	A	B	A	B	A	B	B	A	A	B	B
	S8_53521907	64.765	8	53521907	A	B	B	A	B	A	A	A	A	A	A	B	B	B	A	A	A	B	B	A	B	B	A	B	B	B	A	A	A	A	A	B	A	A	A	B	A	B	A	B	B	A	A	B	B
	S8_53793095	65.717	8	53793095	A	B	B	A	B	A	A	A	A	A	A	B	B	B	A	A	A	B	B	A	B	B	A	B	B	B	A	A	A	A	A	B	A	A	A	B	A	B	A	B	B	A	A	B	B
	S8_53888800	67.174	8	53888800	A	A	B	A	B	A	A	A	A	A	A	B	B	B	A	A	A	B	B	A	B	B	A	B	B	B	A	A	A	A	A	-	A	A	A	B	A	B	A	B	B	A	A	B	B
	S8_54127629	67.655	8	54127629	A	A	B	A	B	A	A	A	A	A	A	B	B	B	A	A	A	B	B	A	B	B	A	B	B	B	A	A	A	A	A	-	A	A	A	B	A	B	A	B	B	-	A	B	B
	S8_54710919	69.656	8	54710919	A	A	B	A	B	A	A	A	A	A	A	B	B	B	A	A	A	B	B	A	B	B	A	B	B	B	A	A	A	A	A	A	A	A	A	B	A	B	A	B	B	B	A	B	B
	S8_55105089	73.161	8	55105089	A	A	B	A	B	A	A	A	A	A	A	B	B	B	A	A	A	B	B	A	B	B	A	B	B	B	B	A	A	A	A	A	A	A	A	B	A	B	A	B	B	B	B	B	B
	S8_55274629	76.195	8	55274629	A	B	B	A	A	A	A	A	A	A	A	B	B	B	A	A	-	B	B	A	B	B	A	B	B	B	B	A	-	A	B	A	A	A	A	B	A	B	A	B	B	-	B	B	B
	S8_55208739	77.666	8	55208739	A	B	B	A	A	A	A	A	A	A	A	B	B	B	A	A	A	B	B	A	B	A	A	B	B	B	B	A	A	A	A	A	A	A	A	B	A	B	A	B	B	-	B	B	B
	S8_56184625	80.67	8	56184625	A	B	B	A	A	A	A	A	A	A	A	B	B	B	A	A	A	B	B	A	B	-	A	B	B	B	B	A	A	A	B	A	B	A	A	B	A	B	A	B	B	-	B	B	B
	S8_56265337	80.67	8	56265337	A	B	B	A	A	A	A	A	A	A	A	B	B	B	A	A	A	B	B	A	B	-	A	B	B	B	B	A	A	A	B	A	B	A	A	B	A	B	A	B	B	-	B	B	B
	S8_56384199	81.622	8	56384199	A	B	B	A	A	A	A	A	A	A	A	B	B	B	A	A	B	B	B	A	B	-	A	B	B	B	B	A	A	A	B	A	B	A	A	B	A	B	A	B	B	B	B	B	B
	S8_56425859	83.079	8	56425859	A	B	B	A	A	A	A	A	A	A	A	B	B	B	A	A	B	B	B	A	B	-	A	B	B	B	B	A	B	A	B	A	B	A	A	B	A	B	A	B	B	-	B	B	B
	S8_56638593	84.536	8	56638593	A	B	B	A	A	A	A	A	A	A	A	B	B	B	A	A	B	B	B	A	B	A	A	B	B	B	B	B	B	A	A	A	B	A	A	B	A	B	A	B	B	-	B	B	B
	S8_57090771	90.886	8	57090771	A	B	B	A	B	B	A	A	A	A	A	B	A	B	A	A	B	B	B	A	B	-	A	B	B	B	B	B	B	A	A	A	B	A	B	B	A	B	A	B	B	B	B	B	B
	S8_57232907	92.357	8	57232907	A	B	B	A	B	B	A	A	A	A	A	B	A	B	A	A	B	B	B	A	B	A	A	B	B	B	B	B	B	A	A	A	B	A	B	B	A	B	B	B	B	-	B	B	B
	S8_57175660	92.837	8	57175660	A	B	B	A	B	B	A	A	A	A	A	B	A	B	A	A	B	B	B	A	B	-	A	B	B	B	B	B	B	A	A	A	B	A	B	B	A	B	B	B	B	-	B	B	B
	S8_57423672	92.837	8	57423672	A	B	B	A	B	B	A	A	A	A	A	B	A	B	A	A	B	B	B	A	B	A	A	B	B	B	B	B	B	A	A	A	B	-	B	B	A	B	B	B	B	-	B	B	B
	S8_57460486	95.365	8	57460486	A	B	B	A	B	B	A	A	A	A	A	B	A	B	A	A	B	B	B	B	B	B	A	A	B	B	B	B	B	A	A	A	B	A	B	A	A	B	B	B	B	B	B	B	B
	S8_57775874	97.346	8	57775874	A	B	B	A	B	B	A	A	A	A	A	B	A	B	A	A	B	B	B	B	B	A	B	A	B	B	B	B	B	A	A	A	B	A	A	A	A	B	B	B	B	B	B	B	B
	S8_58036278	98.789	8	58036278	A	B	B	A	B	B	A	A	A	A	A	B	A	B	A	A	B	B	B	B	B	B	B	-	B	B	B	B	B	A	A	A	B	A	A	A	A	B	B	B	B	B	B	B	B
	S8_58083149	98.789	8	58083149	A	B	B	A	B	B	A	A	A	A	A	B	A	B	A	A	B	B	B	B	B	-	B	-	B	B	B	B	B	A	A	A	B	A	A	A	A	B	B	B	B	-	B	B	B
	S8_58103428	98.789	8	58103428	A	B	B	A	B	B	A	A	A	A	A	B	A	B	A	A	B	B	B	B	B	-	B	-	B	B	B	B	B	A	A	A	B	A	A	A	A	B	B	B	B	B	B	B	B
	S8_58355935	101.792	8	58355935	A	B	B	A	B	B	A	A	A	A	A	B	A	B	B	A	B	B	B	B	B	B	B	-	A	B	B	B	B	A	A	A	B	A	A	A	A	B	B	B	B	B	B	B	A
	S8_58572894	102.273	8	58572894	A	B	B	A	B	B	A	A	A	A	A	B	A	B	B	A	B	B	B	B	B	B	B	-	A	B	B	B	B	A	A	A	B	A	A	A	A	B	B	B	B	-	B	B	A
	S8_58600038	102.759	8	58600038	A	B	B	A	B	B	A	A	A	A	A	B	A	B	B	A	B	B	B	B	B	B	B	-	A	B	B	B	B	A	A	A	B	A	A	A	A	B	B	B	B	A	B	B	A
	S8_58489541	103.239	8	58489541	A	B	B	A	B	B	A	A	A	A	A	B	A	B	B	A	B	B	B	B	B	B	B	-	A	B	B	B	B	A	A	A	B	A	A	A	A	B	B	B	B	A	B	B	A
	S8_58942007	106.854	8	58942007	A	B	B	A	B	B	A	A	B	B	A	B	A	B	B	A	B	B	B	B	B	B	B	A	A	B	B	B	B	A	A	A	B	A	A	A	A	B	B	B	B	A	-	B	A
	S8_59087631	106.854	8	59087631	A	B	B	A	B	B	A	A	B	B	A	B	A	B	B	A	B	B	B	B	B	B	B	A	A	B	B	B	B	A	A	A	B	A	A	A	A	B	B	B	B	A	B	B	A
	S8_59140955	107.335	8	59140955	A	B	B	A	B	B	A	A	B	B	A	B	A	B	B	A	B	B	B	B	B	B	B	A	A	B	B	B	B	A	A	A	B	A	A	A	A	B	B	B	B	B	B	B	A
	S8_59210918	108.82	8	59210918	A	B	B	A	B	B	A	A	B	B	A	B	A	B	B	A	B	B	B	B	B	A	B	A	A	B	B	B	B	A	A	A	B	A	A	A	A	B	B	B	B	-	B	B	A
	S8_59298999	108.82	8	59298999	A	B	B	A	B	B	A	A	B	B	A	B	A	B	B	A	B	B	B	B	B	A	B	A	A	B	B	B	B	A	A	A	B	A	A	A	A	B	B	B	B	B	B	B	A
	S8_59307854	108.82	8	59307854	A	B	B	A	B	B	A	A	B	B	A	B	A	B	B	A	B	B	B	B	B	A	B	A	A	B	B	B	B	A	A	A	B	A	A	A	A	B	B	B	B	B	B	B	A
	S8_59388948	109.296	8	59388948	A	B	B	A	B	B	A	A	B	B	A	B	A	B	B	A	B	A	B	B	B	A	B	A	A	B	B	B	B	A	A	A	B	A	A	A	A	B	B	B	B	B	B	B	A
	S8_59518442	110.277	8	59518442	A	B	B	A	B	B	A	A	B	B	B	B	A	B	B	A	B	A	B	B	B	A	B	A	A	B	B	B	B	A	A	A	B	A	A	A	A	B	B	B	B	-	B	B	-
	S8_59615859	111.763	8	59615859	A	B	B	A	B	B	A	A	B	B	B	B	A	B	B	A	B	A	B	B	B	A	B	A	A	B	A	B	B	A	A	A	B	A	A	A	A	B	B	B	B	A	B	B	A
	S8_59672737	113.263	8	59672737	B	B	B	A	B	B	A	A	B	B	B	B	A	B	B	A	B	A	B	B	B	A	A	A	A	B	A	B	B	A	A	A	B	A	A	A	A	B	B	B	B	A	B	B	-
	S8_59681067	113.263	8	59681067	B	B	B	A	B	B	A	A	B	B	B	B	A	B	B	A	B	A	B	B	B	A	A	A	A	B	A	B	B	A	A	A	B	A	A	A	A	B	B	B	B	A	-	B	B
	S8_59961444	115.264	8	59961444	B	B	B	A	B	B	A	A	B	B	B	B	A	B	A	A	B	A	B	B	B	A	A	A	A	B	-	B	B	B	A	A	B	A	A	A	A	B	B	B	B	B	B	B	A
	S8_59997230	116.721	8	59997230	B	B	B	A	B	B	A	A	B	B	B	B	A	B	A	A	B	A	B	-	B	A	A	A	A	B	A	B	B	B	A	A	B	A	B	A	A	B	B	B	B	B	-	B	-
	S8_60201201	116.721	8	60201201	B	B	B	A	B	B	A	A	B	B	B	B	A	B	A	A	B	A	B	B	B	A	A	A	A	B	A	B	B	B	A	A	B	A	B	A	A	B	B	B	B	B	B	B	A
	S8_60292467	118.15	8	60292467	B	B	B	A	B	B	A	A	B	B	B	B	A	B	A	A	B	A	B	B	B	A	A	A	A	B	A	B	B	B	A	A	B	A	B	A	A	B	B	B	B	A	B	B	-
	S8_60349211	119.13	8	60349211	B	B	B	A	B	B	A	A	B	B	B	B	A	B	A	A	B	A	B	B	B	A	A	A	A	B	A	B	B	B	A	A	-	A	B	A	A	B	B	B	B	A	-	B	-
	S8_60392968	120.646	8	60392968	B	B	B	A	B	B	A	A	B	B	B	B	A	B	A	A	B	A	B	B	B	A	A	A	A	B	-	B	A	B	A	A	B	A	B	A	A	B	B	B	B	A	B	B	-
	S8_60479081	121.127	8	60479081	B	B	B	A	B	B	A	A	B	B	B	B	A	B	A	A	B	A	B	B	B	A	A	A	A	B	A	B	A	B	A	A	B	A	B	A	A	B	B	B	B	A	-	B	A
	S8_60479857	121.127	8	60479857	B	B	B	A	B	B	A	A	B	B	B	B	A	B	A	A	B	A	B	B	B	A	A	A	A	B	A	B	A	B	A	A	B	A	B	A	A	B	B	B	B	A	B	B	-
	S8_60842373	124.668	8	60842373	B	B	B	A	B	B	A	A	B	B	B	B	A	B	A	A	B	B	B	B	B	A	A	A	A	B	A	B	A	B	A	A	B	A	B	B	A	B	B	B	B	A	B	B	-
	S8_61099661	126.154	8	61099661	B	B	B	A	B	B	B	A	B	B	B	B	A	B	A	A	B	B	B	B	B	A	A	A	A	B	A	B	A	B	A	A	B	A	B	B	A	B	B	B	B	A	-	B	A
	S8_61296352	127.154	8	61296352	B	B	B	A	B	B	B	A	B	B	B	B	A	B	A	B	B	B	B	B	B	A	A	A	A	B	A	B	A	B	A	A	B	A	B	A	A	B	B	B	B	A	B	B	B
	S8_61374534	127.154	8	61374534	B	B	B	A	B	B	B	A	B	B	B	B	A	B	A	B	B	B	B	B	B	A	A	A	A	B	A	B	A	B	A	A	B	A	B	-	A	B	B	B	B	A	B	B	-
	S8_61646345	128.134	8	61646345	B	B	B	A	B	B	B	A	B	B	A	B	A	B	A	B	B	B	B	B	B	A	A	A	A	B	A	B	A	B	A	A	B	A	B	A	A	B	B	B	B	A	B	B	-
	S8_62201152	130.096	8	62201152	B	B	B	A	B	B	B	A	B	B	A	B	A	B	A	B	B	B	B	B	B	A	A	A	A	B	A	B	A	B	A	A	B	A	B	A	A	B	B	B	B	A	B	B	B
	S8_62000070	131.058	8	62000070	B	B	B	A	B	B	B	A	B	B	A	B	A	B	A	B	B	B	B	B	B	A	A	A	A	B	A	B	A	B	A	A	B	A	B	-	A	B	B	B	B	A	B	B	A
	S8_62207790	131.548	8	62207790	B	B	B	A	B	B	B	A	B	B	A	B	A	B	A	B	B	B	B	B	B	A	A	A	A	B	A	B	A	B	A	A	B	A	B	-	A	B	B	B	B	A	B	B	-
	S8_62490039	132.548	8	62490039	B	B	B	A	B	B	B	A	B	B	A	B	A	B	A	B	B	B	B	B	B	A	A	A	A	B	A	B	A	B	A	A	B	A	B	-	A	A	B	B	B	A	B	B	-
	S9_1508144	0	9	1508144	B	-	A	A	A	A	B	A	A	A	A	B	B	B	B	B	B	-	B	A	B	A	A	A	B	B	A	A	B	B	B	B	B	A	A	A	A	B	A	A	A	A	A	A	A
	S9_2243524	2.634	9	2243524	B	B	A	B	A	A	B	A	-	A	A	B	B	B	B	B	B	B	B	A	B	A	A	A	B	B	-	A	B	B	B	B	B	A	A	A	B	B	A	A	A	A	A	A	A
	S9_3166272	8.032	9	3166272	B	B	A	B	A	A	B	B	A	A	A	B	B	B	B	A	B	B	B	A	B	A	A	A	B	B	-	A	A	B	B	B	B	A	A	A	B	B	A	A	A	-	-	A	A
	S9_3272831	10.559	9	3272831	B	B	A	B	A	A	B	B	A	A	A	B	B	B	B	A	B	B	B	A	B	A	A	A	B	B	-	A	A	B	B	B	A	A	A	A	B	B	A	A	A	A	-	A	A
	S9_3547212	14.174	9	3547212	B	B	A	B	A	A	B	B	A	A	A	B	B	B	B	A	B	B	B	A	B	A	A	B	A	B	B	A	A	B	B	B	A	B	A	A	B	B	A	A	A	A	A	B	A
	S9_3441832	15.135	9	3441832	B	B	A	B	A	A	B	B	A	A	A	B	B	B	B	A	B	B	B	A	B	A	B	B	A	B	B	A	A	B	B	B	A	-	A	A	B	B	A	A	A	A	A	B	A
	S9_3959206	17.637	9	3959206	B	A	A	B	A	A	B	B	A	A	A	B	B	B	B	A	B	B	B	A	B	A	-	B	A	B	B	A	A	B	B	B	A	A	A	A	B	B	A	A	A	A	A	B	A
	S9_3971046	20.641	9	3971046	B	A	A	B	B	A	B	B	A	A	A	B	B	B	B	A	B	B	B	A	B	A	B	B	A	B	B	A	B	B	B	B	A	B	A	A	B	B	A	A	A	A	A	B	B
	S9_3970689	22.084	9	3970689	B	A	A	B	B	A	B	B	A	A	A	B	B	B	B	A	B	B	B	A	B	A	A	B	A	B	B	A	A	B	B	B	A	B	A	A	B	B	A	A	A	A	A	B	B
	S9_4435795	23.064	9	4435795	B	A	A	B	B	A	B	B	A	A	A	B	B	B	A	A	B	B	B	A	B	A	A	B	A	B	B	A	A	B	B	B	A	-	A	A	B	B	A	A	A	A	A	B	B
	S9_4417556	24.045	9	4417556	B	A	A	B	B	A	B	B	A	A	A	B	B	B	B	A	B	B	B	A	B	A	A	B	A	B	B	A	B	B	B	B	A	-	A	A	B	B	A	A	A	A	A	B	B
	S9_4496581	25.025	9	4496581	B	A	A	B	B	A	B	B	A	A	A	B	B	B	A	A	B	B	B	A	B	A	A	B	A	B	B	A	B	B	B	B	A	B	A	A	B	B	A	A	A	A	A	B	B
	S9_4690233	25.025	9	4690233	B	A	A	B	B	A	B	B	A	A	A	B	B	B	A	A	B	B	B	A	B	A	A	B	A	B	B	A	B	B	B	B	A	-	A	A	B	B	A	A	A	A	A	B	B
	S9_4864811	25.025	9	4864811	B	A	A	B	B	A	B	B	A	A	A	B	B	B	A	A	B	B	B	A	B	A	A	B	A	B	B	A	B	B	B	B	A	-	A	A	B	B	A	A	A	A	A	B	B
	S9_5022803	27.006	9	5022803	B	A	A	B	B	A	B	B	A	A	A	B	B	B	A	A	B	B	B	A	B	A	A	B	A	B	B	A	B	B	B	B	A	A	A	A	B	B	B	A	A	A	A	B	B
	S9_5041177	27.959	9	5041177	B	A	A	B	B	A	B	B	A	A	A	B	B	B	A	A	B	B	B	A	A	A	A	B	A	B	B	A	B	B	B	B	A	B	A	A	B	B	B	A	A	A	A	B	B
	S9_5152221	28.921	9	5152221	B	A	A	B	B	A	B	B	A	A	A	B	B	B	A	A	B	B	B	A	A	A	A	B	A	B	B	A	B	B	B	B	A	-	A	A	B	B	B	A	A	A	A	B	B
	S9_6336848	30.882	9	6336848	B	A	A	B	B	A	B	B	A	A	A	B	B	A	A	A	B	B	B	A	A	A	A	B	A	B	B	A	B	A	B	B	A	B	A	A	B	B	B	A	A	A	A	B	B
	S9_6629569	32.353	9	6629569	B	A	A	B	B	A	B	B	A	A	A	B	B	A	A	A	B	B	B	A	B	A	A	B	A	B	B	A	B	A	B	B	B	B	A	-	B	B	B	A	A	A	A	B	B
	S9_7351120	37.055	9	7351120	B	A	A	B	B	A	B	B	A	B	A	A	B	A	A	A	B	B	B	A	B	A	A	B	B	B	B	A	B	A	B	B	B	-	A	A	A	A	B	A	A	A	A	B	B
	S9_8922699	37.531	9	8922699	B	A	A	B	B	A	B	B	A	B	A	A	B	A	A	A	B	B	B	A	B	A	A	B	B	B	B	-	B	A	B	B	B	-	A	A	A	A	B	A	A	A	A	B	B
	S9_9189134	38.012	9	9189134	B	A	A	B	B	A	B	B	A	-	A	A	B	A	A	A	B	B	B	A	B	A	A	B	B	B	B	A	B	A	B	B	B	B	A	A	A	A	B	A	A	A	A	B	B
	S9_10711005	38.983	9	10711005	B	A	A	B	B	A	B	B	A	-	A	A	B	A	A	A	B	B	B	A	B	A	A	B	B	B	B	A	B	A	B	B	B	-	A	A	A	A	B	A	A	A	A	B	B
	S9_11613683	39.468	9	11613683	B	A	A	B	B	A	B	B	A	B	A	A	B	A	A	A	B	B	B	A	B	A	A	B	B	B	B	A	B	A	B	B	B	B	A	A	A	A	B	A	A	A	A	B	B
	S9_42253066	39.468	9	42253066	B	A	A	B	B	A	B	B	A	B	A	A	B	A	A	A	B	B	B	A	B	A	A	B	B	B	B	A	B	A	B	B	B	-	A	A	A	A	B	A	A	A	A	B	B
	S9_41358069	39.954	9	41358069	B	A	A	B	B	A	B	B	A	B	A	A	B	A	A	A	B	B	B	A	B	A	A	B	B	B	B	A	B	A	B	B	B	-	A	A	A	A	B	A	A	A	A	B	B
	S9_44039994	39.954	9	44039994	B	A	A	B	B	A	B	B	A	B	A	A	B	A	A	A	B	B	B	A	B	A	A	B	B	B	B	A	B	A	B	B	B	-	A	A	A	A	B	A	A	A	A	B	B
	S9_44646824	40.434	9	44646824	B	A	A	B	B	A	B	B	A	B	A	A	B	A	A	A	B	B	B	A	B	A	A	B	B	B	B	A	B	A	B	B	B	B	A	A	A	A	B	A	A	A	A	B	B
	S9_45023082	40.434	9	45023082	B	A	A	B	B	A	B	B	A	B	A	A	B	A	A	A	B	B	B	A	B	A	A	B	B	B	B	A	B	A	B	B	B	B	A	A	A	A	B	A	A	A	A	B	B
	S9_45701276	42.456	9	45701276	B	A	A	B	B	A	B	B	A	B	A	A	B	A	A	A	B	B	B	A	B	A	A	B	B	B	B	A	B	A	B	B	B	-	A	A	A	B	B	A	A	A	A	B	B
	S9_47004953	43.956	9	47004953	B	A	A	B	B	A	B	B	A	B	A	A	B	A	A	A	B	B	B	A	B	A	A	B	B	B	B	A	B	A	B	B	B	-	A	A	A	B	B	A	A	A	A	B	B
	S9_47172573	43.956	9	47172573	B	A	A	B	B	A	B	B	A	B	A	A	B	A	A	A	B	B	B	A	B	A	A	B	B	B	B	A	B	A	B	B	B	-	A	A	A	B	B	A	A	A	A	B	B
	S9_47523821	45.957	9	47523821	B	B	A	B	B	A	B	B	A	B	A	B	B	A	A	A	B	B	B	A	B	A	A	B	B	B	B	A	B	A	B	B	B	B	A	A	A	B	B	A	A	A	A	B	B
	S9_48125321	46.947	9	48125321	B	B	-	B	B	A	B	B	A	B	A	B	B	A	A	B	B	B	B	A	B	A	A	B	B	B	B	A	B	A	B	B	B	-	A	A	A	B	B	A	A	A	A	B	B
	S9_47607274	47.428	9	47607274	B	B	A	B	B	A	B	B	A	B	A	B	B	A	A	B	B	B	B	A	B	A	A	B	B	B	B	A	B	A	B	B	B	B	A	A	A	B	B	A	A	A	A	B	B
	S9_48142975	47.9	9	48142975	B	B	A	B	B	A	B	B	A	B	A	B	B	A	A	B	B	B	B	A	B	A	A	B	B	B	B	A	B	A	B	B	B	B	A	A	A	B	B	A	A	A	A	B	B
	S9_48188352	48.852	9	48188352	B	B	B	B	B	A	B	B	A	B	A	B	B	A	A	B	B	B	B	A	B	A	A	B	B	B	B	A	B	A	B	B	B	-	A	A	A	B	B	A	A	A	A	B	B
	S9_48444237	50.323	9	48444237	B	B	B	B	A	A	B	B	A	B	A	B	B	A	A	B	B	B	B	A	B	A	A	B	B	B	B	A	B	A	B	B	B	-	A	A	A	B	B	A	A	A	A	B	B
	S9_50598275	62.769	9	50598275	B	B	B	B	A	A	A	B	A	B	B	B	B	A	A	B	A	B	B	A	A	A	B	B	B	B	B	A	A	A	B	B	B	B	A	A	A	B	B	A	A	A	A	B	B
	S9_51068872	64.285	9	51068872	B	B	B	B	A	A	A	B	A	B	B	B	B	A	A	B	A	B	B	B	A	A	B	B	B	B	B	A	-	A	B	B	B	-	B	A	A	B	B	A	A	A	A	B	B
	S9_52494193	72.993	9	52494193	A	B	A	B	A	A	A	B	A	B	B	A	B	A	A	A	A	B	B	B	A	B	B	B	B	B	B	A	A	A	A	B	B	B	B	B	A	B	B	A	A	A	A	B	B
	S9_52551803	72.993	9	52551803	A	B	A	B	A	A	A	B	A	B	B	A	B	A	A	A	A	B	B	B	A	B	B	B	B	B	B	A	A	A	A	B	B	B	B	B	A	B	B	A	A	A	A	B	B
	S9_52559323	73.945	9	52559323	A	B	A	B	A	A	A	B	A	B	B	A	B	A	A	A	A	B	B	B	A	B	B	B	A	B	B	A	A	A	A	B	B	B	B	B	A	B	B	A	A	A	A	B	B
	S9_52612910	74.412	9	52612910	A	B	A	B	A	A	A	B	A	B	B	A	B	A	A	A	A	B	B	B	A	B	B	B	A	B	B	A	A	A	-	B	B	B	B	B	A	B	B	A	A	A	A	B	B
	S9_52833811	77.386	9	52833811	A	B	A	B	A	A	A	B	A	B	B	A	A	A	A	A	A	A	A	B	A	B	B	B	A	B	B	A	A	A	A	B	B	B	B	B	A	B	B	A	A	A	A	B	B
	S9_53172822	79.348	9	53172822	A	B	A	B	A	A	A	B	B	B	B	A	A	A	A	A	A	A	A	B	A	B	B	B	A	B	B	A	A	A	A	B	B	B	B	B	A	B	B	A	A	A	-	A	B
	S9_53211271	79.348	9	53211271	A	B	A	B	A	A	A	B	B	B	B	A	A	A	A	A	A	A	A	B	A	B	B	B	A	B	B	A	A	A	A	B	B	B	B	B	A	B	B	A	A	A	-	A	B
	S9_53365551	79.824	9	53365551	A	B	A	B	A	A	A	B	B	B	B	A	A	A	A	A	A	A	A	B	A	B	B	A	A	B	B	A	A	A	A	B	B	B	B	B	A	B	B	A	A	A	-	A	B
	S9_53781037	80.777	9	53781037	A	B	A	B	A	A	A	B	B	B	B	A	A	A	A	A	A	A	A	B	A	B	B	A	A	B	B	A	A	A	A	B	B	B	B	B	A	B	B	A	A	A	A	B	B
	S9_54591807	83.254	9	54591807	A	B	A	B	A	A	A	B	B	B	B	A	A	B	A	A	A	A	A	B	A	B	B	A	A	B	B	A	A	A	A	B	B	B	B	B	A	B	B	A	A	A	A	B	B
	S9_54865239	83.726	9	54865239	A	B	A	B	A	A	A	B	B	B	B	A	A	B	A	A	A	A	A	B	A	B	B	-	A	B	B	A	A	A	A	B	B	B	B	B	A	B	B	A	A	A	A	B	B
	S9_55061072	83.726	9	55061072	A	B	A	B	A	A	A	B	B	B	B	A	A	B	A	A	A	A	A	B	A	B	B	A	A	B	B	A	A	A	A	B	B	B	B	B	A	B	B	A	A	A	A	B	B
	S9_55093999	83.726	9	55093999	A	B	A	B	A	A	A	B	B	B	B	A	A	B	A	A	A	A	A	B	A	B	B	A	A	B	B	A	A	A	A	B	B	B	B	B	A	B	B	A	A	A	A	B	B
	S9_55628212	86.228	9	55628212	A	B	A	A	A	A	A	B	B	B	B	A	A	B	A	A	A	A	A	B	A	B	B	-	A	B	B	A	A	B	A	B	B	B	B	B	A	B	B	A	A	A	A	B	B
	S9_55776693	86.228	9	55776693	A	B	A	A	A	A	A	B	B	B	B	A	A	B	A	A	A	A	A	B	A	B	B	-	A	B	B	A	A	B	A	B	B	B	B	B	A	B	B	A	A	A	A	B	B
	S9_56033349	86.228	9	56033349	A	B	A	A	A	A	A	B	B	B	B	A	A	B	A	A	A	A	A	B	A	B	B	B	A	B	B	A	A	B	A	B	B	B	B	B	A	B	B	A	A	A	A	B	B
	S9_56066186	87.199	9	56066186	A	B	A	A	A	A	A	B	B	B	B	A	A	B	A	A	A	A	A	B	A	B	B	-	A	B	B	A	A	B	A	B	B	B	B	B	A	B	B	A	A	A	A	B	B
	S9_56167634	87.199	9	56167634	A	B	A	A	A	A	A	B	B	B	B	A	A	B	A	A	A	A	A	B	A	B	B	-	A	B	B	A	A	B	A	B	B	B	B	B	A	B	B	A	A	A	A	B	B
	S9_56193246	87.199	9	56193246	A	B	A	A	A	A	A	B	B	B	B	A	A	B	A	A	A	A	A	B	A	B	B	-	A	B	B	A	A	B	A	B	B	B	B	B	A	B	B	A	A	A	A	B	B
	S9_56196627	87.684	9	56196627	A	B	A	A	A	A	A	B	B	B	B	A	A	B	A	A	A	A	A	B	A	B	B	B	A	B	B	A	A	B	B	B	B	B	B	B	A	B	B	A	A	A	A	B	B
	S9_56326884	87.684	9	56326884	A	B	A	A	A	A	A	B	B	B	B	A	A	B	A	A	A	A	A	B	A	B	B	-	A	B	B	A	A	B	B	B	B	B	B	B	A	B	B	A	A	A	A	B	B
	S9_56461425	88.655	9	56461425	A	B	A	A	A	A	A	A	B	B	B	A	A	B	A	A	A	A	A	B	A	B	B	-	A	B	B	A	A	B	B	B	B	B	B	B	A	B	B	A	A	A	A	B	B
	S9_56482848	88.655	9	56482848	A	B	A	A	A	A	A	A	B	B	B	A	A	B	A	A	A	A	A	B	A	B	B	-	A	B	B	A	A	B	B	B	B	B	B	B	A	B	B	A	A	A	A	B	B
	S9_56636478	90.126	9	56636478	A	B	A	A	A	A	A	A	B	B	B	A	A	B	A	A	A	A	A	B	A	B	B	B	A	B	B	A	A	B	B	B	B	B	B	B	A	B	B	A	A	A	A	B	B
	S9_56785514	91.555	9	56785514	A	B	A	A	A	A	A	A	B	B	B	A	A	B	A	A	A	A	A	B	A	B	B	B	A	B	B	A	A	B	B	B	B	B	B	B	A	B	B	A	A	A	A	B	B
	S9_56975347	92.517	9	56975347	A	B	A	A	A	A	A	A	B	B	B	A	A	B	A	A	A	A	A	B	A	B	B	B	A	B	B	A	A	B	B	B	B	B	B	B	A	B	B	A	A	A	A	B	B
	S9_57062019	92.517	9	57062019	A	B	A	A	A	A	A	A	B	B	B	A	A	B	A	A	A	A	A	B	A	B	B	B	A	B	B	A	A	B	B	B	B	B	B	B	A	B	B	A	A	A	A	B	B
	S9_57100692	93.002	9	57100692	A	B	A	A	A	A	A	A	B	B	B	A	A	B	A	A	A	A	A	B	A	B	B	B	A	B	A	A	A	B	B	B	B	B	B	B	A	B	B	A	A	A	A	B	B
	S9_57118619	93.002	9	57118619	A	B	A	A	A	A	A	A	B	B	B	A	A	B	A	A	A	A	A	B	A	B	B	B	A	B	A	A	A	B	B	B	B	B	B	B	A	B	B	A	A	A	A	B	B
	S9_57323641	93.973	9	57323641	A	B	A	A	A	A	A	A	B	B	B	A	A	B	A	A	A	A	A	B	A	B	B	B	A	B	A	A	A	B	B	B	B	B	B	B	A	B	B	A	A	A	A	B	B
	S9_57324019	93.973	9	57324019	A	B	A	A	A	A	A	A	B	B	B	A	A	B	A	A	A	A	A	B	A	B	B	B	A	B	A	A	A	B	B	B	B	B	B	B	A	B	B	A	A	A	A	B	B
	S9_57434603	94.45	9	57434603	A	B	A	A	A	A	A	A	B	B	B	A	A	B	A	A	A	A	A	A	A	B	B	B	A	B	A	A	A	B	B	B	B	B	B	B	A	B	B	A	A	A	A	B	B
	S9_57434698	94.45	9	57434698	A	B	A	A	A	A	A	A	B	B	B	A	A	B	A	A	A	A	A	A	A	B	B	B	A	B	A	A	A	B	B	B	B	B	B	B	A	B	B	A	A	A	A	B	B
	S9_57594910	94.45	9	57594910	A	B	A	A	A	A	A	A	B	B	B	A	A	B	A	A	A	A	A	A	A	B	B	B	A	B	A	A	A	B	B	B	B	B	B	B	A	B	B	A	A	A	A	B	B
	S9_57977087	95.421	9	57977087	A	B	A	A	A	A	A	A	B	B	B	A	A	B	A	A	B	A	A	A	A	B	B	B	A	B	A	A	A	B	B	B	B	B	B	B	A	B	B	A	A	A	A	B	B
	S9_58308696	95.906	9	58308696	A	B	A	A	A	A	A	A	B	B	B	A	B	B	A	A	B	A	A	A	A	B	B	B	A	B	A	A	A	B	B	B	B	B	B	B	A	B	B	A	A	A	A	B	B
	S9_58415698	95.906	9	58415698	A	B	A	A	A	A	A	A	B	B	B	A	B	B	A	A	B	A	A	A	A	B	B	B	A	B	A	A	A	B	B	B	B	B	B	B	A	B	B	A	A	A	A	B	B
	S9_58504227	96.877	9	58504227	A	B	A	A	A	A	A	A	B	B	B	A	B	B	A	A	B	A	A	A	A	B	B	B	A	B	A	A	A	B	B	B	B	B	B	B	A	B	B	A	A	A	A	B	B
	S9_59288144	97.848	9	59288144	A	B	A	A	A	A	A	A	B	B	B	A	B	B	A	A	B	A	A	A	A	B	B	B	A	B	A	A	A	B	B	B	B	B	B	-	A	B	B	A	A	A	A	B	B
	S9_59299069	97.848	9	59299069	A	B	A	A	A	A	A	A	B	B	B	A	B	B	A	A	B	A	A	A	A	B	B	B	A	B	A	A	A	B	B	B	B	B	B	-	A	B	B	A	A	A	A	B	B
	S10_473906	0	10	473906	B	B	B	A	B	A	B	B	A	B	A	B	B	A	B	B	A	B	B	B	A	A	B	A	A	A	A	B	-	A	B	B	B	B	A	B	A	B	B	B	B	A	B	B	B
	S10_589321	1.981	10	589321	B	A	B	A	-	A	B	B	A	B	A	B	B	A	B	B	A	B	B	B	A	A	B	A	A	A	A	B	-	A	A	B	B	B	A	B	A	B	B	B	B	A	B	B	B
	S10_1080827	3.481	10	1080827	B	A	B	A	-	A	B	B	A	B	A	B	B	A	B	B	A	B	B	B	A	A	B	A	A	A	A	B	-	A	A	B	-	B	A	B	A	B	B	B	B	A	B	B	B
	S10_6993455	38.878	10	6993455	B	A	A	A	B	A	A	B	B	B	B	A	A	A	B	B	A	B	B	A	A	A	A	B	A	B	B	A	A	B	B	-	B	B	A	B	B	B	B	B	B	A	B	A	B
	S10_7201543	40.839	10	7201543	B	A	A	A	B	A	A	B	B	B	B	A	A	A	B	B	A	B	B	A	A	A	A	B	A	B	-	A	A	B	B	B	B	B	A	B	B	B	B	B	B	A	B	A	B
	S10_7875372	43.936	10	7875372	B	-	A	A	B	A	A	B	B	B	B	A	A	A	B	B	A	B	B	A	A	A	A	B	A	B	B	A	A	B	B	-	B	-	A	B	B	B	B	B	B	A	A	A	B
	S10_8001822	43.936	10	8001822	B	-	A	A	B	A	A	B	B	B	B	A	A	A	B	B	A	B	B	A	A	A	A	B	A	B	B	A	A	B	B	B	B	-	A	B	B	B	B	B	B	A	A	A	B
	S10_8255412	44.936	10	8255412	B	-	A	A	B	A	A	B	B	B	B	A	A	A	B	B	A	B	B	A	A	A	A	B	A	B	B	A	A	B	B	-	B	-	A	B	B	B	-	B	B	A	A	A	B
	S10_9426003	47.543	10	9426003	B	-	A	A	B	A	A	B	A	B	B	A	A	A	B	B	A	B	A	A	A	A	A	B	A	B	B	A	A	B	B	B	B	B	A	B	B	A	-	B	B	A	A	B	B
	S10_9566747	47.543	10	9566747	B	-	A	A	B	A	A	B	A	B	B	A	A	A	B	B	A	B	A	A	A	A	A	B	A	B	-	A	A	B	B	-	B	-	A	B	B	A	-	B	B	A	A	B	B
	S10_10051198	48.038	10	10051198	B	-	A	A	B	A	A	B	A	B	B	A	A	A	B	B	A	B	A	A	A	A	A	B	A	B	-	A	A	B	B	-	B	B	A	B	B	A	-	B	B	A	A	B	B
	S10_10177897	48.038	10	10177897	B	-	A	A	B	A	A	B	A	B	B	A	A	A	B	B	A	B	A	A	A	A	A	B	A	B	-	A	A	B	B	B	B	-	A	B	B	A	B	B	B	A	A	B	B
	S10_10046093	49.038	10	10046093	B	-	A	A	B	A	A	B	A	B	B	A	A	A	B	B	A	B	A	A	A	A	A	B	A	B	-	A	A	B	B	B	B	-	A	B	B	A	-	B	B	A	A	B	B
	S10_10483338	50.585	10	10483338	B	-	A	A	B	A	A	B	A	B	B	A	A	A	B	B	A	B	A	A	A	A	A	B	A	B	-	A	A	B	B	B	B	-	A	B	B	A	B	-	B	A	A	B	B
	S10_10791110	51.1	10	10791110	B	-	A	A	B	A	A	B	A	B	B	A	A	A	B	B	A	B	A	A	A	A	A	B	A	B	-	A	A	B	B	B	B	-	A	A	B	A	-	A	B	A	A	B	B
	S10_10819549	51.1	10	10819549	B	-	A	A	B	A	A	B	A	B	B	A	A	A	B	B	A	B	A	A	A	A	A	B	A	B	-	A	A	B	B	-	B	-	A	A	B	A	-	A	B	A	A	B	B
	S10_10847293	51.1	10	10847293	B	-	A	A	B	A	A	B	A	B	B	A	A	A	B	B	A	B	A	A	A	A	A	B	A	B	-	A	A	B	B	-	B	-	A	A	B	A	B	-	B	A	A	B	B
	S10_11491726	52.131	10	11491726	B	-	A	A	B	A	A	B	A	B	B	A	A	A	B	B	A	B	A	A	A	A	A	-	A	A	-	A	A	B	B	-	B	B	A	A	B	A	B	B	B	A	A	A	B
	S10_12699376	55.433	10	12699376	B	-	A	A	B	A	A	B	A	B	B	B	A	A	B	B	A	B	A	A	A	A	A	-	A	A	-	A	A	B	A	B	-	-	A	A	B	A	B	-	A	A	A	A	B
	S10_14679095	56.996	10	14679095	B	-	A	A	B	A	B	B	A	B	B	B	A	A	B	B	A	B	A	A	A	A	A	-	A	A	A	A	A	B	A	-	-	-	A	A	B	A	B	A	A	A	A	A	B
	S10_16098959	57.996	10	16098959	B	-	A	A	B	A	B	B	A	B	B	B	A	A	B	B	A	B	A	A	A	A	A	B	A	A	A	B	A	B	A	-	B	-	A	A	B	A	B	A	A	A	A	A	B
	S10_18282655	58.986	10	18282655	B	-	A	A	B	A	B	B	A	B	B	B	A	A	B	B	A	B	A	A	A	A	A	B	A	A	A	B	A	B	B	-	B	B	A	A	B	A	B	A	A	A	A	A	B
	S10_19451111	58.986	10	19451111	B	-	A	A	B	A	B	B	A	B	B	B	A	A	B	B	A	B	A	A	A	A	A	B	A	A	A	B	A	B	B	-	B	-	A	A	B	A	-	A	A	A	A	A	B
	S10_19706408	59.986	10	19706408	B	-	A	A	B	A	B	B	A	B	B	B	A	A	B	B	A	B	A	A	A	A	A	B	A	A	A	B	A	B	B	-	B	-	-	A	B	A	B	A	A	A	A	A	B
	S10_45561154	61.533	10	45561154	B	-	A	A	B	A	B	B	A	B	B	B	A	A	B	B	A	B	A	A	A	A	A	B	A	A	A	B	A	B	A	-	B	-	-	A	B	A	-	-	A	A	A	A	B
	S10_46338605	62.054	10	46338605	B	-	A	A	B	A	B	B	A	B	-	B	A	A	B	B	A	B	A	A	A	A	A	B	A	B	A	B	A	B	A	B	B	-	A	A	B	A	-	-	A	A	A	A	B
	S10_46358340	62.054	10	46358340	B	-	A	A	B	A	B	B	A	B	B	B	A	A	B	B	A	B	A	A	A	A	A	B	A	B	A	B	A	B	A	B	B	-	-	A	B	A	-	A	A	A	A	A	B
	S10_46704255	62.054	10	46704255	B	-	A	A	B	A	B	B	A	B	B	B	A	A	B	B	A	B	A	A	A	A	A	B	A	B	A	B	A	B	A	B	B	B	-	A	B	A	-	A	A	A	A	A	B
	S10_46747826	63.096	10	46747826	B	-	A	A	B	A	B	B	A	B	B	B	A	A	B	B	A	B	A	A	A	A	A	B	A	B	A	B	A	B	B	B	B	-	-	A	B	A	-	A	A	A	A	A	B
	S10_47723546	64.127	10	47723546	B	-	A	A	B	A	B	B	A	B	B	B	A	A	B	B	A	B	A	A	A	A	A	B	A	B	A	B	A	B	B	-	B	B	-	A	B	A	-	-	A	A	A	A	B
	S10_48876558	65.137	10	48876558	B	-	A	A	B	A	B	B	A	B	B	B	A	A	B	B	A	B	A	A	A	A	A	B	A	B	A	B	A	B	B	-	B	B	A	A	B	A	-	A	A	A	A	A	B
	S10_49589372	67.159	10	49589372	B	-	A	A	B	A	B	A	B	B	B	B	A	A	B	B	A	B	A	A	A	A	A	B	A	B	A	B	A	B	B	-	B	B	A	A	B	A	-	A	A	A	A	A	B
	S10_49621607	67.659	10	49621607	B	-	A	A	B	A	B	A	B	B	B	B	A	A	B	B	A	B	A	A	A	A	A	B	A	B	A	B	A	B	B	B	B	-	A	A	B	A	-	-	A	A	A	A	B
	S10_50026810	68.169	10	50026810	B	-	A	A	B	A	B	A	B	B	B	B	A	A	B	B	A	B	A	A	A	A	A	-	A	B	A	B	A	B	B	B	B	-	A	A	B	-	-	A	A	A	A	A	B
	S10_52600074	72.625	10	52600074	B	B	A	B	B	A	A	A	A	B	A	B	A	A	B	B	A	B	A	A	A	A	A	A	A	B	A	A	A	-	A	B	B	-	A	A	B	B	A	A	A	A	A	A	B
	S10_53080452	73.12	10	53080452	B	B	A	B	B	A	A	-	A	A	A	B	A	A	B	B	A	B	A	A	A	A	A	A	A	B	A	A	A	-	A	B	B	B	A	A	B	B	A	A	A	A	A	A	B
	S10_53093658	73.12	10	53093658	B	B	A	B	B	A	A	-	A	A	A	B	A	A	B	B	A	B	A	A	A	A	A	A	A	B	A	A	A	-	A	B	B	B	A	A	B	B	A	A	A	A	A	A	B
	S10_54680689	79.551	10	54680689	B	A	B	B	B	A	A	A	A	A	A	-	A	A	B	B	B	-	A	A	A	A	A	A	A	A	B	A	A	A	A	B	B	-	B	A	B	B	A	A	A	A	B	A	B
	S10_56110887	85.46	10	56110887	B	-	B	B	A	A	A	A	B	-	A	B	A	B	B	B	B	B	A	B	A	A	B	A	A	A	B	A	A	A	A	A	B	-	B	A	B	A	A	A	A	A	B	A	B
	S10_56166149	86.502	10	56166149	A	-	B	B	A	A	A	A	B	B	A	B	A	B	A	B	B	B	A	B	A	A	B	A	A	A	B	A	A	A	A	A	B	-	B	A	B	A	A	-	A	A	B	A	B
	S10_56646511	90.356	10	56646511	A	A	B	B	A	A	A	A	B	B	A	B	A	B	A	B	B	B	A	B	A	A	B	A	A	A	B	A	-	B	A	A	B	-	B	A	B	A	A	B	B	A	B	A	B
	S10_56994002	93.421	10	56994002	A	A	B	B	A	B	B	A	B	B	A	A	A	B	A	B	B	B	A	B	A	A	B	A	A	B	B	A	-	B	A	A	B	-	B	A	B	A	A	B	B	A	B	A	B
	S10_57441194	95.442	10	57441194	A	A	B	B	A	B	B	B	B	B	A	A	A	B	A	B	B	B	A	B	A	A	B	A	A	B	B	A	B	B	A	A	B	-	B	B	B	A	A	B	B	A	B	A	B
	S10_57513049	97.443	10	57513049	A	A	B	B	A	B	B	B	B	B	A	A	A	B	A	B	B	B	A	B	A	A	B	A	A	B	B	A	B	B	A	A	B	-	B	B	B	A	A	B	B	A	B	A	B
	S10_57590703	97.934	10	57590703	A	A	B	B	A	B	B	B	B	B	A	A	A	B	A	B	B	B	A	B	A	A	B	A	A	B	B	A	-	B	A	A	B	B	B	B	B	A	A	B	B	A	B	A	B
	S10_57640853	99.434	10	57640853	A	A	B	B	A	B	B	B	B	A	A	A	A	B	A	B	B	B	A	B	A	A	B	A	A	B	B	A	B	B	A	A	B	-	B	B	B	A	A	B	B	A	B	A	B
	S10_57801634	101.936	10	57801634	A	A	B	B	A	B	B	A	B	A	A	A	A	B	A	B	B	B	A	B	A	A	B	A	A	B	B	A	B	B	A	A	B	-	B	B	B	A	A	B	B	A	B	A	B
	S10_57949425	102.907	10	57949425	A	A	B	B	A	B	B	A	B	A	A	A	A	B	A	B	B	B	A	B	A	A	B	A	A	B	B	A	B	B	A	A	B	B	-	B	B	A	A	B	B	A	B	A	B
	S10_58521233	103.383	10	58521233	A	A	B	B	A	B	B	A	A	A	A	A	A	B	A	B	B	B	A	B	A	A	B	A	A	B	B	A	B	B	A	A	B	B	B	B	B	A	A	B	B	A	B	A	B
	S10_58553625	103.383	10	58553625	A	A	B	B	A	B	B	A	A	A	A	A	A	B	A	B	B	B	A	B	A	A	B	A	A	B	B	A	B	B	A	A	B	-	B	B	B	A	A	B	B	A	B	A	B
	S10_58610418	103.383	10	58610418	A	A	B	B	A	B	B	A	A	A	A	A	A	B	A	B	B	B	A	B	A	A	B	A	A	B	B	A	B	B	A	A	B	-	B	B	B	A	A	B	B	A	B	A	B
	S10_58624392	103.383	10	58624392	A	A	B	B	A	B	B	A	A	A	A	A	A	B	A	B	B	B	A	B	A	A	B	A	A	B	B	A	B	B	A	A	B	-	B	B	B	A	A	B	B	A	B	A	B
	S10_59113854	107.433	10	59113854	A	A	B	B	A	B	B	A	A	A	A	A	B	B	A	B	B	B	A	B	A	A	B	A	A	B	B	A	B	B	A	A	B	B	B	B	B	A	A	A	A	B	B	A	B
	S10_59433733	107.433	10	59433733	A	A	B	B	A	B	B	A	A	A	A	A	B	B	A	B	B	B	A	B	A	A	B	A	A	B	B	A	B	B	A	A	B	B	B	B	B	A	A	A	A	B	B	A	B
	S10_59482408	107.9	10	59482408	A	A	B	B	A	B	B	A	A	A	A	A	B	B	A	B	B	A	A	B	A	A	B	A	A	B	B	A	B	B	A	A	B	B	B	B	B	A	A	A	A	B	B	A	B
	S10_59637567	107.9	10	59637567	A	A	B	B	A	B	B	A	A	A	A	A	B	B	A	B	B	A	A	B	A	A	B	A	A	B	B	A	B	B	A	A	B	B	B	B	B	A	A	A	A	B	B	A	B
	S10_59700935	108.843	10	59700935	A	A	B	B	A	B	B	A	A	A	A	A	B	B	A	B	B	A	A	B	A	A	B	A	A	B	B	A	B	B	A	A	B	B	B	B	B	A	A	B	B	B	B	A	B
	S10_60253160	110.272	10	60253160	A	A	B	B	A	B	B	A	A	A	A	A	B	B	A	B	B	A	A	B	A	A	B	A	A	B	B	A	B	B	A	A	B	B	B	B	B	A	A	B	B	B	B	A	B
	S10_60298946	110.272	10	60298946	A	A	B	B	A	B	B	A	A	A	A	A	B	B	A	B	B	A	A	B	A	-	B	A	A	B	B	A	B	B	A	A	B	B	B	B	B	A	A	B	B	B	B	A	B
	S10_60575037	110.272	10	60575037	A	A	-	B	A	B	B	A	A	A	A	A	B	B	A	B	B	A	A	B	A	-	B	A	A	B	B	A	B	B	A	A	B	B	B	B	B	A	A	B	B	B	B	A	B
	S10_60612402	110.744	10	60612402	A	A	-	B	A	B	B	A	A	A	A	A	B	B	A	B	B	A	A	B	A	-	B	A	A	A	B	A	B	B	A	A	B	B	B	B	B	A	A	B	B	B	B	A	B
	S10_60715284	110.744	10	60715284	A	A	B	B	A	B	B	A	A	A	A	A	B	B	A	B	B	A	A	B	A	A	B	A	A	A	B	A	B	B	A	A	B	B	B	B	B	A	A	B	B	B	B	A	B
[truncated: 64 more columns]

## Sheet: Supplementary Table S4
	Supplementary Table S4. Genetic linkage map constructed with 982 single nucloetide polymporhism (SNPs) and 96 recombinant inbred lines (RILs) derived from the crosses between the anthracnose resistant line QL3 witl the suceptible line PI609251.
	SNP	cM	Chr	BP	QL3_001	QL3_002	QL3_004	QL3_005	QL3_007	QL3_008	QL3_009	QL3_010	QL3_011	QL3_013	QL3_014	QL3_015	QL3_016	QL3_017	QL3_018	QL3_020	QL3_021	QL3_022	QL3_023	QL3_024	QL3_025	QL3_026	QL3_027	QL3_028	QL3_029	QL3_030	QL3_031	QL3_032	QL3_033	QL3_034	QL3_035	QL3_036	QL3_037	QL3_038	QL3_039	QL3_040	QL3_041	QL3_042	QL3_043	QL3_044	QL3_045	QL3_046	QL3_047	QL3_048	QL3_049
	S1_392082	0	1	392082	A	A	A	A	A	A	A	B	B	A	B	A	B	A	B	A	B	B	B	B	B	A	B	A	A	B	B	B	B	B	B	B	A	B	B	B	B	B	B	B	B	B	B	B	B
	S1_2033252	2.98	1	2033252	A	A	A	A	A	A	A	B	B	A	B	A	B	A	B	A	B	B	B	B	B	A	B	A	A	B	B	-	B	B	B	B	A	B	-	B	-	-	B	-	B	B	B	B	A
	S1_2520621	6.601	1	2520621	A	A	A	A	A	A	A	B	B	A	A	A	A	A	B	A	B	B	B	B	B	A	B	A	A	B	B	B	B	B	B	A	A	B	B	B	B	B	B	B	B	B	B	B	A
	S1_3318222	10.095	1	3318222	A	A	A	A	A	A	A	B	B	B	B	A	A	A	B	A	B	B	B	B	B	A	B	A	A	B	B	B	B	B	B	A	A	B	B	B	B	B	B	B	B	B	B	B	A
	S1_3546355	10.638	1	3546355	A	A	A	A	A	A	A	B	A	B	B	A	A	A	B	A	B	B	B	B	B	A	B	A	A	B	B	B	B	B	B	A	A	B	B	B	B	B	B	B	B	B	B	B	A
	S1_3551532	10.638	1	3551532	A	A	A	A	A	A	A	B	A	B	B	A	A	A	B	A	B	B	B	B	B	A	B	A	A	B	B	B	B	B	B	A	A	B	B	B	B	B	B	B	B	B	B	B	A
	S1_3818890	11.714	1	3818890	A	A	A	A	A	A	A	B	A	B	B	A	A	A	B	A	B	B	B	B	B	A	B	A	A	B	B	B	B	B	B	A	A	B	B	B	B	B	B	B	B	B	B	B	A
	S1_8057046	17.918	1	8057046	A	A	A	A	A	A	A	B	A	B	B	B	A	A	B	A	B	B	B	B	-	A	B	A	A	B	B	B	B	B	B	A	A	B	B	B	B	B	B	B	B	B	-	B	A
	S1_12967786	25.775	1	12967786	A	A	B	A	-	A	A	B	A	A	B	B	-	A	B	A	B	B	B	B	B	A	B	A	A	B	B	B	B	B	-	B	B	B	B	B	B	B	A	B	B	B	B	B	A
	S1_13460527	42.292	1	13460527	B	B	B	-	A	A	A	B	A	A	B	B	A	A	B	B	B	B	A	B	B	B	B	A	A	B	B	-	B	B	A	B	B	A	A	B	B	A	A	A	A	B	B	A	A
	S1_13621288	45.746	1	13621288	B	B	B	-	B	A	A	B	A	A	B	B	B	A	B	B	B	B	A	B	B	B	B	A	A	B	B	-	B	B	A	B	A	A	A	B	B	A	A	A	A	B	-	A	A
	S1_14326694	54.049	1	14326694	B	B	B	B	B	A	A	B	A	A	B	B	B	A	B	B	B	B	A	A	B	B	B	A	B	B	B	B	B	A	A	A	A	A	A	B	B	B	A	A	A	B	B	A	A
	S1_14483212	55.269	1	14483212	B	A	B	-	B	A	A	B	A	A	B	B	B	A	B	B	B	B	-	A	B	A	B	A	B	B	B	B	B	-	A	A	-	-	-	B	B	B	A	-	-	B	B	-	A
	S1_14512806	55.269	1	14512806	B	A	B	-	B	A	A	B	A	A	B	B	B	A	B	B	B	B	-	A	B	A	B	A	B	B	B	B	B	-	A	A	-	-	-	B	B	B	A	-	-	B	B	-	A
	S1_14784897	57.771	1	14784897	B	A	B	-	B	A	A	B	A	A	B	B	B	A	B	B	B	B	-	A	B	A	B	A	B	B	B	B	B	-	A	A	-	-	-	B	B	B	A	-	-	B	B	-	A
	S1_14924109	57.771	1	14924109	B	A	B	-	B	A	A	B	A	A	B	B	B	A	B	B	B	B	-	A	B	A	B	A	B	B	B	B	B	-	A	A	-	-	-	B	B	B	A	-	-	B	B	-	A
	S1_15035499	58.374	1	15035499	B	A	B	-	B	A	A	B	A	A	B	B	B	A	B	B	B	B	-	A	B	A	B	A	B	B	B	B	B	-	A	A	-	-	-	B	B	B	A	-	-	B	B	-	A
	S1_15553739	59.624	1	15553739	B	A	B	-	B	A	A	B	A	A	B	B	B	A	-	B	B	B	-	A	B	A	B	A	B	B	B	B	B	-	A	A	-	-	-	B	B	B	A	-	-	B	B	-	A
	S1_15702125	60.257	1	15702125	B	A	B	-	B	A	-	-	A	A	B	B	B	A	-	B	B	B	-	A	B	A	B	A	B	B	B	B	B	A	A	A	-	-	-	B	B	B	A	-	A	B	B	A	A
	S1_15798144	60.859	1	15798144	B	A	B	-	B	A	-	-	A	A	B	B	B	A	-	B	B	B	-	A	B	A	B	A	B	B	B	B	B	A	A	A	A	A	A	B	B	B	A	-	A	B	B	A	A
	S1_15807550	61.434	1	15807550	B	A	B	-	B	A	-	B	A	A	B	B	B	A	-	B	B	B	-	A	B	A	B	A	B	B	B	B	B	A	A	A	A	A	A	B	B	B	A	-	A	B	B	A	A
	S1_15818653	63.2	1	15818653	B	A	B	-	B	A	B	-	A	A	B	B	B	A	-	B	B	B	-	A	B	A	B	A	B	B	B	B	B	A	A	A	A	A	A	B	B	B	A	-	A	B	B	A	A
	S1_15205418	64.482	1	15205418	B	A	B	A	B	A	A	-	A	A	B	B	B	A	-	B	B	B	-	A	B	A	B	A	B	B	B	B	B	-	A	A	-	-	-	B	B	B	A	-	-	B	B	-	A
	S1_15408349	65.732	1	15408349	B	A	B	B	B	A	A	B	A	A	B	B	B	A	-	B	B	B	-	A	B	A	B	A	B	B	B	B	B	-	A	A	-	-	-	B	B	B	A	-	-	B	B	-	A
	S1_16732988	67.681	1	16732988	B	A	B	-	B	A	-	-	A	A	B	B	B	A	-	B	B	B	-	A	B	A	B	A	B	B	B	B	B	A	A	A	A	-	-	B	B	B	A	-	B	B	B	-	A
	S1_17277046	70.248	1	17277046	B	A	B	-	B	A	-	-	A	A	B	B	B	A	-	B	B	B	A	A	B	A	B	A	B	B	B	B	B	A	A	A	B	A	A	B	B	B	A	A	B	B	B	A	B
	S1_17515394	72.013	1	17515394	B	A	B	-	B	A	B	A	A	A	B	B	B	A	-	B	B	B	A	A	B	A	B	A	B	B	B	B	B	A	-	A	B	A	A	B	B	B	A	A	B	B	B	A	B
	S1_17808824	73.699	1	17808824	A	A	B	A	B	A	B	A	A	A	B	B	B	A	-	B	B	B	A	A	B	A	B	A	B	B	B	B	B	A	A	A	B	A	A	B	B	B	A	A	B	B	B	A	B
	S1_17839389	75.366	1	17839389	A	A	B	-	B	A	B	A	A	A	B	B	B	A	-	B	B	B	A	A	B	A	B	A	B	B	B	B	B	A	A	A	A	A	A	B	B	B	A	A	B	B	B	A	B
	S1_18156709	78.243	1	18156709	A	A	B	-	B	A	B	A	A	-	B	B	B	A	-	B	B	B	A	A	B	A	B	A	B	A	B	B	B	A	A	A	B	A	A	B	B	B	A	A	B	A	B	A	B
	S1_18315105	78.811	1	18315105	A	A	B	-	B	A	B	A	A	A	B	B	B	A	-	B	B	B	A	A	B	A	B	A	B	A	B	B	B	A	A	A	B	A	A	B	B	B	-	A	B	A	B	A	B
	S1_18435371	78.811	1	18435371	A	A	B	-	B	A	B	A	A	A	B	B	B	A	-	B	B	B	A	A	B	A	B	A	B	A	B	B	B	A	A	A	B	A	A	B	B	B	A	A	B	A	B	A	B
	S1_19096220	81.166	1	19096220	A	A	B	A	B	A	B	B	A	A	B	B	B	A	-	B	B	B	A	A	B	A	B	A	B	A	B	B	B	B	A	A	B	A	A	B	B	B	A	A	B	A	B	A	B
	S1_19427397	82.29	1	19427397	A	A	B	-	B	A	B	B	A	A	B	A	B	A	-	B	B	B	A	A	B	A	B	A	B	A	B	B	B	B	A	A	A	A	A	B	B	B	A	A	B	A	B	A	B
	S1_19710281	83.414	1	19710281	A	A	-	-	B	A	B	B	A	A	B	A	B	A	-	B	B	B	A	A	B	A	B	A	B	A	B	B	B	B	A	A	B	A	A	B	B	B	A	A	B	A	B	A	B
	S1_20171094	83.957	1	20171094	A	A	-	-	B	A	B	B	A	A	B	A	B	A	-	B	B	B	B	A	B	A	B	A	B	A	B	B	B	B	A	A	B	A	A	B	B	B	A	A	B	A	B	A	B
	S1_20213948	84.501	1	20213948	A	A	B	-	B	A	B	B	A	A	B	A	B	A	-	B	B	B	B	A	B	A	B	A	B	A	B	B	B	B	A	A	B	A	A	B	B	B	A	A	B	A	B	A	B
	S1_22269524	85.6	1	22269524	A	A	-	-	B	A	B	B	A	A	B	A	B	A	-	B	B	B	B	A	B	A	B	A	B	A	B	B	B	B	A	A	B	A	A	B	B	B	A	B	B	A	B	A	B
	S1_24765198	86.736	1	24765198	A	A	B	-	B	A	B	B	A	-	B	A	B	A	-	B	B	B	B	A	B	A	B	A	B	A	B	A	B	B	A	A	B	A	A	B	B	B	A	B	B	A	B	A	B
	S1_50829856	86.736	1	50829856	A	A	B	B	B	A	B	B	A	A	B	A	B	A	-	B	B	B	B	A	B	A	B	A	B	A	B	A	B	B	A	A	B	A	A	B	B	B	A	B	B	A	B	A	B
	S1_53480669	88.481	1	53480669	A	-	B	B	B	A	B	B	A	A	A	A	B	A	-	B	B	B	B	A	B	B	B	A	B	A	B	A	B	B	A	A	B	A	A	B	B	B	A	B	B	A	B	A	B
	S1_53580817	88.481	1	53580817	A	-	B	-	B	A	B	B	A	A	A	A	B	A	-	B	B	B	B	A	B	B	B	A	B	A	B	A	B	B	A	A	B	A	A	B	B	B	A	B	B	A	B	A	B
	S1_55519796	89.618	1	55519796	A	-	A	-	B	A	B	B	A	A	A	A	B	A	-	B	B	B	B	A	B	B	B	A	B	A	B	A	B	B	A	A	B	A	A	B	B	B	A	B	B	A	B	A	B
	S1_55519885	89.618	1	55519885	A	-	-	-	B	A	B	B	A	A	A	A	B	A	-	B	B	B	B	A	B	B	B	A	B	A	B	A	B	B	A	A	B	A	A	B	B	B	A	B	B	A	B	A	B
	S1_56553062	91.342	1	56553062	A	B	A	-	B	A	B	B	A	-	B	A	B	A	-	B	B	B	B	A	B	B	B	A	B	A	B	A	B	B	A	A	B	A	A	B	B	B	A	B	B	A	B	A	B
	S1_56784756	92.479	1	56784756	A	B	-	-	B	A	B	B	A	A	B	A	B	A	B	B	B	B	B	A	B	B	B	A	B	A	B	A	B	B	A	A	B	A	A	B	B	B	A	B	B	A	B	A	B
	S1_57204829	92.479	1	57204829	A	B	-	B	B	A	B	B	A	A	B	A	B	A	B	B	B	B	B	A	B	B	B	A	B	A	B	A	B	B	A	A	B	A	A	B	B	B	A	B	B	A	B	A	B
	S1_57369319	93.59	1	57369319	A	B	-	-	B	A	B	B	A	A	A	A	B	A	B	B	B	B	B	A	B	B	B	A	B	A	B	A	B	B	A	A	B	A	A	B	B	B	A	B	B	A	B	A	B
	S1_57511015	94.689	1	57511015	A	A	A	B	B	A	B	B	A	A	A	A	B	A	B	B	B	B	B	A	B	B	B	A	B	A	B	A	B	B	A	A	B	A	A	B	B	B	A	B	B	A	B	A	B
	S1_58039776	95.227	1	58039776	A	A	-	B	B	A	B	B	A	A	A	A	B	A	B	B	B	B	B	A	B	A	B	A	B	A	B	A	B	B	A	A	B	A	A	B	B	B	A	B	B	A	B	A	B
	S1_58169717	96.338	1	58169717	A	A	-	-	B	A	B	B	A	A	A	A	B	A	B	B	B	B	B	A	B	A	B	A	B	A	B	B	B	B	A	A	B	A	A	B	B	B	A	B	B	A	B	A	B
	S1_58471561	96.338	1	58471561	A	A	-	-	B	A	B	B	A	A	A	A	B	A	B	B	B	B	B	A	B	A	B	A	B	A	B	B	B	B	A	A	B	A	A	B	B	B	A	B	B	A	B	A	B
	S1_58632212	97.462	1	58632212	B	A	-	-	B	A	B	B	A	A	-	A	B	A	B	B	B	B	B	A	B	A	B	A	B	A	B	B	B	B	A	A	B	A	A	B	B	B	A	B	B	A	B	A	B
	S1_58712537	98.667	1	58712537	B	A	-	-	B	A	B	B	A	A	A	A	B	A	B	B	B	B	B	A	B	A	B	A	B	A	B	B	B	B	A	A	B	A	A	A	B	B	A	B	B	A	B	A	B
	S1_58807832	98.667	1	58807832	B	A	-	-	B	A	B	B	A	A	A	A	B	A	B	B	B	B	B	A	B	A	B	A	B	-	B	B	B	B	A	A	B	A	-	A	B	B	A	B	B	-	B	-	B
	S1_58847343	99.262	1	58847343	B	A	-	-	B	A	B	B	A	A	A	A	B	A	B	B	B	B	B	A	B	A	B	A	B	A	B	B	B	B	A	A	B	A	A	A	B	B	A	B	B	A	B	A	B
	S1_59359352	99.806	1	59359352	B	A	-	B	B	A	B	B	A	A	A	A	A	A	B	B	B	B	B	A	B	A	B	A	B	A	B	B	B	B	A	A	B	A	A	A	B	B	A	B	B	A	B	A	B
	S1_59477813	99.806	1	59477813	B	A	-	-	B	A	B	B	A	A	A	A	A	A	B	B	B	B	B	A	B	A	B	A	B	A	B	B	B	B	A	A	B	A	A	A	B	B	A	B	B	A	B	A	B
	S1_59478479	101.455	1	59478479	B	A	-	-	B	A	B	B	A	A	B	A	A	A	B	B	B	B	B	A	B	A	B	A	B	A	B	B	B	B	A	A	B	A	A	B	B	B	A	B	B	A	B	A	B
	S1_59861101	101.455	1	59861101	B	A	-	B	B	A	B	B	A	A	B	A	A	A	B	B	B	B	B	A	B	A	B	A	B	A	B	B	B	B	A	A	B	A	A	B	B	B	A	B	B	A	B	A	B
	S1_60776207	108.287	1	60776207	B	A	-	B	B	B	B	B	A	A	B	A	A	A	B	B	B	B	B	A	B	A	B	A	A	A	B	B	B	A	A	A	B	A	A	A	B	B	A	B	B	A	B	A	B
	S1_61336075	111.131	1	61336075	B	A	A	B	B	B	B	B	B	A	B	A	A	A	B	B	B	A	A	A	B	A	B	A	A	A	B	B	B	A	A	A	B	B	A	A	B	B	A	B	B	A	B	A	B
	S1_61336566	111.131	1	61336566	B	A	A	B	B	B	B	B	B	A	B	A	A	A	B	B	B	A	A	A	B	A	B	A	A	A	B	B	B	A	A	A	B	B	A	A	B	B	A	B	B	A	B	A	B
	S1_61378641	112.762	1	61378641	B	A	A	B	B	B	B	B	B	A	B	A	A	A	B	B	B	A	A	A	B	A	B	A	A	A	B	B	B	A	A	A	B	B	A	B	B	B	A	B	B	A	B	A	B
	S1_61759803	114.986	1	61759803	B	A	A	A	A	B	B	B	B	A	B	A	A	A	B	B	B	A	A	A	B	A	B	A	A	A	B	B	B	A	A	B	B	B	A	B	B	B	-	B	B	A	B	A	B
	S1_61856977	116.653	1	61856977	B	A	A	-	A	B	B	B	B	A	B	A	A	A	B	B	B	A	A	A	B	A	B	A	A	A	B	B	B	A	A	B	B	B	A	A	B	B	A	B	B	A	B	A	B
	S1_62309380	119.497	1	62309380	B	A	A	-	A	B	B	B	B	A	B	A	A	A	B	B	B	A	A	A	B	A	B	A	A	A	B	B	A	-	A	B	B	B	A	B	B	B	A	B	B	A	B	A	B
	S1_62716433	121.771	1	62716433	B	A	A	-	A	B	B	B	B	A	B	A	A	A	B	B	B	A	A	B	B	A	B	A	-	A	B	B	A	A	A	B	B	B	A	B	B	B	A	B	B	A	B	A	B
	S1_62911369	124.072	1	62911369	B	B	A	-	A	B	B	B	B	A	B	A	A	A	B	B	B	A	A	B	B	B	B	A	A	A	B	B	A	-	A	B	B	B	A	B	B	B	A	B	B	A	B	A	B
	S1_63487812	125.777	1	63487812	B	B	A	B	B	B	B	B	B	A	B	A	A	A	B	B	B	A	A	B	B	B	B	A	A	B	B	B	A	A	A	B	B	B	A	B	B	B	A	B	B	-	B	A	B
	S1_63743059	126.876	1	63743059	B	B	A	B	B	B	B	A	B	A	B	A	A	A	B	B	B	A	A	-	B	B	B	A	A	B	B	B	A	A	A	B	A	B	A	B	B	B	A	B	B	-	B	A	B
	S1_63987663	128.543	1	63987663	B	B	A	B	B	B	A	A	B	A	B	A	A	A	B	B	B	A	A	B	B	B	B	A	A	B	B	B	A	A	A	B	A	B	A	B	B	B	A	B	B	-	B	A	B
	S1_64186457	129.619	1	64186457	B	B	A	B	B	B	A	A	B	A	B	A	A	A	B	B	B	A	A	B	B	B	B	A	A	B	B	B	A	A	A	B	A	B	A	B	B	B	A	B	B	-	B	A	B
	S1_65029310	134.997	1	65029310	A	B	A	A	A	B	A	A	B	A	B	A	A	A	B	B	B	A	A	B	B	B	B	A	A	-	B	B	A	B	A	B	A	A	A	B	B	B	A	B	B	B	B	A	B
	S1_65145231	135.534	1	65145231	A	B	A	A	A	B	A	A	B	A	B	A	A	A	B	B	B	A	A	B	B	B	B	A	A	A	B	B	A	B	A	B	A	A	A	B	B	B	B	B	B	B	B	A	B
	S1_65236576	136.658	1	65236576	A	B	A	-	A	B	A	A	B	A	B	A	A	A	-	B	B	A	A	B	B	B	B	A	A	A	B	-	A	B	A	B	A	A	A	B	B	B	-	B	B	B	B	A	B
	S1_66035856	138.383	1	66035856	A	B	A	-	A	B	A	A	B	A	B	A	A	A	B	B	B	A	A	B	B	B	B	A	A	-	B	B	A	B	A	B	A	A	A	B	B	B	-	B	B	B	B	A	B
	S1_66100057	140.128	1	66100057	A	B	A	-	A	B	A	A	B	A	B	A	A	A	B	-	B	A	A	-	B	B	B	A	A	-	B	B	A	B	A	B	A	A	A	B	B	B	-	B	B	B	B	A	B
	S1_66652195	143.144	1	66652195	A	B	A	-	A	B	A	A	B	A	B	A	A	A	-	A	A	A	-	B	A	B	B	A	A	B	B	B	A	B	A	B	A	A	A	B	B	B	-	B	B	B	B	A	B
	S1_66537938	144.83	1	66537938	A	B	A	-	A	B	A	A	B	A	B	A	A	A	A	A	B	A	A	B	A	B	B	A	A	B	B	B	A	B	A	B	A	A	A	B	B	B	A	B	B	B	B	A	B
	S1_66304426	145.966	1	66304426	A	B	A	B	A	B	A	A	B	A	B	A	A	A	-	-	B	A	A	B	A	B	B	A	A	-	B	B	A	B	A	B	A	A	A	B	B	B	-	B	B	B	B	A	B
	S1_67415907	147.282	1	67415907	A	B	A	-	A	B	A	A	B	A	B	A	A	A	B	A	-	A	-	B	A	B	B	A	A	-	B	B	-	B	A	B	A	-	-	B	-	B	B	B	B	B	B	-	B
	S1_67315723	148.548	1	67315723	A	B	A	-	A	B	A	A	B	A	B	A	A	A	B	A	-	A	-	B	A	B	B	A	A	B	B	B	B	B	A	B	A	B	B	B	B	B	B	B	B	B	B	B	B
	S1_66828707	150.335	1	66828707	A	B	A	-	A	B	A	A	B	A	B	A	A	A	B	A	-	A	-	B	A	B	B	A	A	B	B	B	B	B	A	B	A	B	B	B	B	B	-	B	B	B	B	B	B
	S1_67632360	152.259	1	67632360	A	B	A	-	A	B	A	A	B	A	B	A	A	A	B	A	-	A	-	B	A	B	B	A	A	B	B	B	-	B	A	B	A	-	-	B	-	B	B	-	B	B	B	-	B
	S1_67864308	152.9	1	67864308	A	B	A	A	A	A	A	A	B	A	B	A	A	A	-	A	-	A	-	B	A	B	B	A	A	-	B	B	-	B	A	B	A	-	-	B	-	B	B	-	B	B	B	-	B
	S1_68244208	153.533	1	68244208	A	B	A	A	A	A	A	A	B	A	B	A	A	A	-	A	-	A	-	B	A	B	B	A	A	B	B	B	-	B	A	B	A	-	-	B	-	B	B	-	B	B	B	-	B
	S1_68573569	154.832	1	68573569	A	B	A	A	A	A	A	A	B	A	B	A	A	A	-	A	-	A	-	B	B	B	B	A	A	B	B	B	-	B	A	B	A	-	-	B	-	B	B	-	B	B	B	-	B
	S1_68895522	156.781	1	68895522	A	B	A	A	A	A	A	A	B	A	B	A	A	A	-	A	-	A	-	B	B	B	B	A	A	B	B	B	-	B	B	B	A	-	-	B	-	B	B	-	B	B	B	-	B
	S1_69042361	157.398	1	69042361	A	B	A	A	A	A	A	A	B	A	B	A	A	A	-	A	-	A	-	B	B	B	B	A	A	B	B	B	-	B	B	B	A	-	-	B	-	B	B	-	B	B	B	-	B
	S1_71000199	158.031	1	71000199	A	B	A	A	A	A	A	A	B	B	B	A	A	A	-	A	-	A	-	B	B	B	B	A	A	B	B	B	-	B	B	B	A	-	-	B	-	B	B	-	B	B	B	-	B
	S1_72264115	158.672	1	72264115	A	B	A	A	A	A	A	A	B	B	B	A	A	A	B	A	B	A	B	B	-	B	A	A	A	B	B	B	B	B	B	B	A	B	B	B	B	B	B	B	B	B	B	B	B
	S1_71740501	159.21	1	71740501	A	B	A	A	A	A	A	A	B	B	B	A	A	A	B	A	B	A	B	B	B	B	A	A	A	B	B	B	B	B	B	B	A	B	B	B	B	B	B	B	B	B	B	B	B
	S1_69942785	160.476	1	69942785	A	B	A	A	A	A	A	A	B	B	B	A	A	A	-	A	-	A	-	B	B	B	B	A	A	B	B	B	-	B	B	B	A	-	-	B	-	B	B	-	B	B	B	-	B
	S1_70717740	160.476	1	70717740	A	B	A	A	A	A	A	A	B	B	B	A	A	A	-	A	-	A	-	B	B	B	B	A	A	B	B	B	-	B	B	B	A	-	-	B	-	B	B	-	B	B	B	-	B
	S1_73188150	165.422	1	73188150	A	B	A	A	A	A	A	A	A	B	B	A	A	A	A	A	B	A	A	B	-	B	A	A	A	B	B	B	A	B	B	B	A	A	A	B	A	B	B	B	B	B	B	A	B
	S1_73025183	166.533	1	73025183	A	B	A	A	A	A	A	A	A	B	B	A	A	A	A	A	B	A	A	B	-	B	A	A	A	B	B	B	A	B	B	B	A	A	A	A	A	B	-	B	B	B	B	A	B
	S1_73194280	167.076	1	73194280	A	B	A	A	A	A	A	A	A	B	B	A	A	A	A	A	B	A	A	B	-	B	A	A	A	B	B	B	A	B	B	B	A	A	A	A	A	B	B	B	B	B	B	A	B
	S1_73622495	168.725	1	73622495	A	B	A	A	A	A	A	A	A	B	B	A	A	A	A	A	B	A	A	B	-	B	A	A	A	B	B	B	A	B	B	B	A	A	A	B	A	B	-	B	B	B	B	A	B
	S1_73835676	170.393	1	73835676	A	B	A	A	A	A	A	A	A	B	B	A	A	A	A	A	B	A	A	B	A	B	A	A	A	B	B	B	A	B	B	B	A	A	A	B	A	B	A	B	B	B	B	A	B
	S1_74316290	171.516	1	74316290	A	B	A	A	A	A	A	A	A	B	B	A	A	A	-	A	B	A	A	B	-	B	A	A	A	-	B	B	A	B	B	B	A	A	A	B	A	B	-	B	B	A	B	A	B
	S1_74349810	172.799	1	74349810	A	B	A	A	A	A	A	A	A	B	B	A	A	A	-	A	B	A	-	B	-	B	A	A	A	-	B	B	-	B	B	B	A	-	-	A	-	B	B	B	-	-	B	-	B
	S1_72806532	175.433	1	72806532	A	B	A	A	A	A	A	A	A	B	B	A	A	A	B	A	B	A	B	B	-	B	A	A	A	B	B	B	B	B	B	B	A	B	B	A	B	B	B	B	B	B	B	B	B
	S1_73858092	179.512	1	73858092	A	B	A	A	A	A	A	A	A	B	B	A	A	A	B	A	B	A	B	B	B	B	A	A	A	B	B	B	B	B	B	B	A	B	B	B	B	B	B	B	B	B	B	B	B
	S1_74165243	180.049	1	74165243	A	B	A	A	A	A	A	A	A	B	B	A	A	A	B	A	B	A	B	B	B	B	A	A	A	B	B	B	B	B	B	B	A	B	B	B	B	B	-	B	B	B	B	B	B
	S1_74194444	180.587	1	74194444	A	B	A	A	A	A	A	A	A	B	B	A	A	A	B	A	B	A	B	B	A	B	A	A	A	B	B	B	B	B	B	B	A	B	B	B	B	B	A	B	B	B	B	B	B
	S1_74798317	181.124	1	74798317	A	B	A	A	A	A	A	A	A	A	B	A	A	A	B	A	B	A	B	B	A	B	A	A	A	B	B	B	B	B	B	B	A	B	B	B	B	B	-	B	B	B	B	B	B
	S1_75043394	182.811	1	75043394	A	B	A	A	A	A	A	A	A	-	B	A	A	A	B	A	B	A	B	B	A	B	A	A	A	B	B	B	B	B	B	B	A	B	B	B	A	B	B	B	B	B	B	B	B
	S1_74907337	183.934	1	74907337	A	B	A	A	A	A	A	A	A	-	B	A	A	A	B	A	B	A	B	B	A	B	A	A	A	B	B	B	B	B	B	B	A	B	B	B	B	B	-	B	B	B	B	B	B
	S1_75424918	185.659	1	75424918	A	B	A	A	A	A	A	A	A	-	B	A	A	A	B	A	B	A	B	B	A	B	A	A	A	B	B	B	B	B	B	B	A	B	B	B	B	B	-	B	B	B	B	B	B
	S1_75869317	188.604	1	75869317	A	B	A	-	B	A	A	A	A	B	B	A	A	A	B	A	B	A	B	B	A	B	A	A	A	B	A	B	B	B	B	B	A	B	B	B	B	B	A	B	B	B	B	B	B
	S1_77953669	191.48	1	77953669	A	B	A	-	B	A	A	B	A	B	B	-	A	A	B	A	B	A	B	B	A	B	B	A	A	B	A	B	B	B	B	B	A	B	B	B	B	B	A	B	B	B	A	B	B
	S1_78489461	193.166	1	78489461	A	B	A	-	B	A	A	B	A	B	B	A	A	A	B	A	B	A	B	B	A	B	B	A	A	B	A	B	B	B	B	B	A	B	B	B	B	B	A	B	B	B	A	B	B
	S1_78383878	194.266	1	78383878	A	B	A	-	B	A	A	B	A	B	B	A	A	A	B	A	B	A	B	B	A	B	B	A	A	B	A	B	B	B	B	A	A	B	B	-	B	B	A	B	B	B	A	B	B
	S1_79057697	197.318	1	79057697	A	B	A	-	B	A	A	B	A	B	B	A	A	A	-	A	-	A	-	B	A	B	B	A	A	B	A	B	-	B	B	A	A	B	B	B	B	B	A	B	B	B	A	B	B
	S1_79843437	201.597	1	79843437	A	B	A	-	B	A	A	B	A	B	B	A	B	A	A	A	A	A	A	B	A	B	B	A	A	B	A	A	A	B	B	A	A	A	B	B	B	B	A	B	A	B	A	B	B
	S1_80341522	202.684	1	80341522	A	B	A	B	B	A	A	B	A	B	B	A	B	A	A	A	A	A	A	B	A	B	B	A	A	B	A	A	A	B	B	A	A	A	B	B	B	B	A	B	A	B	A	B	B
	S1_79995617	203.771	1	79995617	A	B	A	-	B	A	A	B	A	B	B	A	B	A	A	A	A	A	A	B	A	B	B	A	A	B	A	A	A	B	B	A	A	A	B	B	B	B	A	B	A	B	A	B	B
	S1_79237186	206.02	1	79237186	A	B	A	-	B	A	A	B	A	B	B	A	A	A	A	A	A	A	A	B	A	B	B	A	A	B	A	-	A	B	B	A	A	A	B	B	A	B	A	B	A	B	A	B	B
	S1_78970651	208.294	1	78970651	A	B	A	B	B	A	A	B	A	B	B	A	A	A	A	A	A	A	A	B	A	B	B	A	A	B	A	-	A	B	B	A	A	A	B	-	A	B	A	B	A	B	A	B	B
	S1_79057731	210.595	1	79057731	A	B	A	-	B	A	A	B	A	B	B	A	A	A	A	A	A	A	A	B	A	B	B	A	A	B	A	-	A	B	B	A	A	A	B	B	A	B	A	B	A	B	A	B	B
	S1_78895065	213.539	1	78895065	A	B	A	-	B	A	A	-	A	B	B	A	A	A	A	A	A	A	A	B	A	B	B	A	A	B	A	B	A	B	B	B	A	A	B	-	A	B	A	B	A	B	A	B	B
	S1_78888937	215.225	1	78888937	A	B	A	-	B	A	A	B	A	B	B	A	A	A	A	A	A	A	A	B	A	B	B	A	A	A	A	-	A	B	B	A	A	A	B	B	A	B	A	B	A	A	A	B	B
	S1_78784542	216.336	1	78784542	A	B	A	-	B	A	A	B	A	B	B	A	A	A	A	A	A	A	A	B	A	B	B	A	A	A	A	B	A	B	B	A	A	A	B	A	A	B	A	B	A	A	A	B	B
	S1_78236263	220.002	1	78236263	A	B	A	-	B	A	A	B	A	B	B	A	A	A	-	A	-	A	-	B	A	B	B	A	A	-	A	B	-	B	B	B	A	A	B	B	A	B	A	B	A	A	A	B	B
	S1_77111059	224.956	1	77111059	A	B	A	-	B	A	A	B	A	B	B	A	A	A	A	A	A	A	A	B	A	B	A	A	A	A	A	B	A	B	B	B	A	A	B	A	A	B	A	B	A	A	B	B	B
	S1_77319454	226.623	1	77319454	A	B	A	-	B	A	A	B	A	B	B	A	A	A	A	A	A	A	A	B	A	B	A	A	A	A	A	B	A	B	B	B	A	A	B	A	A	B	A	B	A	A	B	B	B
	S1_77299062	228.291	1	77299062	A	B	A	-	B	A	A	B	A	B	B	A	A	A	A	A	A	A	A	B	A	B	A	A	A	A	A	B	A	B	B	B	A	A	B	B	A	B	A	B	A	A	B	B	B
	S1_76791836	228.84	1	76791836	A	B	A	-	B	A	A	B	A	B	B	A	A	A	A	A	A	A	A	B	A	B	A	A	A	A	A	B	A	B	B	B	A	A	B	B	A	B	A	B	A	A	B	B	B
	S2_11078264	0	2	11078264	B	A	A	-	A	B	A	A	A	A	B	A	A	-	A	A	B	A	B	A	B	A	A	B	A	B	A	B	B	B	A	B	A	B	A	B	A	A	B	A	A	B	B	B	A
	S2_14662999	5.949	2	14662999	B	B	A	B	B	B	A	A	A	A	B	A	A	B	A	A	B	A	B	A	B	B	A	B	A	B	A	B	B	B	A	-	-	-	B	-	A	A	B	A	B	B	B	B	A
	S2_12732377	6.53	2	12732377	B	B	A	B	B	B	A	A	A	A	B	A	A	B	A	A	B	A	B	A	B	B	A	B	A	B	A	B	B	B	A	B	A	A	B	A	A	A	B	A	B	B	B	B	A
	S2_13125446	7.086	2	13125446	B	B	A	B	B	B	A	A	A	A	B	A	A	B	A	A	B	A	B	A	B	B	A	B	A	B	A	B	B	B	A	B	B	-	B	A	A	A	B	A	B	B	B	B	A
	S2_13672905	7.086	2	13672905	B	B	A	B	-	B	A	A	A	A	B	A	A	B	A	A	B	A	B	A	B	B	A	B	A	B	A	B	B	B	A	B	B	A	B	A	A	A	B	A	B	B	B	B	A
	S2_13699980	7.086	2	13699980	B	B	A	B	B	B	A	A	A	A	B	A	A	B	A	A	B	A	B	A	B	B	A	B	A	B	A	B	B	B	A	-	-	-	B	-	A	A	B	A	B	B	B	B	A
	S2_13808435	7.086	2	13808435	B	B	A	B	B	B	A	A	A	A	B	A	A	B	A	A	B	A	B	A	B	B	A	B	A	B	A	B	B	B	A	-	-	-	B	-	A	A	B	A	B	B	B	B	A
	S2_14951492	8.894	2	14951492	B	B	A	B	B	B	A	A	A	A	B	A	A	B	A	A	B	A	B	A	B	B	A	B	A	B	A	B	B	B	A	-	-	-	B	-	A	A	B	A	B	B	B	B	A
	S2_16479930	8.894	2	16479930	B	B	A	B	B	B	A	A	A	A	B	A	A	B	A	A	B	A	B	A	B	B	A	B	A	B	A	B	B	B	A	-	-	-	B	-	A	A	B	A	B	B	B	B	A
	S2_17760897	8.894	2	17760897	B	B	A	B	B	B	A	A	A	A	B	A	A	B	A	A	B	A	B	A	B	B	A	B	A	B	A	B	B	B	A	-	-	-	B	-	A	A	B	A	B	B	B	B	A
	S2_51710128	9.482	2	51710128	B	B	A	B	B	B	A	A	A	A	B	A	A	B	A	A	B	A	B	A	B	B	A	B	A	B	A	B	B	B	A	-	-	-	B	-	A	A	B	A	B	B	B	B	A
	S2_51829836	9.482	2	51829836	B	B	A	B	B	B	A	A	A	A	B	A	A	B	A	A	B	A	B	A	B	B	A	B	A	B	A	B	B	B	A	-	-	-	B	-	A	A	B	A	B	B	B	B	A
	S2_52034852	9.482	2	52034852	B	B	A	B	B	B	A	A	A	A	B	A	A	B	A	A	B	A	B	A	B	B	A	B	A	B	A	B	B	B	A	-	-	-	B	-	A	A	B	A	B	B	B	B	A
	S2_54462525	9.482	2	54462525	B	B	A	B	B	B	A	-	A	A	B	A	A	B	A	A	B	A	B	A	B	B	A	B	A	B	A	B	B	B	A	-	-	-	B	-	A	A	B	A	B	B	B	B	A
	S2_54546712	9.482	2	54546712	B	B	A	B	B	B	A	-	A	A	B	A	A	B	A	A	B	A	B	A	B	B	A	B	A	B	A	B	B	B	A	-	-	-	B	-	A	A	B	A	B	B	B	B	A
	S2_56150333	13.193	2	56150333	B	B	A	B	B	B	A	B	A	A	B	A	A	B	A	A	B	A	B	A	B	B	B	B	A	B	A	B	B	B	A	B	-	B	B	A	A	A	B	A	B	B	B	B	A
	S2_56760811	16.77	2	56760811	B	B	B	B	B	B	A	B	A	A	B	B	A	B	A	A	B	A	B	A	B	B	B	B	A	B	A	B	-	B	B	A	B	B	B	A	A	A	B	A	B	B	B	B	A
	S2_56763827	16.77	2	56763827	B	B	B	B	B	B	A	B	A	A	B	B	A	B	A	A	B	A	B	A	B	B	B	B	A	B	A	B	-	B	B	A	B	B	B	A	A	A	B	A	B	B	B	B	A
	S2_56955064	20.264	2	56955064	B	B	B	B	B	B	A	B	A	A	B	B	A	B	A	A	B	A	B	A	B	B	A	B	A	B	A	B	B	B	B	A	B	B	B	A	A	A	B	A	B	B	B	-	A
	S2_57454460	24.984	2	57454460	B	A	B	B	B	B	B	B	A	A	B	B	A	B	A	B	B	A	B	A	B	A	A	B	A	B	A	B	B	B	B	A	A	B	B	B	A	A	B	A	B	B	B	-	A
	S2_57591402	26.67	2	57591402	B	A	B	-	A	B	B	B	A	A	B	B	A	B	A	B	B	A	B	A	B	A	A	B	A	B	A	B	A	B	B	A	A	B	B	B	A	A	B	A	B	B	B	-	A
	S2_59142923	28.997	2	59142923	B	A	B	B	A	B	B	-	B	A	B	B	A	B	A	B	B	A	B	A	B	A	A	B	A	B	A	B	-	B	B	A	A	B	B	B	A	A	B	A	B	B	B	A	A
	S2_60098703	30.134	2	60098703	B	A	B	-	A	B	B	A	B	A	B	B	A	B	A	B	B	A	B	A	B	A	A	A	A	B	A	B	-	B	B	A	B	B	B	B	A	A	B	A	B	B	B	-	A
	S2_60543624	32.434	2	60543624	A	A	B	-	A	B	B	A	B	A	B	B	A	B	A	B	B	A	B	A	B	A	A	A	A	B	A	B	A	B	B	A	A	B	B	B	A	A	B	A	B	B	B	-	A
	S2_60383311	34.709	2	60383311	A	A	B	-	A	B	B	A	B	A	B	B	A	B	A	B	B	A	B	A	B	A	A	A	A	B	A	B	B	B	B	A	B	B	B	B	A	A	B	A	B	B	B	A	A
	S2_60870507	38.163	2	60870507	A	A	B	-	A	B	B	A	B	A	B	B	A	A	A	B	B	A	B	A	B	A	A	B	A	B	A	B	B	B	B	A	B	B	B	B	A	A	B	A	B	B	B	B	A
	S2_61032847	39.262	2	61032847	A	A	B	-	A	B	B	A	B	A	B	B	A	A	A	B	B	A	B	A	B	A	A	B	A	B	A	B	B	B	B	A	A	B	B	B	A	A	B	A	B	B	B	B	A
	S2_60923753	42.756	2	60923753	A	A	B	-	A	B	B	A	B	A	B	B	A	A	-	B	B	A	B	A	B	A	A	B	A	B	A	B	B	B	B	A	A	B	B	B	B	B	B	B	B	B	B	B	A
	S2_70178970	61.809	2	70178970	A	A	B	-	A	B	B	B	B	-	B	A	A	-	B	B	B	A	B	B	A	A	A	B	B	B	A	B	B	B	B	A	A	B	B	B	B	B	B	B	B	B	A	B	A
	S2_70228619	64.11	2	70228619	A	A	B	B	A	B	B	B	B	A	B	A	B	B	B	B	B	A	B	B	A	A	A	B	B	B	A	B	B	B	B	A	A	B	B	A	B	B	B	B	B	B	A	B	A
	S2_65271832	74.109	2	65271832	A	A	B	-	A	B	B	A	B	B	B	B	B	A	B	B	B	A	B	B	A	A	A	B	B	B	A	B	B	B	B	A	A	B	B	A	B	B	B	B	B	B	B	B	A
	S2_64562540	80.237	2	64562540	A	A	B	-	A	B	B	A	B	A	B	B	A	A	B	B	B	A	B	B	A	A	A	B	B	B	A	B	B	B	B	A	A	B	B	B	B	B	B	B	B	B	B	B	A
	S2_63693104	80.775	2	63693104	A	A	B	-	A	B	B	A	B	A	B	B	A	A	B	B	B	A	B	B	A	A	A	B	A	B	A	B	B	B	B	A	A	B	B	B	B	B	B	B	B	B	B	B	A
	S2_61444545	87.607	2	61444545	A	A	B	-	A	B	B	A	B	A	B	B	A	A	-	B	B	A	-	A	B	A	A	B	A	B	A	B	B	B	B	A	A	B	B	B	B	B	B	B	B	B	B	B	A
	S2_61420747	91.101	2	61420747	A	A	B	B	A	B	B	A	B	A	B	B	A	A	A	B	B	A	A	A	B	A	A	B	A	B	A	B	B	B	B	A	A	B	B	B	A	A	B	A	B	B	B	B	A
	S2_61161556	92.769	2	61161556	A	A	B	-	A	B	B	A	B	A	B	B	A	A	A	B	B	A	B	A	B	A	A	B	A	B	A	B	B	B	B	A	A	B	B	B	A	A	B	A	B	B	B	-	A
	S2_61166546	93.868	2	61166546	A	A	B	-	A	B	B	A	B	A	B	B	A	A	A	B	B	A	A	A	B	A	A	B	A	B	A	B	B	B	B	A	A	B	B	B	A	A	B	A	B	B	B	-	A
	S2_61303161	94.967	2	61303161	A	A	B	A	A	B	B	A	B	A	B	B	A	A	A	B	B	A	A	A	B	A	A	B	A	B	A	B	B	B	B	A	A	B	B	B	A	A	B	A	B	B	B	-	A
	S2_61411755	96.066	2	61411755	A	A	B	-	A	B	B	A	B	A	B	B	A	A	A	B	B	A	A	A	B	A	A	B	A	B	A	B	B	B	B	A	A	B	B	B	A	A	B	A	B	B	B	B	A
	S2_62670244	100.242	2	62670244	A	A	B	-	A	B	B	A	B	A	B	B	A	A	-	B	B	A	A	B	B	A	A	B	A	A	A	B	B	B	B	A	A	A	-	B	A	A	B	A	B	A	B	B	A
	S2_62672541	103.494	2	62672541	A	A	B	-	A	A	B	A	B	A	B	B	-	A	-	B	B	A	A	B	B	A	A	B	A	A	A	B	B	B	B	-	-	A	B	B	A	A	B	A	B	A	B	B	A
	S2_62918770	106.877	2	62918770	A	A	B	-	A	B	B	A	B	A	B	B	A	A	-	B	B	A	A	B	B	A	A	B	A	A	A	-	B	B	B	A	A	A	A	B	A	A	B	A	B	A	B	B	A
	S2_62921304	108.622	2	62921304	A	A	B	-	A	B	B	A	B	A	B	B	A	A	B	B	B	A	A	B	B	A	A	B	A	A	A	-	B	B	B	A	A	A	A	B	A	A	B	A	A	A	B	B	A
	S2_62829762	109.178	2	62829762	A	A	B	B	A	B	B	A	B	A	B	B	A	A	-	B	B	A	A	B	B	A	A	B	A	A	A	-	B	B	B	A	A	A	A	B	A	A	B	A	B	A	B	B	A
	S2_63077910	110.314	2	63077910	A	A	B	-	A	B	B	A	B	A	B	B	A	A	A	B	B	A	A	B	A	A	A	B	A	A	A	B	B	B	B	A	A	A	A	B	A	A	B	A	B	A	B	B	A
	S2_63059485	112	2	63059485	A	A	B	A	A	B	B	A	B	A	B	B	A	A	A	B	B	A	A	B	A	A	A	B	A	A	A	B	B	B	B	A	A	A	-	B	A	A	B	A	A	A	B	B	A
	S2_63124751	113.137	2	63124751	A	A	B	-	A	B	B	A	B	A	B	B	A	A	-	B	B	A	A	B	A	A	A	B	A	A	A	B	B	B	B	A	A	A	A	B	A	A	B	A	-	A	B	B	A
	S2_65043002	117.469	2	65043002	A	A	B	-	A	B	B	A	B	B	B	B	B	A	B	B	B	A	-	B	A	A	A	B	B	A	A	A	B	B	B	A	A	A	-	B	A	A	B	A	A	A	B	A	A
	S2_66619986	126.106	2	66619986	A	A	B	-	A	B	B	B	B	-	B	A	A	B	B	B	A	A	A	B	A	A	A	B	B	A	A	A	A	B	B	A	A	A	-	B	A	A	B	B	-	A	B	A	A
	S2_67633457	128.407	2	67633457	A	A	B	-	A	B	B	B	B	-	B	A	B	B	B	B	A	A	A	B	A	A	A	B	B	A	A	A	A	B	B	A	A	A	B	A	A	A	B	B	A	A	B	A	A
	S2_68660731	132.485	2	68660731	A	A	B	-	A	B	B	B	B	A	B	A	B	B	B	B	A	A	A	B	A	A	A	B	B	A	A	A	A	B	B	A	A	A	B	B	A	A	B	B	A	A	B	A	A
	S2_69829331	136.712	2	69829331	A	A	B	-	A	B	B	B	B	-	B	A	A	-	B	B	A	A	A	B	A	A	A	B	B	A	A	A	A	B	B	A	A	A	-	B	A	A	B	B	B	A	A	A	A
	S2_69919561	139.657	2	69919561	A	A	B	-	A	B	B	B	B	A	B	A	A	-	B	B	A	A	A	B	A	A	A	B	B	A	A	A	B	B	B	A	A	A	-	A	A	A	B	B	B	A	A	A	A
	S2_69961335	141.382	2	69961335	A	A	B	-	A	B	B	B	B	B	B	A	A	-	B	B	A	A	A	B	A	A	A	B	B	A	A	A	B	B	B	A	A	A	A	A	A	A	B	B	-	A	A	A	A
	S2_70444471	145.66	2	70444471	A	A	B	-	A	B	B	B	B	-	B	A	B	A	B	B	A	A	A	B	A	A	A	B	B	A	A	A	B	B	B	A	A	A	-	A	A	B	B	B	B	A	A	A	A
	S2_70561188	147.935	2	70561188	A	A	B	-	A	B	B	B	B	-	B	A	B	A	B	B	A	A	A	B	A	A	A	B	B	A	A	A	B	B	B	A	A	A	B	B	A	B	B	B	B	A	A	A	A
	S2_70831576	152.266	2	70831576	A	A	B	A	A	B	B	B	B	-	B	A	B	B	B	B	A	B	A	B	A	A	A	B	B	A	A	A	B	B	B	A	A	A	-	A	A	B	B	B	B	A	B	A	A
	S2_71345669	154.738	2	71345669	A	A	-	A	A	B	B	B	B	B	B	A	B	B	B	B	A	B	A	B	A	A	B	B	B	A	A	A	B	B	B	A	A	A	A	A	A	B	B	B	B	A	-	A	A
	S2_71951459	157.149	2	71951459	A	A	A	B	A	B	B	B	B	B	B	-	B	-	B	B	A	B	A	B	A	A	B	B	B	A	A	A	B	B	B	A	A	B	-	A	A	B	B	B	B	A	-	A	A
	S2_71761558	158.957	2	71761558	A	A	B	-	A	B	B	B	B	B	B	A	B	-	B	B	A	B	A	B	A	A	B	B	B	A	A	A	B	B	B	A	A	B	-	A	A	B	B	B	B	A	-	A	A
	S2_72627259	162.811	2	72627259	A	A	B	-	A	B	B	B	B	B	B	A	B	A	B	B	A	B	A	B	A	A	B	B	B	A	A	A	B	B	B	A	A	B	A	-	A	B	B	B	B	A	A	A	A
	S2_76427610	176.369	2	76427610	B	A	A	A	A	A	B	B	B	B	B	A	B	B	B	B	B	B	A	B	A	A	B	B	B	B	A	A	A	B	B	B	A	B	A	A	A	B	A	B	B	-	A	A	B
	S2_76860260	177.493	2	76860260	B	A	A	A	A	A	B	B	B	B	B	A	B	-	B	B	B	B	A	B	A	A	B	B	B	B	A	A	A	B	B	B	A	B	A	A	A	B	A	B	B	-	A	A	B
	S2_77175449	180.403	2	77175449	B	A	A	A	A	A	B	A	A	-	B	A	B	B	B	B	B	B	A	B	A	A	B	B	B	B	A	A	A	B	B	B	A	B	A	B	A	B	A	B	B	B	A	A	B
	S3_546912	0	3	546912	A	B	B	B	A	B	B	B	B	A	A	B	B	A	-	A	-	A	-	A	A	-	B	B	A	-	B	B	B	B	A	B	B	B	B	B	B	B	A	B	B	B	A	B	B
	S3_921724	3.09	3	921724	A	A	A	-	-	B	B	B	B	A	A	A	B	A	-	A	-	A	-	A	A	A	B	B	A	-	B	B	B	B	A	B	B	-	B	B	B	B	A	B	B	B	A	B	B
	S3_922021	3.09	3	922021	A	A	A	-	-	B	B	B	B	A	A	A	B	A	-	A	-	A	-	A	A	A	B	B	A	-	B	B	B	B	A	B	B	-	-	B	-	-	A	-	-	-	A	B	B
	S3_924554	3.09	3	924554	A	A	A	-	A	B	B	B	B	A	A	A	B	A	-	A	-	A	-	A	A	A	B	B	A	-	B	B	B	B	A	B	B	-	-	B	-	-	A	-	-	-	A	B	B
	S3_1206164	3.795	3	1206164	A	A	A	-	-	B	B	B	B	A	A	A	B	A	-	A	-	A	-	A	A	A	B	B	A	-	B	B	B	B	A	B	B	-	-	B	-	-	A	-	-	-	A	B	B
	S3_1004565	4.499	3	1004565	A	A	A	-	A	B	B	B	B	A	B	A	B	A	-	A	-	A	-	A	A	A	B	B	A	-	B	B	B	B	A	B	B	-	-	B	-	-	A	-	-	-	A	B	B
	S3_1452146	5.908	3	1452146	A	A	A	-	-	B	B	B	B	B	B	A	B	A	-	A	-	A	-	A	A	A	B	B	A	-	B	B	B	B	A	B	B	-	-	B	-	-	A	-	-	-	A	B	B
	S3_1477607	7.297	3	1477607	A	A	A	-	A	B	B	B	B	B	A	A	B	A	-	A	-	A	-	A	A	A	B	B	A	-	B	B	B	B	A	B	B	-	-	B	-	-	A	-	-	-	A	B	B
	S3_1454183	7.982	3	1454183	A	A	A	-	B	B	B	B	B	B	A	A	B	A	-	A	-	A	-	A	A	A	B	B	A	-	B	B	B	B	A	B	B	-	-	B	-	-	A	-	-	-	A	B	B
	S3_1542186	9.371	3	1542186	A	A	A	-	B	B	B	B	B	B	B	A	B	A	-	A	-	A	-	A	A	A	B	B	A	-	B	B	B	B	A	B	B	-	-	B	-	-	A	-	-	-	A	B	B
	S3_1691773	13.054	3	1691773	A	A	A	-	-	B	B	B	B	B	A	A	B	A	-	A	-	A	-	A	A	A	B	B	A	-	B	B	B	B	A	B	B	-	-	B	-	-	A	-	-	-	A	B	B
	S3_1692375	13.739	3	1692375	A	A	A	-	A	B	B	B	B	B	B	A	B	A	-	A	-	A	-	A	A	A	B	B	A	-	B	B	B	B	A	B	B	-	-	B	-	-	A	-	-	-	A	B	B
	S3_1754080	15.128	3	1754080	A	A	A	-	-	B	B	B	B	B	B	A	B	A	-	A	-	A	-	A	A	A	B	B	A	-	B	B	B	B	A	A	B	-	-	B	-	-	A	-	-	-	A	B	B
	S3_2055281	15.128	3	2055281	A	A	A	-	A	B	B	B	B	B	B	A	B	A	-	A	-	A	-	A	A	A	B	B	A	-	B	B	B	B	A	A	B	-	-	B	-	-	A	-	-	-	A	B	B
	S3_1984931	15.813	3	1984931	A	A	A	-	-	B	B	B	B	B	B	A	B	A	-	A	-	A	-	A	A	A	B	B	A	-	B	B	B	B	A	A	B	-	-	B	-	-	A	-	-	-	A	B	B
	S3_2097107	16.508	3	2097107	A	A	A	-	-	B	B	B	B	B	B	A	B	A	-	A	-	A	-	A	B	A	B	B	A	-	B	B	B	B	A	A	B	-	-	B	-	-	A	-	-	-	A	B	B
	S3_2361002	18.715	3	2361002	B	A	A	B	B	B	B	B	B	B	B	A	B	A	-	A	-	A	-	A	B	A	B	B	A	-	B	B	B	B	A	A	B	-	-	B	-	-	A	-	-	-	A	-	B
	S3_2574888	20.104	3	2574888	B	A	A	B	B	B	B	B	B	B	B	A	B	A	-	B	-	A	-	A	B	A	B	B	A	-	B	B	B	B	A	A	B	-	-	B	-	-	A	-	-	-	A	-	B
	S3_2888601	20.789	3	2888601	B	A	A	B	B	B	B	B	B	B	B	A	B	A	-	B	-	A	-	A	A	A	B	B	A	-	B	B	B	B	A	A	B	-	-	B	-	-	A	-	-	-	A	B	B
	S3_2934059	22.845	3	2934059	B	A	A	B	B	B	B	B	B	B	B	A	B	A	-	B	-	A	-	A	A	A	B	B	A	-	B	B	B	B	A	A	B	-	-	B	-	-	A	-	-	-	A	B	B
	S3_3090029	24.93	3	3090029	B	A	A	B	B	B	B	A	B	B	B	A	B	A	-	B	-	A	-	A	A	A	B	B	A	-	B	B	B	B	A	A	B	-	-	B	-	-	A	-	-	-	A	B	A
	S3_3150268	25.597	3	3150268	B	A	A	B	B	B	B	A	B	B	B	A	B	A	-	B	-	A	-	A	A	A	B	B	A	-	B	B	B	B	A	A	B	-	-	B	-	-	A	-	-	-	A	B	A
	S3_3150602	25.597	3	3150602	B	A	A	B	B	B	B	A	B	B	B	A	B	A	-	B	-	A	-	A	A	A	B	B	A	-	B	B	B	B	A	A	B	-	-	B	-	-	A	-	-	-	A	B	A
	S3_3155153	26.263	3	3155153	B	A	A	B	B	B	B	A	B	B	B	A	B	A	-	B	-	A	-	A	A	A	B	B	A	-	B	B	B	B	A	A	B	-	-	B	-	-	A	-	-	-	A	B	A
	S3_3250424	26.93	3	3250424	B	A	A	B	B	B	B	A	B	B	B	A	B	A	-	B	-	A	-	A	A	A	B	B	A	-	B	B	B	B	A	A	B	-	-	B	-	-	A	-	-	-	A	B	A
	S3_3294740	26.93	3	3294740	B	A	A	B	B	B	B	A	B	B	B	A	B	A	-	B	-	A	-	A	A	A	B	B	A	-	B	B	B	B	A	A	B	-	-	B	-	-	A	-	-	-	A	B	A
	S3_4005005	27.588	3	4005005	B	A	A	B	B	B	B	A	B	B	B	A	B	A	A	B	A	A	A	A	A	A	B	B	A	A	B	B	B	B	A	A	B	-	B	B	A	A	A	B	A	A	A	B	A
	S3_4276235	28.699	3	4276235	B	A	A	B	B	B	B	A	B	B	B	A	B	A	A	B	A	A	A	A	A	A	A	B	A	A	B	B	B	B	A	A	B	-	B	B	A	A	A	B	A	A	A	B	A
	S3_4446379	29.811	3	4446379	B	A	A	B	B	B	B	A	B	B	B	A	B	A	A	B	A	A	A	A	A	A	B	B	A	A	B	B	B	B	A	A	B	-	B	B	A	A	A	B	A	A	A	B	A
	S3_4569042	29.811	3	4569042	B	A	A	B	B	B	B	A	B	B	B	A	B	A	A	B	A	A	A	A	A	A	B	B	A	A	B	B	B	B	A	A	B	-	B	B	A	A	A	B	A	A	A	B	A
	S3_5041855	30.934	3	5041855	B	A	A	B	B	B	B	A	B	B	B	A	B	B	A	B	A	A	A	A	A	A	B	B	A	A	B	B	B	B	A	A	B	-	B	B	A	A	A	B	A	A	A	B	A
	S3_5137514	30.934	3	5137514	B	A	A	B	B	B	B	A	B	B	B	A	B	B	A	B	A	A	A	A	A	A	B	B	A	A	B	B	B	B	A	A	B	-	B	B	A	A	A	B	A	A	A	B	A
	S3_5772896	32.058	3	5772896	B	A	A	B	B	B	B	A	B	B	B	A	B	B	A	B	A	A	A	A	A	A	B	B	A	A	B	B	B	B	A	A	A	-	B	B	A	B	A	B	A	A	A	B	A
	S3_6308716	34.359	3	6308716	A	A	A	-	B	A	B	A	B	B	B	A	B	B	A	B	A	A	A	A	A	A	B	B	A	A	B	B	B	B	A	A	A	-	B	B	A	B	A	B	A	A	A	B	A
	S3_6368786	34.914	3	6368786	A	A	A	-	B	A	B	A	B	B	B	A	B	B	A	B	A	A	A	A	A	A	B	B	A	A	B	B	B	B	A	A	A	-	B	B	A	B	A	B	A	A	A	B	A
	S3_6460899	34.914	3	6460899	A	A	A	-	B	A	B	A	B	B	B	A	B	B	A	B	A	A	A	A	A	A	B	B	A	A	B	B	B	B	A	A	A	-	B	B	A	B	A	B	A	A	A	B	A
	S3_6987115	37.355	3	6987115	A	A	A	-	B	A	B	A	B	B	B	A	B	B	A	B	A	A	A	A	A	A	B	B	A	-	B	B	B	-	A	A	A	-	B	B	A	B	B	B	A	A	A	-	-
	S3_7326363	38.637	3	7326363	A	A	A	A	B	A	B	A	B	B	B	A	B	B	-	B	-	A	-	A	A	A	B	B	A	-	B	B	B	-	A	A	A	-	B	B	B	B	B	B	-	-	A	-	-
	S3_7327800	38.637	3	7327800	A	A	A	-	B	A	B	A	B	B	B	A	B	B	-	B	-	A	-	A	A	A	B	B	A	-	B	B	B	-	A	A	A	-	B	B	B	B	B	B	-	-	A	-	-
	S3_7096492	39.904	3	7096492	A	A	A	A	B	A	B	A	B	B	B	A	B	B	-	B	-	A	-	A	A	A	B	B	A	-	B	B	B	-	A	A	A	-	B	B	B	B	B	B	-	-	A	-	-
	S3_7745148	40.545	3	7745148	A	A	A	-	B	A	B	A	B	B	B	A	B	B	-	B	-	A	-	-	A	A	B	B	A	-	B	B	B	-	A	A	-	B	B	B	B	B	B	B	-	-	A	-	-
	S3_7449220	41.811	3	7449220	A	A	A	-	B	A	B	A	B	B	B	A	B	B	-	B	-	A	-	-	A	A	B	B	A	-	B	B	B	-	A	A	A	B	B	B	B	B	B	B	-	-	A	-	B
	S3_7819106	43.077	3	7819106	A	A	A	-	B	A	B	A	B	B	B	A	B	B	-	B	-	A	-	-	A	A	B	B	A	-	B	B	B	-	A	A	-	B	B	B	B	B	B	B	-	-	A	-	-
	S3_7933843	44.343	3	7933843	A	A	A	-	A	A	B	A	B	B	B	A	B	B	-	B	-	A	-	-	A	A	B	A	A	-	B	B	B	-	A	A	-	B	B	B	B	B	B	B	-	-	A	-	-
	S3_8002320	44.343	3	8002320	A	A	A	-	A	A	B	A	B	B	B	A	B	B	-	B	-	A	-	-	A	A	B	A	A	-	B	B	B	-	A	A	-	B	B	B	B	B	B	B	-	-	A	-	A
	S3_7908783	44.968	3	7908783	A	A	A	A	A	A	B	A	B	B	B	A	B	B	-	B	-	A	-	-	A	A	B	B	A	-	B	B	B	-	A	A	-	B	B	B	B	B	B	B	-	-	A	-	B
	S3_7908780	46.203	3	7908780	A	A	A	A	A	A	B	A	B	B	B	A	B	B	-	B	-	A	-	-	A	A	B	B	A	-	B	B	B	-	A	A	-	B	B	B	B	B	B	B	-	-	A	-	B
	S3_8208949	48.127	3	8208949	A	A	A	-	A	A	B	A	A	B	B	A	B	B	-	B	-	A	-	-	A	A	B	A	A	-	B	B	B	-	A	A	-	B	B	B	B	B	B	B	-	-	A	-	B
	S3_8059316	48.752	3	8059316	A	A	A	B	A	A	B	A	B	B	B	A	B	B	-	B	-	A	-	-	A	A	B	A	A	-	B	B	B	-	A	A	-	B	B	B	B	B	B	B	-	-	A	-	B
	S3_8618326	49.393	3	8618326	A	A	A	-	A	A	B	A	-	B	-	A	B	B	-	B	-	A	-	-	A	A	B	A	A	-	-	B	B	-	A	A	-	B	B	B	B	B	B	B	-	-	A	-	B
	S3_8639834	51.368	3	8639834	A	A	A	B	A	A	B	A	A	B	-	A	B	B	-	B	-	A	-	-	A	A	B	A	A	-	B	B	B	-	A	A	-	B	B	B	B	B	B	B	B	-	A	-	B
	S3_8626862	54.037	3	8626862	A	A	A	-	A	A	B	A	-	B	-	A	B	B	-	B	-	A	-	-	A	A	B	A	A	-	-	B	B	-	A	A	-	B	B	B	B	B	B	B	-	-	A	-	B
	S3_8720351	58.846	3	8720351	A	A	A	-	A	A	B	A	-	B	-	A	B	B	A	B	-	A	A	-	A	A	B	A	A	-	B	B	B	-	A	A	-	B	B	B	B	B	B	B	B	A	A	A	B
	S3_9345319	59.434	3	9345319	A	A	A	-	A	A	B	A	A	B	-	A	B	B	A	B	-	A	A	A	A	A	B	A	A	-	B	B	B	-	A	A	-	B	B	B	B	B	B	B	B	A	-	A	B
	S3_9345321	59.434	3	9345321	A	A	A	-	A	A	B	A	A	B	-	A	B	B	A	B	-	A	A	A	A	A	B	A	A	-	B	B	B	-	A	A	-	B	B	B	B	B	B	B	B	A	-	A	B
	S3_9544888	60.597	3	9544888	A	A	A	-	A	A	B	A	A	B	-	A	B	B	A	B	-	A	A	A	A	A	B	A	A	-	B	B	B	-	A	A	-	B	B	B	B	B	B	B	B	A	-	A	B
	S3_9700037	61.76	3	9700037	A	A	A	A	A	A	B	A	A	B	-	A	B	B	A	B	-	A	A	B	A	A	B	A	A	-	B	B	B	-	A	A	-	B	B	B	B	B	B	B	B	A	-	A	B
	S3_9935681	68.124	3	9935681	A	A	A	A	A	A	B	A	A	B	-	A	B	B	B	B	-	A	B	B	A	A	A	A	A	-	B	B	B	-	A	A	-	B	B	B	B	B	B	B	B	B	-	B	B
	S3_10390234	70.565	3	10390234	A	A	A	A	A	A	B	A	A	B	-	A	B	B	B	A	-	A	B	B	A	A	A	A	A	-	B	B	B	-	A	A	-	B	B	B	B	B	B	B	B	B	A	B	B
	S3_10504983	70.565	3	10504983	A	A	A	-	A	A	B	A	A	-	-	A	B	B	B	A	-	A	B	B	A	A	A	A	A	-	B	B	B	-	A	A	-	B	B	B	B	B	B	B	B	B	-	B	B
	S3_11050482	76.436	3	11050482	A	A	A	-	A	A	B	A	A	B	-	A	B	B	B	A	-	-	A	B	A	-	A	A	A	A	B	B	B	A	A	A	-	B	B	B	A	B	B	B	A	A	A	A	B
	S3_11353835	76.436	3	11353835	A	A	A	-	A	A	B	A	A	B	-	A	B	B	B	A	-	A	A	B	A	A	A	A	A	A	B	B	B	A	A	A	-	B	B	B	A	B	B	B	A	A	-	A	B
	S3_11602138	77.585	3	11602138	A	A	A	-	A	A	B	A	A	B	-	A	B	B	B	A	-	A	A	B	A	A	A	A	A	A	B	B	B	A	A	A	-	B	B	B	A	B	B	B	A	A	-	A	B
	S3_11650195	78.16	3	11650195	A	A	A	A	A	A	B	A	A	B	-	A	B	B	B	A	-	A	A	B	A	A	A	A	A	A	B	B	B	A	A	B	-	B	B	B	A	B	B	B	A	A	-	A	B
	S3_11698389	78.16	3	11698389	A	A	A	-	A	A	B	A	A	B	-	A	B	B	B	A	-	A	A	B	A	A	A	A	A	A	B	B	B	A	A	B	-	B	B	B	A	B	B	B	A	A	-	A	B
	S3_11720478	78.16	3	11720478	A	A	A	A	A	A	B	A	A	B	-	A	B	B	B	A	-	A	A	B	A	A	A	A	A	A	B	B	B	A	A	B	-	B	B	B	A	B	B	B	A	A	-	A	B
	S3_12025044	78.735	3	12025044	A	A	A	-	A	A	B	A	A	B	-	A	B	B	B	A	-	A	A	B	A	A	A	A	A	A	B	B	B	A	A	B	-	B	B	B	A	B	B	B	A	A	-	A	B
	S3_12238810	79.884	3	12238810	A	A	A	A	A	A	B	A	A	B	B	A	B	B	B	A	-	A	A	B	A	A	A	A	A	A	B	B	B	A	A	B	-	B	B	B	A	B	B	B	A	A	-	A	B
	S3_12243314	79.884	3	12243314	A	A	A	-	A	A	B	A	A	B	B	A	B	B	B	A	-	A	A	B	A	A	A	A	A	A	B	B	B	A	A	B	-	B	B	B	A	B	B	B	A	A	-	A	B
	S3_12354000	79.884	3	12354000	A	A	A	A	A	A	B	A	A	B	B	A	B	B	B	A	-	A	A	B	A	A	A	A	A	A	B	B	B	A	A	B	-	B	B	B	A	B	B	B	A	A	-	A	B
	S3_12511790	80.452	3	12511790	A	A	A	-	A	A	B	A	B	B	B	A	B	B	B	A	-	A	A	B	A	A	A	A	A	A	B	B	B	A	A	B	-	B	B	B	A	B	B	B	A	A	-	A	B
	S3_14324640	82.239	3	14324640	A	B	A	A	-	A	B	A	-	B	B	A	B	B	B	A	A	A	A	B	A	A	A	A	A	A	B	B	B	A	A	B	-	B	B	B	A	B	B	B	A	A	A	A	B
	S3_15056051	82.239	3	15056051	A	B	A	A	-	A	B	A	-	B	B	A	B	B	B	A	A	A	A	B	A	A	A	A	A	A	B	B	B	A	A	B	-	B	B	B	A	B	B	B	A	A	A	A	B
	S3_15365601	85.149	3	15365601	A	A	A	A	B	A	B	A	B	B	A	A	B	B	B	A	A	A	A	B	A	A	A	A	A	A	B	B	B	A	A	B	A	B	B	A	A	B	B	B	A	A	A	A	B
	S3_15429254	86.236	3	15429254	A	A	A	A	-	A	B	A	B	B	A	A	B	B	B	A	A	A	A	B	A	A	A	A	A	A	B	B	B	A	A	B	A	B	B	A	B	B	B	B	A	A	A	A	B
	S3_15689578	86.78	3	15689578	A	A	A	A	A	A	B	A	-	B	A	A	B	B	B	A	A	A	A	B	A	A	A	A	A	A	B	B	B	A	A	B	A	B	B	A	B	B	B	B	A	A	A	A	B
	S3_51032055	91.614	3	51032055	A	A	A	A	B	A	B	B	A	-	A	A	B	B	B	A	A	B	A	A	A	A	A	B	A	A	B	B	B	A	A	B	A	B	B	A	B	B	B	B	A	A	A	A	B
	S3_50652233	92.239	3	50652233	A	A	A	A	B	A	B	A	A	B	A	A	B	B	B	A	-	B	-	A	A	A	A	B	A	-	B	B	B	-	A	B	A	B	B	A	B	B	B	B	-	-	A	-	B
	S3_50669263	92.239	3	50669263	A	A	A	A	B	A	B	A	A	B	A	A	B	B	B	A	A	B	A	A	A	A	A	B	A	A	B	B	B	A	A	B	A	B	B	A	B	B	B	B	A	A	A	A	B
	S3_50797896	92.239	3	50797896	A	A	A	A	B	A	B	A	A	B	A	A	B	B	B	A	A	B	A	A	A	A	A	B	A	A	B	B	B	A	A	B	A	B	B	A	B	B	B	B	A	A	A	A	B
	S3_50800534	92.239	3	50800534	A	A	A	A	B	A	B	A	A	B	A	A	B	B	B	A	A	B	A	A	A	A	A	B	A	A	B	B	B	A	A	B	A	B	B	A	B	B	B	B	-	A	A	A	B
	S3_20002404	92.856	3	20002404	A	A	A	A	B	A	B	A	A	B	A	A	B	B	B	A	A	B	A	A	A	A	A	B	A	A	B	B	B	A	A	B	A	B	B	A	B	B	B	B	A	A	A	A	B
	S3_46201064	94.487	3	46201064	A	A	A	A	B	A	B	A	A	B	B	A	B	B	B	A	A	B	A	A	A	A	A	B	A	A	B	B	B	A	A	B	A	B	B	B	B	B	B	B	A	A	A	A	B
	S3_47620067	95.037	3	47620067	A	A	A	A	B	A	B	A	A	B	B	A	B	B	B	A	A	B	A	A	A	A	A	B	A	A	B	B	B	A	A	B	A	B	B	B	B	B	B	B	A	A	A	A	B
	S3_48915641	95.037	3	48915641	A	A	A	A	B	A	B	A	A	B	B	A	B	B	B	A	A	B	A	A	A	A	A	B	A	A	B	B	B	A	A	B	A	B	B	B	B	B	B	B	A	A	A	A	B
	S3_51617000	95.593	3	51617000	A	A	A	A	B	A	B	B	A	B	B	A	B	B	B	A	A	B	A	A	A	A	A	B	A	A	B	B	B	A	A	B	A	B	B	B	B	B	B	B	A	A	A	A	B
	S3_51899477	96.692	3	51899477	A	A	A	A	B	A	B	B	A	B	B	A	B	B	B	A	B	B	A	A	A	A	A	B	A	A	B	B	B	A	A	B	A	B	B	B	B	B	B	B	A	A	A	A	B
	S3_52257316	100.186	3	52257316	A	A	A	A	B	A	B	B	A	B	A	A	A	B	B	A	B	B	A	A	A	A	A	B	A	A	B	B	B	A	-	B	A	B	B	A	B	B	B	B	A	A	A	A	B
	S3_52430630	102.688	3	52430630	A	A	A	A	B	A	B	B	A	B	B	A	A	B	B	A	B	B	-	A	A	A	A	B	A	-	B	B	B	-	-	B	A	B	B	B	B	B	B	B	-	-	A	-	B
	S3_52478865	103.923	3	52478865	A	A	A	A	B	A	B	B	A	B	B	A	A	B	B	A	B	B	A	A	A	A	A	B	A	A	B	B	B	A	A	B	A	B	B	B	B	B	B	B	A	A	A	A	B
	S3_52797623	103.923	3	52797623	A	A	A	A	B	A	B	B	A	B	B	A	A	B	B	A	B	B	A	A	A	A	A	B	A	A	B	B	B	A	-	B	A	B	B	B	B	B	B	B	A	A	A	A	B
	S3_53202688	104.472	3	53202688	A	A	A	A	B	A	B	B	A	B	B	A	A	B	B	A	B	B	A	A	A	A	A	B	A	A	B	B	B	A	A	B	A	B	B	B	B	-	B	B	A	A	A	A	B
	S3_53260490	105.596	3	53260490	A	A	A	A	B	A	B	B	A	B	B	A	A	B	B	A	A	B	A	A	A	A	A	B	A	A	B	B	B	A	-	B	A	B	B	B	B	B	B	B	A	A	A	A	B
	S3_54213215	106.732	3	54213215	A	A	A	A	B	A	B	B	A	B	B	A	A	B	B	A	A	B	A	A	A	A	A	B	A	A	B	B	B	A	A	B	A	B	B	B	B	B	B	B	A	A	A	A	B
	S3_54556800	106.732	3	54556800	A	A	A	A	B	A	B	B	A	B	B	A	A	B	B	A	A	B	A	A	A	A	A	B	A	A	B	B	B	A	-	B	A	B	B	B	B	B	B	B	A	A	A	A	-
	S3_54930513	106.732	3	54930513	A	A	A	A	B	A	B	B	A	B	B	A	A	B	B	A	A	B	A	A	A	A	A	B	A	A	B	B	B	A	-	B	A	B	B	B	B	B	B	B	A	A	A	A	-
	S3_55002305	108.015	3	55002305	A	A	A	A	B	A	B	B	A	B	B	A	A	B	B	A	A	B	A	A	A	A	A	B	A	A	B	B	B	A	-	B	A	B	B	B	B	B	B	B	A	A	A	A	B
	S3_55003488	108.015	3	55003488	A	A	A	A	B	A	B	B	A	B	B	A	A	B	B	A	-	B	-	A	A	A	A	B	A	-	B	B	B	-	-	B	A	B	B	B	B	B	B	B	-	-	A	-	-
	S3_56071120	112.96	3	56071120	A	B	A	A	B	A	B	B	A	B	B	A	A	A	B	B	B	B	B	A	A	B	A	B	A	B	B	B	B	B	A	B	A	B	B	B	B	B	B	B	-	B	A	B	A
	S3_55311781	115.372	3	55311781	A	B	A	A	B	A	B	B	A	B	B	A	A	B	B	A	B	B	B	A	A	B	A	B	A	B	B	B	B	B	-	B	A	B	B	B	B	B	B	B	A	B	A	B	-
	S3_55024364	124.689	3	55024364	A	A	A	A	B	A	B	B	A	B	B	A	A	B	A	A	A	B	A	A	A	A	A	B	A	A	B	B	B	A	-	B	A	B	B	B	B	B	B	B	A	A	A	A	B
	S3_53573308	128.266	3	53573308	A	A	A	A	B	A	B	B	A	B	A	A	A	B	B	A	A	B	A	A	A	A	A	B	A	A	B	B	B	A	-	B	A	B	B	A	B	B	B	B	A	A	A	A	B
	S3_53736795	128.822	3	53736795	A	A	A	A	B	A	B	B	A	B	A	A	A	B	B	A	A	B	A	A	A	A	A	B	A	A	B	B	B	A	A	B	A	B	B	A	B	B	B	B	A	A	A	A	B
	S3_54967360	129.946	3	54967360	A	A	A	A	B	A	B	B	A	B	A	A	A	B	A	A	A	B	A	A	A	A	A	B	A	A	B	B	B	A	-	B	A	B	B	A	B	B	B	B	A	A	A	A	-
	S3_55202196	132.273	3	55202196	A	A	A	A	B	A	B	B	A	B	A	A	A	B	A	A	A	B	A	A	A	A	A	B	A	A	B	B	B	A	A	B	A	B	B	A	B	B	B	B	A	A	A	A	B
	S3_56272980	137.049	3	56272980	A	B	A	A	B	A	B	B	A	B	A	A	A	A	A	B	A	B	A	A	A	B	A	B	A	A	B	B	B	A	B	B	A	B	B	A	A	B	B	B	A	A	A	A	A
	S3_56614292	137.605	3	56614292	A	B	A	A	B	A	B	B	A	B	A	A	A	A	A	B	A	B	A	A	A	B	A	B	A	A	B	-	B	A	B	B	A	B	B	A	A	B	B	B	A	A	A	A	A
	S3_56758333	138.716	3	56758333	A	B	A	A	B	A	B	B	A	B	A	A	A	A	A	B	A	B	A	A	A	B	A	B	A	A	B	B	B	A	B	B	A	B	B	A	A	B	B	B	A	A	A	A	A
	S3_56723089	140.365	3	56723089	A	B	A	A	B	A	B	B	A	B	B	A	A	A	A	B	A	B	A	A	A	B	A	B	A	A	B	B	B	A	B	B	A	B	B	B	A	B	B	B	A	A	A	A	A
	S3_56147468	142.051	3	56147468	A	B	A	A	B	A	B	B	A	B	B	A	A	A	A	B	A	B	A	A	A	B	A	B	A	A	B	B	B	A	B	B	A	B	B	B	B	B	B	B	A	A	A	A	A
	S3_56098157	142.607	3	56098157	A	B	A	A	B	A	B	B	A	B	B	A	A	A	A	B	A	B	A	A	A	B	A	B	A	A	B	B	B	A	-	B	A	B	B	B	B	B	B	B	A	A	A	A	A
	S3_56159781	143.73	3	56159781	A	B	A	A	B	A	B	B	A	B	B	A	A	A	A	B	A	B	A	A	A	B	A	B	A	A	B	B	B	A	B	B	A	B	B	B	A	B	B	B	A	A	A	A	A
	S3_57363066	152.142	3	57363066	A	B	-	-	B	B	A	B	A	B	B	A	A	A	A	B	A	B	A	A	A	B	A	B	A	A	B	B	B	A	B	B	A	B	B	B	A	B	B	A	B	A	A	A	A
	S3_57895062	156.919	3	57895062	A	B	B	B	B	B	B	B	A	B	B	B	A	A	A	B	A	B	A	A	A	B	B	B	B	A	A	B	B	A	B	A	A	B	B	B	A	B	B	A	B	A	A	A	A
	S3_57945552	158.568	3	57945552	A	B	B	B	B	B	B	B	A	B	B	B	A	A	A	A	A	B	A	A	A	B	B	B	B	A	A	B	B	A	B	B	A	B	B	B	A	B	A	A	B	A	A	A	A
	S3_58173193	160.235	3	58173193	A	B	B	B	B	B	-	B	A	B	B	B	A	A	A	A	A	B	A	A	A	B	B	B	B	A	A	B	B	A	B	B	A	B	B	B	A	B	A	A	B	A	A	A	A
	S3_58322223	163.079	3	58322223	A	B	B	B	B	B	-	B	A	B	A	B	A	A	A	A	A	B	A	A	A	B	B	B	B	A	A	B	B	A	B	B	A	B	B	A	A	B	A	A	B	A	A	A	A
	S3_59320416	168.033	3	59320416	A	B	B	B	B	A	-	B	A	B	A	B	B	A	-	A	A	B	A	A	A	B	A	B	B	A	A	B	B	A	B	A	A	B	B	A	A	B	-	A	B	A	A	A	A
	S3_58661239	171.654	3	58661239	A	B	B	B	B	B	B	B	A	B	A	B	A	A	B	A	A	B	A	A	A	B	A	B	B	A	A	B	B	A	B	B	A	B	B	A	A	B	B	A	B	A	A	A	A
	S3_58609923	173.981	3	58609923	A	B	B	B	B	B	B	B	A	B	B	B	A	A	-	A	A	B	A	A	A	B	A	B	B	A	A	B	B	A	B	B	A	B	B	B	A	B	-	A	B	A	A	A	A
	S3_58769509	175.118	3	58769509	A	B	B	B	B	B	B	B	A	B	B	B	A	A	-	A	A	B	A	A	A	B	A	B	B	A	A	B	B	A	B	B	A	B	B	B	A	B	-	A	B	A	A	A	A
	S3_59703267	178.098	3	59703267	A	B	B	-	A	B	B	B	A	B	B	B	A	A	A	A	A	B	A	A	A	B	A	B	B	A	A	B	B	A	B	A	A	B	B	B	A	B	-	A	B	A	A	A	A
	S3_59653421	179.247	3	59653421	A	B	B	-	A	B	-	B	A	B	B	B	A	A	-	A	A	B	A	A	A	B	A	B	B	A	A	B	B	A	B	A	A	B	B	B	A	B	B	A	B	A	A	A	A
	S3_59558281	181.659	3	59558281	A	B	B	B	B	B	A	B	A	B	B	B	B	A	-	A	A	B	A	A	A	B	A	B	B	A	A	B	B	A	B	A	A	B	B	B	A	B	-	A	B	A	A	A	A
	S3_60472854	186.805	3	60472854	A	B	A	-	A	B	-	B	A	B	A	B	A	A	A	A	A	B	B	A	A	B	A	B	B	A	A	B	B	A	B	A	A	B	B	B	A	B	-	A	B	A	B	-	A
	S3_60156388	192.754	3	60156388	A	B	-	B	A	B	-	B	A	B	A	B	A	A	B	A	B	B	B	A	A	B	A	B	B	-	A	B	B	-	B	A	A	B	B	A	B	B	-	-	B	-	B	B	A
	S3_62227041	203.042	3	62227041	A	B	A	-	A	B	-	B	B	B	B	B	A	A	-	A	A	B	B	A	A	B	A	B	B	A	A	B	B	A	B	A	A	B	B	B	A	B	B	A	B	A	B	B	A
	S3_62427677	205.986	3	62427677	A	B	A	-	A	B	B	B	B	B	B	B	A	A	-	A	A	B	B	A	A	B	A	B	B	A	A	B	B	A	B	A	A	B	B	A	A	B	B	A	B	A	B	B	A
	S3_64850692	212.819	3	64850692	A	B	A	-	A	B	B	A	A	A	B	B	A	A	-	B	A	B	B	A	A	B	A	B	B	A	A	B	B	B	B	A	A	B	B	A	A	B	B	A	B	A	B	B	A
	S3_66863803	218.262	3	66863803	A	B	A	B	B	B	B	A	A	A	B	B	A	A	A	A	A	B	B	A	A	B	A	A	B	A	A	B	B	B	B	A	A	A	B	A	A	B	B	A	B	A	B	B	A
	S3_67290814	221.106	3	67290814	A	B	B	B	B	B	B	A	A	A	B	B	A	A	A	A	A	B	B	A	A	B	A	A	B	A	A	B	B	B	B	A	A	A	B	A	A	B	B	A	B	A	B	B	A
	S3_67683758	223.918	3	67683758	A	B	A	B	B	B	B	A	A	A	B	B	A	A	A	A	A	B	B	A	A	B	A	A	B	A	A	B	B	B	B	A	A	A	B	B	A	B	B	A	B	A	B	B	A
	S3_67964896	225.549	3	67964896	A	B	A	B	B	B	B	A	A	A	B	B	A	A	A	A	A	B	B	A	A	B	A	A	B	A	A	B	B	B	B	A	A	A	B	A	A	B	B	A	B	A	B	B	A
	S3_68057834	226.648	3	68057834	A	B	A	B	B	B	-	A	A	A	B	B	A	A	A	A	A	B	B	A	A	B	A	A	B	A	A	B	B	B	B	A	A	A	B	A	A	B	B	A	B	A	B	B	A
	S3_68182993	228.334	3	68182993	A	B	A	B	B	B	B	A	A	A	B	A	A	A	A	A	A	B	B	A	A	B	A	A	B	A	A	B	B	B	B	A	A	A	B	A	A	B	B	A	B	-	B	B	A
	S3_68326354	231.349	3	68326354	A	B	A	B	B	B	B	A	A	A	B	A	A	A	B	A	B	B	B	A	A	B	A	A	B	-	A	B	B	B	B	A	A	-	B	B	B	B	B	-	B	-	B	B	A
	S3_68433480	233.704	3	68433480	A	B	A	B	B	B	B	A	A	A	B	A	A	A	A	A	A	B	B	A	A	B	A	A	B	A	A	B	B	B	B	A	A	A	B	B	A	B	B	A	B	A	B	B	A
	S3_69082904	235.371	3	69082904	A	B	A	B	B	B	B	B	A	A	B	A	A	A	A	A	A	B	B	A	A	B	A	A	B	A	A	B	B	B	B	A	A	A	B	A	A	B	B	A	B	A	B	B	A
	S3_69235019	237.039	3	69235019	A	B	A	B	B	B	-	B	A	A	B	A	A	A	A	A	A	B	B	A	A	B	A	A	B	A	A	B	B	B	B	A	A	A	B	A	A	B	B	A	A	A	B	B	A
	S3_69610570	239.339	3	69610570	A	B	A	B	-	B	B	B	A	A	B	A	A	A	A	A	A	B	B	A	A	B	A	A	B	A	A	B	B	B	B	A	A	A	B	A	A	B	B	A	A	-	B	B	A
	S3_69713460	240.559	3	69713460	A	B	A	B	B	A	B	-	A	A	-	A	A	A	-	A	A	-	B	A	A	B	A	A	B	A	A	B	B	-	B	A	A	A	B	-	A	A	B	A	A	A	B	-	A
	S3_69698464	241.154	3	69698464	A	B	A	B	B	B	B	B	A	A	B	A	A	A	A	A	A	B	B	A	A	B	A	A	B	A	A	B	B	B	B	A	A	A	B	B	A	A	B	A	A	A	B	B	A
	S3_70085121	242.821	3	70085121	A	B	A	B	B	B	B	B	A	B	B	A	A	A	-	A	A	B	B	A	A	B	A	A	B	A	A	B	B	B	B	A	A	A	B	A	A	A	B	A	A	A	B	B	A
	S3_70013744	244.489	3	70013744	A	B	A	B	B	B	B	B	-	A	B	A	A	A	A	A	A	B	B	A	A	B	A	A	B	A	A	B	B	B	B	A	A	A	B	B	A	A	B	A	A	A	B	B	A
	S3_70253248	246.712	3	70253248	A	B	A	B	B	B	B	B	A	A	B	A	A	A	A	A	A	B	B	A	A	B	A	A	B	A	A	B	B	B	B	A	A	A	B	B	A	A	A	A	A	A	B	B	A
	S3_70335383	247.25	3	70335383	B	B	A	B	B	B	B	B	A	A	B	A	A	A	A	A	A	B	B	A	A	B	A	A	B	A	A	B	B	B	B	A	A	A	B	B	A	A	A	A	A	A	B	B	A
	S3_70818340	248.899	3	70818340	B	B	A	B	B	B	A	B	A	A	B	A	A	A	A	A	B	B	B	A	A	B	A	A	B	A	A	B	B	B	B	A	A	A	B	B	A	A	A	A	A	A	B	B	A
	S3_71061685	251.711	3	71061685	B	B	A	B	B	B	A	B	A	A	B	A	A	A	A	A	B	B	B	A	A	B	A	A	B	A	A	B	B	B	B	A	A	A	B	B	A	A	A	A	B	A	B	A	A
	S3_71232951	252.798	3	71232951	B	B	A	B	B	B	A	B	A	A	B	A	A	A	A	A	B	B	B	A	A	B	A	A	B	A	A	B	B	B	B	A	A	A	A	B	A	A	A	A	B	A	B	A	A
	S3_71643358	257.409	3	71643358	B	B	A	B	B	B	A	B	A	A	B	A	A	A	A	A	B	B	B	A	A	B	A	A	B	B	A	B	B	A	B	A	A	A	A	B	A	A	A	A	B	B	B	A	A
	S3_71926787	258.496	3	71926787	B	B	A	B	B	B	A	B	A	A	B	A	A	A	A	A	B	B	B	A	A	B	-	A	B	B	A	B	A	A	B	A	A	A	A	B	A	A	A	A	B	B	B	A	A
	S3_71682243	259.583	3	71682243	B	B	A	B	B	B	A	B	A	A	B	A	A	A	A	A	B	B	B	A	A	B	A	A	B	B	A	B	A	A	B	A	A	A	A	B	A	A	A	A	B	B	B	A	A
	S3_71744039	260.115	3	71744039	B	B	A	B	B	B	A	B	A	A	B	A	A	A	A	A	B	B	B	A	A	B	A	A	B	B	A	B	A	A	B	A	A	A	A	B	A	A	A	A	B	B	B	A	A
	S3_72059993	261.19	3	72059993	B	B	A	B	B	B	A	B	A	A	B	A	A	A	A	A	B	B	B	A	A	B	A	A	B	B	A	B	A	A	B	A	A	A	A	B	A	A	A	A	B	B	B	A	A
	S3_72144463	262.266	3	72144463	B	B	A	B	B	B	A	B	A	A	B	A	A	A	B	A	B	B	B	A	A	B	A	A	B	B	A	B	A	A	B	B	A	A	A	B	A	A	A	A	B	B	B	A	A
	S3_72645506	267.075	3	72645506	B	B	A	B	B	B	A	B	A	A	B	A	A	A	A	A	A	B	A	A	-	B	A	A	B	A	A	-	A	B	B	B	A	-	-	B	-	-	A	-	-	-	B	-	A
	S3_72567141	271.252	3	72567141	B	B	A	B	B	B	A	B	A	A	B	A	A	A	B	A	B	B	B	A	B	B	A	A	B	B	A	B	B	A	B	-	A	A	A	B	A	A	A	A	B	B	B	A	A
	S3_72645716	271.795	3	72645716	B	B	A	B	B	B	A	B	A	A	B	A	A	A	B	A	B	B	B	A	-	B	A	A	B	B	A	B	B	A	B	B	A	A	A	B	A	A	A	A	B	B	B	A	A
	S3_72880670	274.576	3	72880670	B	B	A	B	B	B	A	B	A	A	B	A	A	A	B	A	B	B	B	A	A	B	A	A	B	B	A	B	B	A	B	B	A	A	A	B	A	A	A	A	B	B	B	A	A
	S3_73014943	276.189	3	73014943	B	B	A	B	B	B	A	B	A	A	B	A	A	A	B	A	B	B	B	A	A	B	A	A	A	B	A	B	B	A	B	B	A	A	A	B	A	A	A	A	A	B	B	A	A
	S3_73060082	276.727	3	73060082	B	B	A	B	B	B	A	B	A	A	B	A	A	A	B	A	B	B	B	A	-	B	A	A	A	B	A	B	B	A	B	B	A	A	A	A	A	A	A	A	A	B	B	A	A
	S3_73024918	277.814	3	73024918	B	B	A	B	B	B	A	B	A	A	B	A	A	A	B	A	B	B	B	A	-	B	A	A	A	B	A	B	B	A	B	B	A	A	A	B	A	A	A	A	A	B	B	A	A
	S3_73091228	278.889	3	73091228	B	B	A	B	B	B	A	B	A	A	B	A	A	A	B	A	B	B	B	A	-	B	A	A	A	B	A	B	B	A	B	B	A	A	A	B	A	A	A	A	A	B	B	A	A
	S3_73163918	280.52	3	73163918	B	B	A	B	B	B	A	B	A	B	B	A	A	A	B	A	B	B	B	A	-	B	A	A	A	B	A	B	B	A	B	B	A	A	A	B	A	A	A	A	A	B	B	A	A
	S3_73265013	281.058	3	73265013	B	B	A	B	B	B	A	B	A	B	B	A	A	A	B	A	B	B	B	A	-	B	A	A	A	B	A	B	B	A	B	B	A	A	A	A	A	A	A	A	A	B	B	A	A
	S3_73444705	282.707	3	73444705	B	B	A	B	B	B	B	B	A	B	B	A	A	A	B	B	B	B	B	A	B	B	A	A	A	B	A	B	B	A	B	B	A	A	A	B	A	A	A	A	A	B	B	A	A
	S3_73796756	282.707	3	73796756	B	B	A	B	B	B	B	B	A	B	B	A	A	A	B	B	B	B	B	A	-	B	A	A	A	B	A	B	B	A	B	B	A	A	A	-	A	A	A	A	A	B	B	A	A
	S4_1008292	0	4	1008292	A	B	B	-	A	B	A	B	B	A	B	B	B	A	B	-	B	A	B	A	A	A	B	A	B	B	A	B	B	B	B	A	A	B	B	B	B	B	A	B	B	B	A	B	B
	S4_1088391	1.137	4	1088391	A	B	-	-	A	B	A	B	B	A	B	B	B	A	B	A	B	B	B	A	A	A	B	A	B	B	A	B	B	B	B	A	A	B	B	B	B	B	A	B	B	B	A	B	B
	S4_1114872	1.137	4	1114872	A	B	B	-	A	B	A	B	B	A	B	B	B	A	B	-	B	B	B	A	A	A	B	A	B	B	A	B	B	B	B	-	A	B	B	B	B	B	A	B	B	B	A	B	B
	S4_1436746	1.718	4	1436746	A	-	-	-	A	B	A	B	B	A	B	B	B	A	B	-	B	B	B	A	A	A	B	A	B	B	A	B	B	B	B	B	A	B	B	B	B	B	A	B	B	B	A	B	B
	S4_1380060	8.164	4	1380060	A	B	A	B	A	B	A	B	B	A	B	B	B	A	B	-	A	B	A	A	A	A	B	A	B	B	A	B	A	B	B	B	A	A	A	B	A	A	A	B	A	B	A	A	B
	S4_1224402	8.713	4	1224402	A	B	A	-	A	B	A	B	B	A	B	B	B	A	B	B	A	B	A	A	A	A	B	A	B	B	A	B	A	B	B	A	A	A	A	B	A	A	A	B	A	-	A	A	B
	S4_1008264	10.399	4	1008264	A	B	B	-	A	B	A	B	B	A	B	B	B	A	B	-	A	A	A	A	A	A	B	A	B	B	A	B	A	B	B	A	A	A	A	B	A	A	A	B	A	B	A	A	B
	S4_542753	12.726	4	542753	A	B	-	-	A	B	A	A	B	A	B	B	B	A	B	-	A	A	A	A	A	A	B	A	B	B	A	B	A	A	B	-	A	A	A	B	A	A	A	B	A	-	A	A	B
	S4_714976	13.863	4	714976	A	B	A	-	A	B	A	B	B	A	B	B	B	A	B	-	A	A	A	A	A	A	B	A	B	B	A	B	A	A	B	B	A	A	A	B	A	A	A	B	A	B	A	A	B
	S4_874899	15	4	874899	A	B	A	-	A	B	A	B	B	A	B	B	B	A	B	A	A	A	A	A	A	A	B	A	B	B	A	B	A	B	B	B	A	A	A	B	A	A	A	B	A	-	A	A	B
	S4_958815	15	4	958815	A	B	-	-	A	B	A	B	B	A	B	B	B	A	B	-	A	A	A	A	A	A	B	A	B	B	A	B	A	B	B	B	A	A	A	B	A	A	A	B	A	-	A	A	B
	S4_1659496	17.327	4	1659496	A	-	B	-	A	B	A	B	B	A	B	B	B	B	B	B	A	B	A	A	A	A	B	A	B	B	A	B	A	B	B	B	A	A	A	B	A	A	A	B	A	-	A	A	B
	S4_1787962	18.463	4	1787962	A	-	-	B	A	B	A	B	B	-	B	B	B	B	B	-	A	B	A	A	A	A	B	A	B	B	A	B	A	B	B	B	A	A	A	B	A	A	A	B	A	B	A	A	B
	S4_3041604	20.229	4	3041604	A	B	A	-	A	B	A	B	B	A	B	B	B	B	B	B	A	B	A	A	A	A	B	A	B	B	A	B	A	B	B	B	A	A	A	B	A	A	A	B	A	-	A	A	B
	S4_3380989	21.378	4	3380989	A	B	-	-	A	B	A	B	B	A	B	B	B	B	B	B	A	B	A	A	A	A	B	A	B	B	A	B	A	B	B	B	A	A	A	A	A	A	A	B	A	A	A	A	B
	S4_2641118	23.761	4	2641118	A	-	A	-	A	B	A	B	B	A	B	A	B	B	B	-	A	B	A	A	A	A	B	A	B	B	A	B	A	B	B	B	A	A	A	A	A	A	A	B	A	B	A	A	B
	S4_2675314	25.506	4	2675314	A	-	A	-	A	B	A	B	B	A	B	B	B	B	B	-	A	B	A	A	A	A	B	A	B	B	A	B	A	B	B	A	A	A	A	A	A	A	A	B	A	-	A	A	B
	S4_3601239	27.314	4	3601239	A	B	-	-	A	B	A	B	B	A	B	B	B	B	B	A	A	B	A	A	A	B	B	A	B	B	B	B	A	B	B	A	A	A	A	A	A	A	A	B	A	B	-	A	B
	S4_3833721	28.464	4	3833721	A	B	-	-	A	B	A	B	B	A	B	B	B	B	B	A	A	B	A	A	A	B	B	A	B	B	B	B	A	B	B	A	A	A	A	B	A	A	A	B	A	-	-	A	B
	S4_3814343	29.032	4	3814343	A	B	B	A	A	B	A	B	B	A	B	B	B	B	B	A	A	B	A	A	A	B	B	A	B	B	B	B	A	B	B	B	A	A	A	B	A	A	A	B	A	B	A	A	B
	S4_4237774	31.977	4	4237774	A	B	-	-	A	B	A	B	B	A	B	B	B	B	B	A	A	B	A	A	A	B	B	A	B	B	B	B	A	B	B	B	A	A	A	A	A	B	A	B	A	B	-	A	B
	S4_4350641	31.977	4	4350641	A	B	B	-	A	B	A	B	B	A	B	B	B	B	B	A	A	B	A	A	A	B	B	A	B	B	B	B	A	B	B	B	A	A	A	A	A	B	A	B	A	B	-	A	B
	S4_4505415	33.701	4	4505415	A	B	B	-	A	B	A	B	B	A	B	B	B	B	B	A	A	B	A	A	A	B	B	A	A	B	B	B	A	B	B	B	A	A	A	A	A	B	A	B	A	-	-	A	B
	S4_4553845	35.407	4	4553845	A	B	B	-	A	B	A	B	B	A	B	B	B	B	B	A	A	B	A	A	A	B	B	A	A	B	B	B	A	B	B	B	A	A	A	B	A	B	A	B	A	B	-	A	B
	S4_4685387	37.093	4	4685387	A	B	B	B	A	B	A	B	B	A	B	B	B	B	B	A	A	B	A	A	A	B	A	A	A	B	B	B	A	B	B	B	A	A	A	B	A	B	A	B	A	B	A	A	B
	S4_5026313	38.204	4	5026313	A	B	-	-	A	B	A	B	B	A	B	B	B	B	B	A	A	B	A	A	A	B	A	A	A	B	B	B	A	B	B	B	A	A	A	B	A	B	A	B	A	B	A	A	B
	S4_5536033	39.34	4	5536033	A	B	B	-	A	B	A	B	B	A	B	B	B	B	B	A	A	B	B	A	A	B	A	A	A	B	B	B	A	B	-	B	A	A	A	B	A	B	A	B	A	B	-	A	B
	S4_5655217	41.641	4	5655217	A	B	B	-	A	B	A	B	B	A	B	B	B	B	B	A	A	B	B	A	A	B	A	A	A	B	B	B	A	B	B	A	A	A	B	A	A	B	A	B	A	B	-	A	B
	S4_5155783	43.941	4	5155783	-	B	A	B	A	B	A	B	B	A	B	B	B	B	B	A	A	B	B	A	A	B	A	A	A	B	B	B	A	B	B	B	A	A	A	A	A	B	A	B	A	B	-	A	B
	S4_4754708	44.503	4	4754708	A	B	-	-	A	B	A	B	B	A	B	B	B	B	B	A	A	B	A	A	A	B	A	A	A	B	B	B	A	B	B	B	A	A	A	A	A	B	A	B	A	B	A	A	B
	S4_5338415	45.078	4	5338415	A	B	B	-	A	B	A	B	B	A	B	B	B	B	B	A	A	B	B	A	A	B	A	A	A	B	B	B	A	B	B	B	A	A	A	A	A	B	A	B	A	B	-	A	B
	S4_5828909	45.653	4	5828909	A	B	B	-	A	B	A	B	B	A	B	B	B	B	B	A	A	B	B	A	A	B	A	A	A	B	B	B	A	B	-	B	A	A	A	A	A	B	A	B	A	B	-	A	B
	S4_5928247	46.816	4	5928247	A	B	B	B	A	B	A	B	B	A	B	B	B	B	B	A	A	B	B	A	A	B	A	A	A	B	B	B	A	B	-	B	A	A	-	A	A	B	A	B	A	B	-	A	B
	S4_6045338	47.404	4	6045338	A	B	B	-	A	B	A	B	B	A	B	B	B	B	B	A	A	B	B	A	A	B	A	A	A	B	B	B	A	B	-	B	A	A	B	A	A	B	A	B	A	B	-	A	B
	S4_6334781	50.494	4	6334781	A	B	B	B	B	B	A	B	B	A	B	B	B	B	B	A	A	B	B	-	A	B	A	A	A	B	B	B	A	B	B	B	A	A	B	B	A	B	A	B	A	B	B	A	B
	S4_6703433	54.072	4	6703433	A	B	B	B	B	B	A	B	B	A	B	B	B	B	B	A	A	B	B	A	A	B	A	A	A	B	B	B	A	B	B	B	A	A	B	A	A	B	A	B	A	B	B	B	A
	S4_6771493	54.072	4	6771493	A	B	B	B	B	B	A	B	B	-	B	B	B	B	B	A	A	B	B	A	A	B	A	A	A	B	B	B	A	B	-	B	A	A	-	A	A	B	A	B	A	B	B	B	A
	S4_7112933	54.072	4	7112933	A	B	B	B	B	B	A	B	B	A	B	B	B	B	B	A	A	B	B	A	A	B	A	A	A	B	B	B	A	B	-	B	A	A	-	A	A	B	A	B	A	B	B	B	A
	S4_6756630	54.621	4	6756630	A	B	B	B	B	B	A	B	B	A	B	B	B	B	B	A	A	B	B	A	A	B	A	A	A	B	B	B	A	B	-	B	A	A	B	A	A	B	A	B	A	B	B	B	A
	S4_7201211	55.733	4	7201211	A	B	B	B	B	B	A	B	B	A	B	B	B	B	B	A	A	B	B	A	A	B	A	A	A	B	B	B	A	B	-	B	A	A	B	A	A	B	A	B	A	B	B	B	A
	S4_7338336	57.419	4	7338336	A	B	B	B	B	B	A	B	B	A	B	B	B	B	B	A	A	B	B	A	A	B	A	A	A	B	B	B	A	B	B	B	A	A	B	B	A	B	A	B	A	B	B	B	A
	S4_6902829	59.105	4	6902829	A	B	B	B	B	B	A	B	B	A	B	B	B	B	B	A	A	B	B	A	A	B	A	A	A	B	B	B	A	B	-	B	A	A	-	B	A	B	A	B	A	B	B	B	A
	S4_52416227	83.441	4	52416227	A	B	B	B	B	B	B	B	A	-	B	B	A	B	B	A	B	A	B	B	A	B	A	A	A	B	B	B	B	B	A	A	A	B	B	B	B	B	A	B	B	B	-	B	A
	S4_53315480	87.52	4	53315480	A	B	B	B	B	B	B	B	A	B	A	B	A	B	B	B	B	A	B	B	A	B	A	B	A	B	-	B	B	B	A	A	A	B	B	A	B	B	A	B	B	B	-	B	A
	S4_51605168	96.043	4	51605168	A	B	B	B	B	B	B	B	A	B	A	B	A	B	A	A	B	A	A	B	A	B	A	A	-	A	B	B	A	B	A	A	A	B	B	A	-	B	A	B	B	A	B	B	A
	S4_51235297	97.154	4	51235297	A	B	B	B	B	B	B	B	A	A	A	B	A	B	A	A	B	A	A	B	A	B	A	A	A	A	B	B	A	B	A	A	A	B	B	A	A	B	A	B	B	A	B	B	A
	S4_50967702	98.23	4	50967702	A	B	B	B	B	B	B	B	A	A	-	B	A	B	A	A	B	A	A	B	A	B	A	A	B	A	B	B	A	B	A	A	A	B	B	A	A	B	A	B	B	A	B	B	A
	S4_50852947	100.429	4	50852947	A	B	B	B	B	B	B	B	A	A	B	B	A	B	A	A	B	A	A	B	A	B	A	A	B	A	B	A	A	B	A	A	A	B	B	B	A	B	A	B	B	A	A	B	A
	S4_49555161	103.843	4	49555161	A	B	B	B	B	B	B	B	A	A	A	B	A	B	A	A	B	A	A	B	A	B	A	A	B	A	B	-	A	B	A	A	A	B	B	A	B	B	A	B	B	A	A	B	A
	S4_49816083	104.381	4	49816083	A	B	B	B	B	B	B	B	A	A	A	B	A	B	A	A	B	A	A	B	A	B	A	A	B	A	B	-	A	B	A	A	A	B	B	A	B	B	A	B	B	A	A	B	A
	S4_12385447	105.468	4	12385447	A	B	B	B	B	B	B	B	A	A	A	B	A	B	A	A	B	A	A	B	A	B	A	A	B	A	B	-	A	B	A	A	A	B	B	A	B	B	A	B	B	A	A	B	A
	S4_33937965	105.468	4	33937965	A	B	B	B	B	B	B	B	A	A	A	B	A	B	A	A	B	A	A	B	A	B	A	A	B	A	B	B	A	B	A	A	A	B	B	A	B	B	A	B	B	A	A	B	A
	S4_46851857	105.468	4	46851857	A	B	B	B	B	B	B	B	A	A	A	B	A	B	A	A	B	A	A	B	A	B	A	A	B	A	B	-	A	B	A	A	A	B	B	A	B	B	A	B	B	A	A	B	A
	S4_45522487	107.173	4	45522487	A	B	-	B	B	B	B	B	A	-	B	B	A	B	A	A	B	A	A	B	A	B	A	A	B	A	B	A	A	B	A	A	A	B	B	B	B	B	A	B	B	A	A	B	A
	S4_49719466	108.284	4	49719466	A	B	B	B	B	B	B	B	A	A	B	B	A	B	A	A	B	A	A	B	A	B	A	A	B	A	B	A	A	B	A	A	A	B	B	B	B	B	A	B	B	A	A	B	A
	S4_50569448	109.372	4	50569448	A	B	B	B	B	B	B	B	A	A	B	B	A	B	A	A	B	A	A	B	A	B	A	A	B	A	B	-	A	B	A	A	A	B	B	B	A	B	A	B	B	A	A	B	A
	S4_50569113	109.909	4	50569113	A	B	B	B	B	B	B	B	A	A	B	B	A	B	A	A	B	A	A	B	A	B	A	A	B	A	B	-	A	B	A	A	A	B	B	B	A	B	A	B	B	A	A	B	A
	S4_52063004	115.287	4	52063004	A	B	B	B	B	B	B	B	A	B	B	B	A	B	A	A	B	A	A	B	A	B	A	A	A	A	B	A	A	B	A	A	A	B	B	B	A	B	A	B	B	A	B	B	A
	S4_52350711	117.536	4	52350711	A	B	B	B	B	B	B	B	A	-	B	B	A	B	A	A	B	A	A	B	A	B	A	A	A	A	A	-	A	B	A	A	A	B	B	B	A	B	A	B	B	A	B	B	A
	S4_52459678	119.81	4	52459678	A	B	B	B	B	B	B	B	A	B	B	B	A	B	B	B	B	A	A	B	A	B	A	A	A	A	B	-	A	B	A	A	A	B	B	B	A	B	A	B	B	A	B	B	A
	S4_52589452	119.81	4	52589452	A	B	B	B	B	B	B	B	A	B	B	B	A	B	-	B	B	A	A	B	A	B	A	A	A	A	B	-	A	B	A	A	A	B	B	B	A	B	A	B	B	A	-	B	A
	S4_53019337	122.687	4	53019337	A	B	B	B	B	B	B	B	A	B	B	B	A	B	-	B	B	A	A	B	A	B	A	B	A	A	-	A	A	B	A	A	A	B	B	B	A	B	A	B	B	A	A	A	A
	S4_53910310	125.531	4	53910310	A	B	B	B	B	B	B	B	A	B	A	B	A	B	B	B	B	A	A	B	A	B	A	B	A	A	B	B	A	B	A	A	A	B	B	A	A	B	A	B	B	A	-	A	A
	S4_54046986	127.858	4	54046986	A	B	B	B	B	B	B	B	-	B	B	B	A	B	-	B	B	A	A	B	A	B	A	B	A	A	-	B	A	B	A	A	A	B	B	B	A	B	A	B	B	A	B	A	A
	S4_53033929	128.995	4	53033929	A	B	B	B	B	B	B	B	A	B	B	B	A	B	B	B	B	A	A	B	A	B	A	B	A	A	A	B	A	B	A	A	A	B	B	B	A	B	A	B	B	A	-	A	A
	S4_54119622	131.295	4	54119622	A	B	B	B	B	B	B	B	-	B	B	B	A	B	B	B	B	A	A	B	A	B	A	B	A	A	-	-	A	B	A	A	B	B	B	B	A	B	A	B	B	A	A	A	A
	S4_54411241	135.522	4	54411241	A	B	B	B	B	B	B	B	-	B	B	B	A	A	A	B	B	A	A	B	A	B	A	B	A	A	-	B	A	B	A	A	B	B	B	B	A	B	A	B	B	A	A	A	A
	S4_54682676	139.057	4	54682676	A	B	B	B	B	B	B	A	B	B	B	B	A	B	A	B	B	A	A	B	A	B	A	B	A	A	B	B	A	B	A	B	B	B	B	B	A	B	A	B	B	A	A	A	A
	S4_54852906	140.194	4	54852906	A	B	B	B	B	B	B	A	B	B	B	B	A	-	B	B	B	A	B	B	A	B	A	B	A	A	-	-	A	B	A	B	B	B	B	B	A	B	A	B	B	A	A	A	A
	S4_54699856	141.37	4	54699856	A	B	B	B	B	B	B	A	-	-	B	B	A	-	-	B	B	A	B	B	A	B	A	B	A	A	A	-	A	B	A	A	B	B	B	B	A	B	A	B	B	A	A	A	A
	S4_54999925	141.952	4	54999925	A	B	B	B	B	B	B	A	-	-	B	B	A	-	B	B	B	A	B	B	A	B	A	B	A	A	-	-	A	B	A	A	B	B	B	B	A	B	A	B	B	A	A	A	A
	S4_54869312	143.717	4	54869312	A	B	B	B	B	B	B	A	-	B	A	B	A	-	B	B	B	A	B	B	A	B	A	B	A	A	B	-	A	B	A	A	B	B	B	B	A	B	A	B	B	A	A	A	A
	S4_56380409	147.295	4	56380409	A	B	B	B	B	B	B	A	A	B	A	B	A	-	B	B	B	A	B	B	B	B	A	B	A	A	A	A	A	B	A	A	B	B	B	B	A	B	A	B	B	A	A	A	A
	S4_56732492	147.863	4	56732492	A	B	B	B	B	B	B	A	A	B	A	B	A	-	B	-	B	A	B	B	B	B	A	B	A	A	-	-	A	B	A	A	B	B	B	B	A	B	A	B	B	A	A	A	A
	S4_56844040	150.164	4	56844040	A	B	B	B	B	B	B	A	A	B	A	B	A	-	B	-	B	A	B	B	B	B	A	B	A	A	-	-	A	B	A	B	B	B	B	B	A	B	A	B	B	A	A	A	A
	S4_57450732	153.829	4	57450732	A	B	B	B	B	B	B	A	A	-	A	B	A	-	B	-	B	A	B	B	B	B	A	B	A	A	-	-	B	B	A	A	B	B	B	B	A	B	A	B	B	A	A	A	A
	S4_57456389	156.844	4	57456389	A	A	B	B	B	B	B	A	A	B	B	B	A	-	B	-	B	A	B	B	B	A	A	B	A	A	-	-	B	B	A	B	B	B	B	B	A	B	A	B	B	A	A	A	A
	S4_56534234	162.565	4	56534234	A	B	B	B	B	B	B	A	A	B	B	B	A	-	B	-	B	A	B	B	B	B	A	B	A	A	-	B	A	B	A	B	B	B	B	B	A	B	A	B	B	A	A	A	A
	S4_56318118	164.271	4	56318118	A	B	B	B	B	B	B	A	A	B	A	B	A	B	B	B	B	A	B	B	B	B	A	B	A	A	B	B	A	B	A	B	B	B	B	B	A	B	A	B	B	A	A	A	A
	S4_55765908	165.938	4	55765908	A	B	B	B	B	B	B	A	A	B	A	B	A	B	B	B	B	A	B	B	B	B	A	B	A	A	B	B	A	B	A	A	B	B	B	B	A	B	A	B	B	A	A	A	A
	S4_55796028	170.772	4	55796028	A	B	B	B	B	B	B	A	A	B	A	B	A	-	B	B	B	A	B	B	B	B	A	B	A	B	-	B	B	B	A	A	B	B	B	B	B	B	A	B	B	B	A	B	A
	S4_55062632	175.606	4	55062632	A	B	B	B	B	B	B	A	B	B	B	B	A	-	B	B	B	A	B	B	A	B	A	B	A	B	A	B	B	B	A	A	B	B	B	B	B	B	A	B	B	B	A	B	A
	S4_54826259	177.881	4	54826259	A	B	B	B	B	B	B	A	B	B	B	B	A	-	B	B	B	A	B	B	A	B	A	B	A	B	-	B	B	B	A	A	B	B	B	B	B	B	A	B	B	B	A	B	A
	S4_56672588	184.085	4	56672588	A	B	B	B	B	B	B	A	A	B	A	B	A	B	B	-	B	A	B	B	B	B	A	B	A	B	A	B	B	B	A	B	B	B	B	B	B	B	A	B	B	B	A	B	A
	S4_56778722	185.753	4	56778722	A	B	B	B	B	B	B	A	A	B	A	B	A	A	B	B	B	A	B	B	B	B	A	B	A	B	B	B	B	B	A	B	B	B	B	B	B	B	A	B	B	B	A	B	A
	S4_55749735	187.439	4	55749735	A	B	B	B	B	B	B	A	A	B	B	B	A	-	B	B	B	A	B	B	B	B	A	B	A	B	B	B	B	B	A	B	B	B	B	B	B	B	A	B	B	B	A	B	A
	S4_56835950	189.125	4	56835950	A	B	B	B	B	B	B	A	A	B	B	B	A	B	B	B	B	A	B	B	B	B	A	B	A	B	A	B	B	B	A	B	B	B	B	B	B	B	A	B	B	B	A	B	A
	S4_57543338	191.969	4	57543338	A	A	B	B	B	B	B	A	A	B	B	B	A	-	B	B	B	A	B	B	B	A	A	B	A	B	A	B	B	B	A	A	B	B	B	B	B	B	A	B	B	B	A	B	A
	S4_57494548	193.068	4	57494548	A	A	B	B	B	B	B	A	A	B	B	B	A	-	B	B	B	A	B	B	B	A	A	B	A	B	B	B	B	B	A	A	B	B	B	B	B	B	A	B	B	B	A	B	A
	S4_58518962	195.342	4	58518962	A	A	B	B	B	B	B	A	A	B	B	B	A	A	B	B	B	A	B	B	B	A	A	B	A	B	-	B	B	B	A	A	B	B	B	B	B	B	A	B	B	B	A	B	A
	S4_57706725	197.591	4	57706725	A	A	B	B	B	B	B	A	A	B	B	B	A	A	B	B	B	A	B	B	B	A	A	B	A	B	B	B	B	B	A	A	B	B	B	B	B	B	A	B	B	B	A	B	A
	S4_58277289	198.14	4	58277289	A	A	B	B	B	B	B	A	A	B	B	B	A	A	B	B	B	A	B	B	B	A	A	B	A	B	-	B	B	B	A	A	B	B	B	B	B	B	A	B	B	B	A	B	A
	S4_58459238	199.264	4	58459238	A	A	B	B	B	B	B	A	A	B	B	B	A	A	B	-	B	A	B	B	B	A	A	B	A	B	A	B	B	B	A	A	B	B	B	B	B	B	A	B	B	B	A	B	A
	S4_58227917	201.619	4	58227917	A	A	B	B	B	B	B	A	A	B	A	B	A	A	B	-	-	A	B	B	B	A	A	B	A	B	-	B	B	B	A	A	B	B	B	B	B	B	A	B	B	B	A	B	A
	S4_57879331	202.768	4	57879331	A	A	B	B	B	B	B	A	A	B	A	B	A	A	B	-	B	A	B	B	B	A	A	B	A	A	A	-	B	B	A	A	B	B	B	B	B	B	A	B	B	A	A	B	A
	S4_58459316	205.095	4	58459316	A	A	B	B	B	B	B	A	A	B	B	B	A	A	B	-	A	A	B	B	B	A	A	B	A	A	-	-	B	B	A	A	B	B	B	B	B	B	A	B	B	A	A	B	A
	S4_58545795	205.095	4	58545795	A	A	B	B	B	B	B	A	A	B	B	B	A	A	B	-	A	A	B	B	B	A	A	B	A	A	A	B	B	B	A	A	B	B	B	B	B	B	A	B	B	A	A	B	A
	S4_59160570	206.84	4	59160570	A	A	B	B	B	B	B	A	A	B	B	B	A	A	B	B	A	A	B	B	B	A	A	B	A	A	A	B	B	B	A	A	B	B	B	B	B	B	A	B	B	-	A	B	A
	S4_59301462	207.964	4	59301462	A	A	B	B	B	B	B	A	A	B	B	B	A	A	B	-	A	A	B	B	B	A	A	B	A	A	B	B	B	B	A	A	A	B	B	B	B	B	A	B	B	-	A	B	A
	S4_59526825	210.841	4	59526825	A	A	B	B	B	B	B	A	A	B	B	B	A	A	B	A	B	A	B	B	B	A	A	B	A	B	B	B	B	B	A	A	B	B	B	B	B	B	A	B	B	B	A	B	A
	S4_59637043	211.379	4	59637043	A	A	B	B	B	B	B	A	A	B	B	B	A	A	B	A	B	A	B	B	B	A	A	B	A	B	B	B	B	B	A	A	B	B	B	B	B	B	A	B	B	B	A	B	A
	S4_59581661	213.627	4	59581661	A	A	B	B	B	B	B	A	A	B	B	B	A	A	B	-	A	A	B	B	B	A	A	B	A	A	B	B	B	B	A	A	B	B	B	B	B	B	A	B	B	A	A	B	A
	S4_60345799	215.352	4	60345799	A	A	B	B	B	B	B	A	-	B	A	B	A	A	B	-	A	A	B	B	B	A	A	B	A	A	B	B	B	B	A	A	B	B	B	A	B	B	A	B	B	A	A	B	A
	S4_59690256	217.077	4	59690256	A	A	B	B	B	B	B	A	A	B	A	B	A	A	B	A	A	A	B	B	B	A	A	B	A	A	B	B	B	B	A	A	A	B	B	A	B	B	A	B	B	A	A	B	A
	S4_60473534	220.612	4	60473534	A	A	B	B	B	B	B	A	-	B	A	B	A	A	B	-	B	A	B	B	B	A	A	B	A	B	B	B	B	B	A	A	B	B	B	A	B	B	A	B	B	B	A	B	A
	S4_59807941	221.168	4	59807941	A	A	B	B	B	B	B	A	B	B	A	B	A	A	B	B	B	A	B	B	B	A	A	B	A	B	B	B	B	B	A	A	B	B	B	A	B	B	A	B	B	B	A	B	A
	S4_61175058	223.98	4	61175058	A	A	B	B	B	B	B	A	A	B	A	B	A	A	B	B	B	A	B	B	B	A	A	B	A	B	A	B	B	B	A	A	B	B	B	A	B	B	A	B	B	B	A	B	A
	S4_61448923	227.515	4	61448923	A	A	B	B	B	B	B	A	A	B	A	B	A	A	B	A	A	A	B	B	B	A	A	B	A	A	A	-	B	B	A	A	B	B	-	A	A	B	A	B	B	A	A	B	A
	S4_63590098	243.996	4	63590098	A	-	B	-	B	A	B	A	B	B	B	B	B	B	-	B	A	A	B	B	B	-	A	B	A	A	A	A	B	B	A	B	A	B	A	B	A	B	A	A	B	A	A	B	A
	S4_65134658	248.223	4	65134658	A	A	B	B	B	A	B	B	B	B	B	B	B	B	-	B	A	A	B	B	B	A	B	B	A	A	A	A	B	B	A	B	A	B	A	B	A	A	A	A	B	A	A	B	A
	S4_66347323	249.36	4	66347323	A	A	B	-	B	A	B	B	B	B	B	B	B	B	B	B	A	A	B	B	B	A	B	B	A	A	A	A	B	B	A	B	B	B	A	B	A	A	A	-	B	A	A	B	A
	S4_67394333	252.895	4	67394333	B	A	B	-	B	A	B	B	B	B	B	B	B	B	-	B	A	A	B	B	B	A	B	B	A	A	A	A	B	B	A	B	B	B	A	B	A	A	A	B	B	A	A	B	A
	S4_67093105	255.739	4	67093105	A	A	B	-	B	A	B	B	B	B	B	B	B	B	B	B	A	A	B	B	B	A	B	B	A	A	A	A	B	B	A	B	A	B	A	B	A	A	A	A	B	A	A	B	A
	S5_1530781	0	5	1530781	B	B	B	A	A	A	A	B	A	B	B	B	B	B	A	B	B	B	B	B	B	B	A	A	A	A	B	B	A	A	B	A	A	B	B	B	B	B	A	A	A	A	B	B	A
	S5_1444493	0.532	5	1444493	B	B	B	A	A	A	A	B	A	B	B	B	B	B	A	B	B	B	B	B	B	B	A	A	A	A	B	B	A	A	B	A	A	B	B	B	B	B	A	A	A	A	B	B	A
	S5_1244946	1.607	5	1244946	B	B	B	A	A	A	A	B	A	B	B	B	B	B	A	B	B	B	A	B	B	B	A	A	A	A	B	B	A	A	B	A	A	B	B	B	B	B	A	A	A	A	B	B	A
	S5_1171288	2.139	5	1171288	B	B	B	A	A	A	A	B	A	B	B	B	B	B	A	B	B	B	A	B	B	B	A	A	A	A	B	B	A	A	B	A	A	B	B	B	B	B	A	A	A	A	B	B	A
	S5_203616	3.77	5	203616	B	B	B	A	A	A	A	B	A	-	B	B	B	B	A	B	B	B	B	B	B	B	A	A	A	A	B	B	A	A	B	A	A	B	B	A	B	B	A	A	A	A	B	B	A
	S5_86761	5.97	5	86761	B	B	B	A	A	A	A	B	A	-	B	B	B	B	A	B	B	B	B	B	B	B	A	A	A	A	B	A	A	A	B	A	A	B	B	A	B	B	A	A	A	A	B	B	A
	S5_406934	8.169	5	406934	B	B	B	A	A	A	A	B	A	-	B	B	B	B	A	B	B	B	B	B	B	B	A	A	A	A	B	B	A	A	B	A	A	B	B	A	B	B	A	A	A	A	B	B	A
	S5_2928735	18.035	5	2928735	B	A	B	A	A	A	A	A	A	A	B	B	B	B	A	A	B	B	B	B	B	A	A	A	A	B	B	-	A	A	A	A	A	B	B	-	B	A	B	B	A	-	B	A	A
	S5_3041550	19.146	5	3041550	B	A	B	A	A	A	A	A	A	A	B	B	A	B	A	A	B	B	B	B	B	A	A	A	A	B	B	B	A	A	A	A	A	B	B	B	B	A	B	B	A	-	B	A	A
	S5_3134116	20.814	5	3134116	B	A	B	A	A	A	A	A	A	A	B	B	A	B	A	A	B	B	B	B	B	A	A	A	A	B	A	-	A	A	A	A	B	B	B	B	B	A	B	B	A	B	B	A	A
	S5_3462181	23.088	5	3462181	B	A	B	A	A	A	A	A	A	A	B	B	A	B	A	A	B	B	-	A	B	A	A	A	A	B	-	B	A	A	A	A	B	A	B	A	B	A	B	B	A	B	B	A	A
	S5_3703599	24.793	5	3703599	B	A	B	A	A	A	A	A	A	A	B	B	A	B	A	A	B	B	-	A	B	A	A	A	A	A	A	B	A	A	A	A	-	A	B	A	A	A	B	B	A	-	B	A	A
	S5_4246162	31.626	5	4246162	B	A	B	A	A	A	A	A	B	A	B	B	B	B	A	B	B	B	-	A	B	A	A	A	A	A	A	B	A	A	A	B	A	A	B	B	A	A	B	B	A	-	B	A	A
	S5_4123322	34.469	5	4123322	B	A	B	A	A	A	A	A	B	A	B	B	B	B	A	B	B	B	B	A	B	A	A	A	A	A	A	B	A	A	A	A	B	A	B	B	A	A	B	B	A	-	B	A	A
	S5_4909448	39.913	5	4909448	A	A	B	-	A	B	A	A	B	A	B	B	A	B	A	A	B	B	-	A	B	A	A	A	A	A	A	B	A	A	A	A	A	A	B	A	A	A	B	B	A	A	B	A	A
	S5_5041429	42.161	5	5041429	A	A	B	-	A	B	A	A	B	B	-	B	A	B	A	A	B	B	-	A	B	A	A	A	A	A	A	B	A	A	A	A	A	A	B	A	A	A	B	B	A	A	B	A	A
	S5_5887228	51.478	5	5887228	A	A	B	-	A	-	B	A	B	B	-	B	B	B	A	A	B	B	B	A	B	A	A	A	A	A	A	B	A	A	A	A	B	-	B	A	B	B	-	A	A	A	B	A	A
	S5_7243076	56.312	5	7243076	A	A	B	-	A	-	B	A	B	B	-	B	B	B	B	A	B	B	B	A	B	A	B	A	A	A	A	B	A	A	A	A	B	B	A	A	B	B	B	B	A	A	B	A	A
	S5_6806929	58.587	5	6806929	A	A	B	-	A	-	B	A	B	B	-	B	B	B	B	A	B	B	-	A	B	A	B	A	A	A	A	B	A	A	A	A	B	B	A	A	B	B	B	B	A	A	B	A	A
	S5_6866439	60.861	5	6866439	A	A	B	-	A	-	B	A	B	B	-	B	B	B	B	A	B	B	B	A	B	A	B	A	A	A	A	B	A	A	A	A	B	B	A	B	B	B	B	B	A	A	B	A	A
	S5_7698452	63.162	5	7698452	A	A	B	-	A	-	B	A	B	B	-	B	B	-	B	A	B	B	B	A	B	A	B	A	A	A	A	B	A	A	A	A	B	B	A	B	B	B	B	-	A	A	B	A	A
	S5_8191437	65.462	5	8191437	B	A	B	-	A	-	B	A	B	B	-	B	B	B	B	A	B	B	B	A	B	A	B	A	A	A	A	B	A	A	A	A	B	B	A	A	B	B	B	-	A	A	B	A	A
	S5_8225542	66.573	5	8225542	B	A	B	-	A	-	B	A	B	B	-	B	B	B	B	A	B	B	B	A	B	A	B	A	A	A	A	B	A	A	A	A	A	B	A	A	B	B	B	-	A	A	B	A	A
	S5_8344028	68.298	5	8344028	B	A	B	-	A	-	B	A	B	B	-	B	B	-	B	A	B	B	B	A	B	A	B	A	A	A	A	B	A	A	A	A	A	B	-	A	B	B	B	-	A	A	B	A	A
	S5_8868627	70.043	5	8868627	B	A	B	-	A	-	B	A	B	B	-	B	B	B	B	A	B	B	B	A	B	A	B	A	A	A	A	B	A	A	A	A	A	B	B	A	B	B	B	-	A	A	B	A	A
	S5_8735490	72.37	5	8735490	B	A	B	-	A	-	B	A	B	B	-	B	B	B	B	A	B	B	B	A	B	A	B	A	A	A	A	B	A	A	A	A	B	B	-	B	B	B	B	B	A	A	B	A	A
	S5_8752258	75.58	5	8752258	B	A	B	-	A	-	B	A	B	B	-	B	B	-	B	A	B	B	B	A	B	A	B	A	A	-	A	B	-	-	A	A	A	B	A	B	B	B	B	B	A	-	B	-	A
	S5_8437589	78.749	5	8437589	B	A	B	-	A	-	B	A	B	B	-	B	B	-	B	A	B	B	B	A	B	A	B	A	A	B	A	B	B	B	A	A	A	B	B	B	B	B	B	B	B	B	B	B	A
	S5_9081549	82.326	5	9081549	B	A	B	-	A	-	B	A	B	B	-	B	B	B	B	A	B	B	B	A	B	A	B	A	A	B	A	B	B	B	A	A	A	B	B	A	B	B	B	B	B	B	B	B	A
	S5_52015622	87.281	5	52015622	B	A	B	-	-	B	-	A	A	B	-	B	B	B	B	A	B	B	B	A	B	A	B	A	A	B	A	B	B	B	A	A	A	B	B	A	B	B	B	B	B	B	A	B	A
	S5_16602311	87.842	5	16602311	B	A	B	-	-	B	-	A	A	B	-	B	B	B	B	A	B	B	B	A	B	A	B	A	A	B	A	B	B	B	A	A	A	B	B	A	B	B	B	B	B	B	A	B	A
	S5_17668425	89.548	5	17668425	B	A	B	-	A	B	-	A	A	B	-	B	B	B	B	A	B	B	B	A	B	A	B	A	A	B	A	B	B	B	A	A	A	B	B	B	B	B	B	B	B	B	A	B	A
	S5_39774571	89.548	5	39774571	B	A	B	-	A	B	-	A	A	B	-	B	B	B	B	A	B	B	B	A	B	A	B	A	A	B	A	B	B	B	A	A	A	B	B	B	B	B	B	B	B	B	A	B	A
	S5_15793544	97.105	5	15793544	B	A	B	-	A	B	B	A	A	B	-	B	B	B	B	A	B	B	A	A	B	A	B	A	A	A	A	B	A	A	A	A	A	B	A	B	B	B	B	B	A	A	B	A	A
	S5_12536363	99.949	5	12536363	B	A	B	-	A	B	-	A	B	B	-	B	B	B	B	A	B	B	A	A	B	A	B	A	A	A	A	B	A	A	A	A	A	B	A	B	B	B	B	A	A	A	B	A	A
	S5_9501145	104.175	5	9501145	B	A	B	-	A	-	B	A	B	B	-	B	B	B	B	A	B	B	B	A	B	A	B	A	A	A	A	B	A	A	A	A	A	B	-	B	B	B	B	-	A	A	B	A	A
	S5_9987604	105.881	5	9987604	B	A	B	-	A	B	B	A	B	B	-	B	B	B	B	A	B	B	B	A	B	A	B	A	A	A	A	B	A	A	A	A	A	B	A	A	B	B	B	B	A	A	B	A	A
	S5_11114882	106.43	5	11114882	B	A	B	-	A	B	-	A	B	B	-	B	B	B	B	A	B	B	B	A	B	A	B	A	A	A	A	B	A	A	A	A	A	B	A	A	B	B	B	B	A	A	B	A	A
	S5_12029171	108.135	5	12029171	B	A	B	-	A	B	-	A	B	B	-	B	B	B	B	A	B	B	A	A	B	A	B	A	A	A	A	B	A	A	A	A	A	B	A	A	B	B	B	-	A	A	B	A	A
	S5_12369651	108.685	5	12369651	B	A	B	-	A	B	B	A	B	B	-	B	B	B	B	A	B	B	A	A	B	A	B	A	A	A	A	B	A	A	A	A	A	B	A	A	B	B	B	-	A	A	B	A	A
	S5_13454401	109.809	5	13454401	B	A	B	-	A	B	-	A	A	B	-	B	B	B	B	A	B	B	A	A	B	A	B	A	A	A	A	B	A	A	A	A	A	B	A	A	B	B	B	B	A	A	B	A	A
	S5_14397363	110.358	5	14397363	B	A	B	-	A	B	-	A	A	B	-	B	B	B	B	A	B	B	A	A	B	A	B	A	A	A	A	B	A	A	A	A	A	B	A	A	B	B	B	B	A	A	B	A	A
	S5_43848944	112.632	5	43848944	B	A	B	-	B	B	-	A	A	B	-	B	B	B	B	A	B	B	A	A	B	A	B	A	A	A	A	B	A	A	A	A	A	B	A	A	A	B	B	-	A	A	A	A	A
	S5_55073793	112.632	5	55073793	B	A	B	-	-	B	A	A	A	B	-	B	B	B	B	A	B	B	A	A	B	A	B	A	A	A	A	B	A	A	A	A	A	B	A	A	A	B	B	-	A	A	A	A	A
	S5_57391444	113.756	5	57391444	B	A	B	-	-	B	-	A	A	B	-	B	B	B	B	A	B	B	A	A	B	A	B	A	A	A	A	B	A	A	A	A	A	B	A	A	A	B	B	A	A	A	A	A	A
	S5_58856853	116.03	5	58856853	B	B	B	-	-	B	-	A	A	B	-	B	B	B	A	A	B	B	A	A	B	A	B	A	A	A	A	B	A	A	A	A	A	B	A	A	A	B	B	B	A	A	A	A	A
	S5_59316751	119.01	5	59316751	B	B	B	-	-	B	-	A	A	B	-	B	B	B	B	A	B	B	A	A	B	B	B	A	A	A	A	B	A	A	A	A	A	B	A	B	A	B	B	B	A	A	A	A	A
	S5_59317245	120.16	5	59317245	B	A	B	-	B	B	B	A	A	B	-	B	B	B	B	A	B	B	A	A	B	B	B	A	A	A	A	B	A	A	A	A	A	B	A	B	A	B	B	B	A	A	A	A	A
	S5_59316920	120.722	5	59316920	B	A	B	-	-	B	-	A	A	B	-	B	B	B	B	A	B	B	A	A	B	B	B	A	A	A	A	B	A	A	A	A	A	B	A	B	-	B	B	B	A	A	A	A	A
	S5_56555410	121.283	5	56555410	B	A	B	-	-	B	-	A	A	B	-	B	B	B	B	A	B	B	A	A	B	A	B	A	A	A	A	B	A	A	A	A	A	B	A	B	A	B	B	B	A	A	A	A	A
	S5_56501202	121.845	5	56501202	B	A	B	-	B	B	B	A	A	B	-	B	B	B	B	A	B	B	A	A	B	A	B	A	A	A	A	B	A	A	A	A	A	B	A	B	A	B	B	B	A	A	A	A	A
	S5_55034151	122.407	5	55034151	B	A	B	-	-	B	-	A	A	B	-	B	B	B	B	A	B	B	A	A	B	A	B	A	A	A	A	B	A	A	A	A	A	B	A	B	A	B	B	B	A	A	A	A	A
	S5_59843917	126.793	5	59843917	B	-	B	-	-	B	-	A	A	B	-	B	B	B	B	A	B	B	A	A	B	B	B	A	A	A	A	B	A	A	A	A	A	B	B	A	A	B	-	B	A	A	A	A	A
	S5_61207846	129.205	5	61207846	B	B	B	-	-	B	-	A	A	B	B	B	B	B	B	A	B	B	A	A	B	B	B	A	A	A	A	B	A	A	A	A	A	B	B	B	A	B	-	B	A	A	A	A	A
	S5_61125554	130.368	5	61125554	B	A	B	-	-	B	B	A	A	B	B	B	B	B	B	A	B	B	A	A	B	B	B	A	A	A	A	B	A	A	A	A	A	B	B	B	A	B	-	B	A	A	A	A	A
	S5_61217883	130.368	5	61217883	B	A	B	-	-	B	-	A	A	B	B	B	B	B	B	A	B	B	A	A	B	B	B	A	A	A	A	B	A	A	A	A	A	B	B	B	A	B	-	B	A	A	A	A	A
	S5_62155458	134.078	5	62155458	B	A	A	A	B	-	B	A	A	B	B	A	A	A	B	A	B	B	A	A	B	B	B	A	A	A	A	B	A	A	A	A	A	B	B	B	A	B	B	B	A	A	A	A	A
	S5_62738399	135.19	5	62738399	B	A	A	A	-	-	B	A	A	B	B	A	A	-	B	A	B	B	A	A	B	B	B	A	A	A	A	B	A	A	A	A	A	B	B	B	A	B	B	B	A	A	A	A	A
	S5_62922677	136.914	5	62922677	B	-	A	A	B	-	-	A	A	B	B	A	A	B	B	A	B	B	A	A	B	B	B	A	A	A	A	B	A	A	A	A	A	B	B	B	A	B	A	B	A	A	A	A	A
	S5_62729427	143.36	5	62729427	B	-	A	A	-	-	-	A	A	B	B	A	A	-	B	A	B	B	B	A	B	B	B	A	A	B	A	B	B	B	A	A	A	B	B	B	B	B	-	B	B	B	A	B	A
	S5_63230685	143.36	5	63230685	B	A	A	A	B	A	B	A	A	B	B	A	A	-	B	A	B	B	B	A	B	B	B	A	A	B	A	B	B	B	A	A	A	B	B	B	B	B	-	B	B	B	A	B	A
	S5_65113769	155.349	5	65113769	B	A	B	A	A	B	A	A	A	B	-	B	A	B	B	B	B	B	B	A	B	A	B	A	A	B	A	B	B	B	B	A	B	B	B	-	B	B	B	B	B	B	A	B	A
	S5_65128149	156.473	5	65128149	B	A	B	A	A	A	A	A	A	B	-	B	A	B	B	B	B	B	B	A	B	A	B	A	A	B	A	B	B	B	B	A	B	B	B	-	B	B	B	B	B	B	A	B	A
	S5_65022365	157.597	5	65022365	B	A	B	A	A	A	A	A	A	B	-	B	A	B	B	B	B	B	B	A	B	A	B	A	A	B	A	B	B	B	B	A	B	B	B	B	B	B	B	B	B	B	A	B	A
	S5_64101389	172.616	5	64101389	B	A	A	A	-	A	A	A	A	B	B	A	A	B	B	B	B	B	A	A	B	A	B	A	A	A	A	B	A	A	B	A	A	B	B	B	A	B	B	B	A	A	A	A	A
	S5_63796575	177.994	5	63796575	B	A	A	A	B	A	A	A	A	B	A	A	A	B	B	B	B	B	A	A	B	A	B	A	A	A	A	B	A	A	A	A	A	B	B	A	A	B	-	B	A	A	A	A	A
	S5_64215219	181.488	5	64215219	B	A	A	A	-	A	A	A	A	B	A	A	A	B	B	B	B	B	A	A	B	A	B	A	A	A	A	B	A	A	B	A	A	B	B	A	A	B	B	B	A	A	A	A	A
	S5_64888201	186.265	5	64888201	B	A	B	A	A	-	A	A	A	B	A	B	A	B	B	B	B	B	A	A	B	A	B	A	A	A	A	B	A	A	B	A	B	B	B	A	A	B	B	A	A	A	A	A	A
	S5_65294074	189.141	5	65294074	B	A	B	-	B	B	A	A	A	B	A	B	A	B	B	A	B	B	B	A	B	A	B	A	A	A	A	B	A	A	B	A	B	B	B	A	B	B	B	A	A	A	A	A	A
	S5_65814693	193.806	5	65814693	B	A	B	-	B	B	A	A	A	A	B	B	A	B	B	A	B	B	B	A	B	A	B	B	A	A	A	B	A	A	B	A	B	B	B	B	B	B	B	A	A	A	A	A	A
	S5_66007326	196.587	5	66007326	B	A	B	B	B	B	A	A	A	A	B	B	A	B	B	A	B	B	B	A	B	A	B	B	A	B	A	B	B	A	B	B	B	B	B	B	B	B	B	A	A	B	A	A	A
	S5_66909528	200.618	5	66909528	B	-	B	B	B	B	A	A	A	A	B	-	A	B	B	A	B	B	B	A	B	B	B	B	A	B	A	B	A	A	B	B	B	A	B	B	B	A	B	A	A	B	A	A	A
	S5_67364866	203.462	5	67364866	B	A	B	B	B	B	A	A	A	A	B	B	A	B	B	A	B	B	B	A	B	B	B	A	A	B	A	B	A	A	B	B	B	A	B	B	B	A	B	A	A	B	A	A	A
	S5_67522977	205.13	5	67522977	B	-	B	B	B	B	A	A	A	A	B	B	A	B	B	A	B	B	B	A	B	-	B	A	A	B	A	B	A	A	B	B	B	A	B	A	B	A	B	A	A	B	A	A	A
	S5_68106393	209.849	5	68106393	B	-	-	B	B	B	A	A	A	A	B	B	A	B	B	A	B	B	B	A	B	-	B	A	A	B	A	B	A	A	B	B	B	A	B	B	B	A	A	A	A	B	A	A	A
	S5_68256517	212.726	5	68256517	B	A	A	B	B	B	A	A	A	A	B	A	A	B	B	A	B	B	B	A	B	B	B	A	A	B	A	B	A	A	B	B	B	A	B	A	B	A	A	A	A	B	A	-	A
	S5_68963803	214.95	5	68963803	A	B	A	B	B	B	A	A	A	A	B	A	A	B	B	A	B	B	B	A	B	-	B	A	A	B	A	B	A	A	B	B	B	A	B	A	B	A	A	A	A	B	A	-	A
	S5_69539518	215.493	5	69539518	A	B	A	B	B	B	A	A	A	A	B	A	A	B	B	A	B	B	B	A	B	-	B	A	A	B	A	B	A	A	B	B	B	A	B	A	B	A	A	A	A	B	A	B	A
	S5_69352221	217.161	5	69352221	A	B	A	B	B	B	A	A	A	A	B	A	A	B	B	A	B	B	B	A	B	-	B	A	A	B	A	B	A	A	-	B	B	A	B	B	B	A	A	A	A	B	A	B	A
	S5_69443997	218.284	5	69443997	A	B	A	B	B	B	A	A	A	A	B	A	A	B	B	A	B	B	B	A	B	-	B	A	A	B	A	B	A	A	B	B	B	A	-	A	B	A	A	A	A	B	A	-	A
	S5_70031571	219.396	5	70031571	A	B	A	B	B	B	A	A	B	A	B	A	A	B	B	A	B	B	B	A	B	-	B	A	A	B	A	B	B	A	B	B	B	A	B	A	B	A	A	A	A	B	A	-	A
	S5_69852350	219.933	5	69852350	A	B	A	B	B	B	A	A	B	A	B	A	A	B	B	A	B	B	B	A	B	-	B	A	A	B	A	B	B	A	B	B	B	A	B	A	B	A	A	A	A	B	A	-	A
	S5_70834931	221.02	5	70834931	A	B	A	B	B	B	A	A	B	A	B	A	A	B	B	A	B	B	B	A	B	B	B	A	A	B	A	B	B	A	B	B	B	A	B	A	B	A	A	A	A	B	A	-	A
	S5_71209686	221.02	5	71209686	A	B	A	B	B	B	A	A	B	A	B	A	A	B	B	A	B	B	B	A	B	B	B	A	A	B	A	-	B	A	B	B	B	A	B	A	B	A	A	A	A	B	A	-	A
	S5_70441674	221.558	5	70441674	A	B	A	B	B	B	A	A	-	A	B	A	A	B	B	A	B	B	B	A	B	B	B	A	A	B	A	B	B	A	B	B	B	A	B	A	B	A	A	A	A	B	A	-	A
	S5_71528516	223.207	5	71528516	A	B	A	B	B	B	A	A	B	A	B	A	A	B	B	A	B	B	B	A	B	B	B	A	A	B	A	B	B	A	B	B	B	A	B	A	B	A	A	A	A	B	A	A	A
	S5_71294086	224.838	5	71294086	A	B	A	B	B	B	A	A	B	A	B	A	A	B	B	A	B	B	B	A	B	B	B	A	A	B	A	B	B	A	B	B	B	A	B	B	B	A	A	A	A	B	A	-	A
	S5_70335016	225.914	5	70335016	A	B	A	B	B	B	A	A	B	A	B	A	A	B	B	A	B	B	B	A	B	B	B	A	A	B	A	B	B	A	B	B	B	A	B	B	B	A	A	A	A	B	A	B	A
	S5_70246985	226.989	5	70246985	A	B	A	B	B	B	A	A	B	A	B	A	A	B	B	A	B	B	B	A	B	A	B	A	A	B	A	B	B	A	B	B	B	A	B	B	B	A	A	A	A	B	A	-	A
	S5_70271786	227.521	5	70271786	A	B	A	B	B	B	A	A	B	A	B	A	A	B	B	A	B	B	B	A	B	B	B	A	A	B	A	B	B	A	B	B	B	A	B	B	B	A	A	A	A	B	A	A	A
	S5_70629525	229.207	5	70629525	A	B	A	B	B	B	A	A	B	A	B	A	A	B	B	A	B	B	B	A	B	B	B	A	A	B	A	B	B	A	B	B	B	-	B	B	B	-	A	-	A	B	A	B	A
	S5_71310552	233.334	5	71310552	A	B	A	B	B	B	A	A	B	A	B	A	A	B	B	A	B	B	B	A	B	B	B	A	A	B	A	B	B	B	B	B	B	B	B	A	B	B	A	B	B	B	A	B	A
	S6_1126697	0	6	1126697	A	B	A	A	A	B	B	A	A	B	B	A	B	B	B	B	B	A	B	B	B	B	A	A	A	B	A	B	B	B	A	A	B	B	B	-	B	B	A	B	B	B	B	A	A
	S6_1126722	2.844	6	1126722	A	B	A	A	A	B	B	A	A	B	B	A	B	B	B	B	B	A	B	B	B	B	A	A	A	B	A	B	B	B	A	A	B	B	B	B	B	B	A	B	B	B	B	B	A
	S6_582701	5.688	6	582701	A	B	A	-	A	B	B	A	B	B	B	A	B	B	B	B	B	B	B	B	B	B	A	A	A	B	A	B	B	B	A	A	B	B	B	B	B	B	A	B	B	B	B	B	A
	S6_102117	6.226	6	102117	A	B	A	-	A	B	B	A	B	B	B	A	B	B	B	B	B	B	B	B	B	-	A	A	A	B	A	B	B	B	A	A	B	B	B	B	B	B	A	B	B	B	B	B	A
	S6_359009	6.226	6	359009	A	B	A	-	A	B	B	A	B	B	B	A	B	B	B	B	B	B	B	B	B	B	A	A	A	B	A	B	B	B	A	A	B	B	B	B	B	B	A	B	B	B	B	B	A
	S6_848399	9.07	6	848399	A	B	A	-	A	B	B	A	A	B	B	-	B	B	B	B	B	A	B	B	B	B	A	A	A	B	A	B	B	B	A	A	B	B	B	B	B	B	A	B	B	B	B	B	A
	S6_1307009	11.344	6	1307009	A	A	A	-	A	B	B	A	A	B	B	A	B	B	B	B	B	A	B	B	B	A	A	A	B	B	A	B	B	B	A	A	B	B	B	B	B	B	A	B	B	B	B	B	A
	S6_1312121	14.289	6	1312121	A	A	A	-	A	B	B	A	A	B	B	A	B	B	B	B	B	A	B	B	A	A	A	A	B	B	A	B	B	B	A	A	B	B	B	B	B	B	A	B	B	B	B	A	A
	S6_1340740	14.289	6	1340740	A	A	A	-	A	B	B	A	A	B	B	A	B	B	B	B	B	A	B	B	A	A	A	A	B	B	A	B	B	B	A	A	B	B	B	B	B	B	A	B	B	B	B	A	A
	S6_1421922	17.166	6	1421922	A	A	A	-	A	B	B	A	A	B	B	A	B	B	B	B	B	A	B	B	A	A	B	A	B	B	A	B	B	B	A	A	B	B	B	B	B	B	A	B	B	B	B	B	A
	S6_1587099	20.701	6	1587099	A	A	A	A	A	B	B	B	A	B	B	-	B	B	B	B	B	A	B	B	A	A	B	A	B	B	A	B	B	B	A	A	B	B	B	B	-	B	A	B	B	B	B	B	A
	S6_1739549	23.578	6	1739549	A	A	A	A	A	A	B	B	A	B	B	-	A	B	B	B	B	A	B	B	A	A	B	A	A	B	A	B	B	B	A	A	B	B	B	B	-	B	A	B	B	B	B	B	A
	S6_2197591	27.155	6	2197591	A	A	A	A	A	A	B	B	A	B	-	A	A	B	B	B	B	A	B	B	A	A	B	B	A	B	A	B	B	B	A	B	B	B	B	B	-	B	B	B	B	B	B	B	A
	S6_1994970	29.429	6	1994970	A	A	A	A	A	A	B	B	A	B	A	A	A	B	B	B	B	A	B	B	A	A	B	A	A	B	A	B	B	B	A	B	B	B	B	A	-	B	B	B	B	B	B	B	A
	S6_1922281	29.979	6	1922281	A	A	A	A	A	A	B	B	A	B	A	-	A	B	B	B	B	A	B	B	A	A	B	A	A	B	A	B	B	B	A	B	B	B	B	A	-	B	B	B	B	B	B	B	A
	S6_2466026	31.103	6	2466026	A	A	A	A	A	A	B	B	A	B	-	A	A	B	B	B	B	A	B	B	A	A	B	B	A	B	A	B	B	B	A	B	B	B	B	A	-	B	B	B	B	B	B	B	A
	S6_2500809	31.103	6	2500809	A	A	A	A	A	A	B	B	A	B	-	A	A	B	B	B	B	A	B	B	A	A	B	B	A	B	A	B	B	B	A	B	B	B	B	A	-	B	B	B	B	B	B	B	A
	S6_2515498	31.658	6	2515498	A	A	A	A	A	A	B	B	A	B	-	A	A	B	-	B	B	A	B	B	A	A	B	B	A	B	A	B	B	B	A	B	B	B	B	A	-	B	B	B	B	B	B	B	A
	S6_3183135	34.638	6	3183135	A	A	A	A	A	A	B	B	A	-	-	A	A	B	-	B	B	A	B	B	A	A	B	B	B	B	A	B	B	B	A	B	B	B	B	B	-	B	B	B	B	B	B	B	A
	S6_3441002	36.424	6	3441002	A	A	A	A	A	A	-	B	A	A	-	A	A	B	-	B	B	A	B	B	A	A	B	B	B	B	A	B	B	B	A	B	B	B	B	B	-	B	B	B	B	B	B	B	A
	S6_3463405	36.424	6	3463405	A	A	A	A	A	A	B	B	A	-	-	A	A	B	-	B	B	A	B	B	A	A	B	B	B	B	A	B	B	B	A	B	B	B	B	B	-	B	B	B	B	B	B	B	A
	S6_3621520	36.424	6	3621520	A	A	A	A	A	A	B	B	A	A	-	A	A	B	-	B	B	A	B	B	A	A	B	B	B	B	A	B	B	B	A	B	B	B	B	B	-	B	B	B	B	B	-	B	A
	S6_5575659	38.211	6	5575659	A	A	A	A	A	A	B	B	A	A	-	A	A	B	-	B	B	A	B	B	A	A	B	B	B	B	A	B	B	B	A	B	B	B	B	B	-	B	B	B	B	B	-	B	A
	S6_5734088	39.361	6	5734088	A	A	A	A	A	A	B	B	A	A	-	A	A	B	-	B	B	A	B	B	A	A	B	B	B	B	A	B	B	B	A	B	B	B	B	B	-	B	B	B	B	B	-	B	A
	S6_6313728	40.524	6	6313728	A	A	A	A	A	A	B	B	A	A	-	A	A	B	-	B	B	A	B	B	A	A	B	B	B	B	A	B	-	B	A	B	B	B	B	B	-	B	B	B	B	B	A	B	A
	S6_6401325	40.524	6	6401325	A	A	A	A	A	A	B	B	A	A	-	A	A	B	-	B	B	A	B	B	A	A	B	B	B	B	A	B	-	B	A	B	B	B	B	B	-	B	B	B	B	B	-	B	A
	S6_33754807	41.105	6	33754807	A	A	A	A	A	A	B	B	A	A	-	A	A	B	-	B	B	A	B	B	A	A	A	B	B	B	A	B	-	B	A	B	B	B	B	B	-	B	B	B	B	B	A	B	A
	S6_31800345	41.693	6	31800345	A	A	A	A	A	A	B	B	A	A	-	A	A	B	-	B	B	A	B	B	A	A	A	B	B	B	A	B	-	B	A	B	B	B	B	B	-	A	B	B	B	-	A	B	A
	S6_38196601	42.913	6	38196601	A	A	A	A	A	A	B	B	A	A	-	A	A	B	-	B	B	A	B	B	A	A	A	B	B	B	A	B	-	B	A	B	B	-	B	B	-	A	B	B	B	B	-	B	A
	S6_38773994	44.118	6	38773994	A	A	A	A	A	A	B	B	A	A	-	A	A	B	-	B	B	A	B	B	A	A	A	B	B	B	A	B	-	B	A	B	B	-	B	B	-	B	B	B	B	B	-	B	A
	S6_39649231	45.338	6	39649231	A	A	A	A	A	A	B	B	A	A	-	A	A	B	-	B	B	A	B	B	A	A	A	B	B	B	A	B	-	B	A	B	B	-	B	B	-	B	B	B	B	B	-	B	A
	S6_39889633	46.558	6	39889633	A	A	A	A	A	A	B	B	B	A	-	A	A	B	-	B	B	A	B	B	A	A	A	B	B	B	A	B	-	B	A	B	B	-	B	B	-	B	B	B	B	B	-	B	A
	S6_40299504	46.558	6	40299504	A	A	A	A	A	A	B	B	B	A	-	A	A	B	-	B	B	A	B	B	A	A	A	B	B	B	A	B	-	B	A	B	B	-	B	B	-	B	B	B	B	B	A	B	A
	S6_42117897	48.388	6	42117897	A	A	A	A	A	A	B	B	B	A	-	A	A	B	-	B	B	A	B	B	A	A	A	B	B	B	A	B	-	B	A	B	B	-	B	B	-	A	B	B	B	B	A	B	A
	S6_42257824	49.564	6	42257824	A	A	A	A	A	A	B	A	B	A	-	A	A	B	-	B	B	A	B	B	A	A	A	B	B	B	A	B	-	B	A	B	B	-	B	B	-	A	B	B	B	B	A	B	A
	S6_42273524	51.976	6	42273524	A	A	B	A	A	A	B	A	B	A	-	B	A	B	-	B	B	A	B	B	A	A	A	B	B	B	A	B	-	B	A	B	B	-	B	B	-	B	B	B	B	B	A	B	A
	S6_42632262	52.551	6	42632262	A	A	B	A	A	A	B	A	B	A	-	B	A	B	-	B	B	A	B	B	A	A	A	B	B	B	A	B	-	B	A	B	B	-	B	B	-	B	B	B	B	B	A	B	A
	S6_43233773	54.933	6	43233773	A	A	B	A	A	A	B	A	B	A	-	B	A	B	-	A	B	A	B	B	A	A	B	B	B	B	A	B	-	B	A	B	B	-	B	B	-	B	B	B	B	B	A	B	A
	S6_43252458	56.083	6	43252458	A	A	B	A	A	A	B	A	B	A	-	B	A	B	-	A	B	A	B	B	A	A	B	B	B	B	A	B	-	B	A	B	B	-	B	B	-	A	B	B	B	B	A	B	A
	S6_43305513	56.083	6	43305513	A	A	B	A	A	A	B	A	B	A	-	B	A	B	-	A	B	A	B	B	A	A	B	B	B	B	A	B	-	B	A	B	B	-	B	B	-	A	B	B	B	B	A	B	A
	S6_43306714	56.651	6	43306714	A	A	B	A	A	A	B	A	B	A	-	B	A	B	-	A	B	A	B	B	A	A	B	B	B	B	A	B	-	B	A	B	B	-	B	B	-	B	B	B	B	B	A	B	A
	S6_43308051	57.233	6	43308051	A	A	B	A	A	A	B	A	B	A	-	B	A	B	-	A	B	A	B	B	-	A	B	B	B	B	A	-	-	B	A	B	B	-	B	B	-	B	B	B	B	B	A	B	A
	S6_43587654	59.019	6	43587654	A	A	B	A	A	A	B	A	B	A	-	B	A	B	-	A	B	A	B	B	A	A	B	A	B	B	A	-	-	B	A	B	B	-	B	B	-	A	B	B	A	B	A	B	A
	S6_43813242	59.594	6	43813242	A	A	B	A	A	A	B	A	B	A	-	B	A	B	-	A	B	A	B	B	A	A	B	A	B	B	A	-	-	B	A	B	B	-	B	B	-	A	B	B	A	B	A	B	A
	S6_43813266	59.594	6	43813266	A	A	B	A	A	A	B	A	B	A	-	B	A	B	-	A	B	A	B	B	A	A	B	A	B	B	A	-	-	B	A	B	B	-	B	B	-	A	B	B	A	B	A	B	A
	S6_43981712	60.784	6	43981712	A	A	B	A	A	A	B	A	B	B	-	B	A	B	-	A	B	A	B	B	A	A	B	A	B	B	A	-	-	B	A	B	B	-	B	B	-	A	B	B	-	B	A	B	A
	S6_44359272	60.784	6	44359272	A	A	B	A	A	A	B	A	B	B	-	B	A	B	-	A	B	A	B	B	A	A	B	A	B	B	A	-	-	B	A	B	B	-	B	B	-	A	B	-	B	B	A	B	A
	S6_44903735	63.953	6	44903735	A	A	B	A	A	A	B	A	B	B	-	B	A	B	-	A	B	A	B	B	A	A	B	A	B	B	A	-	-	B	A	B	B	-	B	B	-	-	B	-	B	B	A	B	A
	S6_45197534	63.953	6	45197534	A	A	B	A	A	A	B	A	B	B	-	B	A	B	-	A	B	A	B	B	A	A	B	A	B	B	A	-	-	B	A	B	B	-	B	B	-	-	B	-	B	B	A	B	A
	S6_45728583	67.758	6	45728583	A	A	B	A	A	A	B	A	B	B	B	B	A	B	-	A	B	A	A	B	B	A	B	A	B	B	A	A	B	B	A	B	B	-	B	B	-	-	B	-	B	B	A	B	A
	S6_46568434	68.333	6	46568434	A	A	B	A	A	A	B	A	B	B	B	B	A	B	-	A	B	A	A	B	B	A	B	A	B	B	A	A	B	B	A	B	B	-	B	B	-	-	B	-	B	B	A	B	A
	S6_46577246	68.908	6	46577246	A	A	B	A	A	A	B	A	B	B	B	B	A	B	-	A	B	A	A	B	B	A	A	A	B	B	A	A	B	B	A	B	B	-	B	B	-	-	B	-	-	B	A	B	A
	S6_47104551	71.319	6	47104551	A	A	B	A	A	A	B	A	B	B	B	B	A	B	-	A	B	A	A	B	B	A	A	A	B	B	A	A	B	B	A	B	B	-	B	B	-	-	B	-	-	B	A	B	A
	S6_47105318	71.319	6	47105318	A	A	B	A	A	-	B	A	B	B	B	B	A	B	-	A	B	A	A	B	B	A	A	A	B	B	A	A	B	B	A	B	B	-	B	B	-	-	B	-	B	-	A	B	A
	S6_47793719	73.821	6	47793719	A	A	B	A	A	-	B	A	B	B	B	B	A	B	-	A	B	A	B	B	B	A	A	A	B	-	A	A	B	B	A	B	B	-	B	B	-	-	B	-	B	-	A	B	A
	S6_48592685	76.99	6	48592685	A	A	B	A	A	-	B	-	B	B	B	B	A	B	-	A	B	A	B	B	B	A	A	A	B	-	A	A	B	B	A	B	B	-	B	B	-	-	B	-	B	-	A	B	A
	S6_48615098	76.99	6	48615098	A	A	B	A	A	-	B	A	B	B	B	B	A	B	-	A	B	A	B	B	B	A	A	A	B	-	A	A	B	B	A	B	B	-	B	B	-	-	B	-	-	-	A	B	A
	S6_49220300	77.578	6	49220300	A	A	B	A	A	-	B	-	B	B	B	B	A	B	-	A	B	A	B	B	B	A	A	A	B	-	A	A	B	B	A	B	B	-	B	B	-	-	B	-	B	-	A	B	A
	S6_49169316	78.188	6	49169316	A	A	B	A	A	-	B	-	B	B	B	B	A	B	-	A	B	A	B	B	B	A	A	A	B	-	A	-	B	B	A	B	B	-	B	B	-	-	B	-	B	-	A	B	A
	S6_49235573	78.188	6	49235573	A	A	B	A	A	-	B	-	B	B	B	B	A	B	-	A	B	A	B	B	B	A	A	A	B	-	A	B	B	B	A	B	B	-	B	B	-	-	B	-	-	-	A	B	A
	S6_49344639	80.064	6	49344639	A	A	B	A	A	-	B	-	B	B	B	B	B	B	-	A	B	A	B	B	B	A	A	A	B	-	A	B	B	B	A	B	B	-	B	B	-	-	B	-	A	-	A	B	A
	S6_49592300	81.872	6	49592300	A	A	B	A	A	-	B	A	B	B	B	B	B	B	-	A	B	A	B	A	B	A	A	A	B	-	A	B	B	B	A	B	B	-	B	B	-	-	B	-	B	-	A	B	A
	S6_50330302	83.092	6	50330302	A	A	B	A	A	-	B	-	B	B	B	B	B	B	-	A	B	A	B	A	B	A	A	A	B	-	A	B	B	B	A	B	B	-	B	B	-	-	B	-	B	-	A	B	A
	S6_50414942	83.092	6	50414942	A	A	B	A	A	-	B	-	B	B	B	B	B	B	-	A	B	A	B	A	B	A	A	A	B	-	A	B	B	B	A	B	B	-	B	-	-	-	B	-	B	-	A	B	A
	S6_50902353	83.725	6	50902353	A	A	B	A	A	-	B	-	B	B	B	B	B	B	-	A	B	A	B	A	B	A	A	A	B	-	A	B	B	B	A	B	-	-	B	-	-	-	B	-	B	-	A	B	A
	S6_50944419	83.725	6	50944419	A	A	B	A	A	-	B	A	B	B	B	B	B	B	-	A	B	A	B	A	B	A	A	A	B	-	A	B	B	B	A	B	A	-	B	-	-	-	B	-	B	-	A	B	A
	S6_51192546	84.358	6	51192546	A	A	B	-	A	B	B	-	B	B	B	B	B	B	-	A	B	A	B	A	B	A	A	A	B	-	A	B	B	B	A	B	A	-	B	-	-	-	B	B	B	-	A	B	A
	S6_51118543	86.233	6	51118543	A	A	B	A	A	-	B	A	B	B	B	B	A	B	-	A	B	A	B	A	B	A	A	A	B	-	A	B	B	B	A	B	A	-	B	-	-	-	B	B	A	-	A	B	A
	S6_50331377	87.484	6	50331377	A	A	B	A	A	-	B	-	B	B	B	B	A	B	-	A	B	A	B	A	B	A	A	A	B	-	A	B	B	B	A	B	B	-	B	B	-	-	B	-	-	-	A	B	A
	S6_50487482	88.117	6	50487482	A	A	B	A	A	-	B	A	B	B	B	B	A	B	-	A	B	A	B	A	B	A	A	A	B	-	A	B	B	B	A	B	A	-	B	-	-	-	B	-	B	-	A	B	A
	S6_50581525	88.117	6	50581525	A	A	B	A	A	-	B	A	B	B	B	B	A	B	-	A	B	A	B	A	B	A	A	A	B	-	A	B	B	B	A	B	A	-	B	-	-	-	B	-	-	-	A	B	A
	S6_50658904	88.117	6	50658904	A	A	B	A	A	-	B	A	B	B	B	B	A	B	-	A	B	A	B	A	B	A	A	A	B	-	A	B	B	B	A	B	A	-	B	-	-	-	B	-	B	-	A	B	A
	S6_51209638	89.416	6	51209638	A	A	B	-	A	B	B	-	B	B	B	B	A	B	-	A	B	A	B	A	B	A	A	A	B	-	A	B	B	B	A	B	A	-	B	-	-	-	B	B	B	-	A	B	A
	S6_51281862	90.018	6	51281862	A	A	B	-	A	B	B	-	B	B	B	B	A	B	-	A	B	-	B	A	B	A	A	A	B	-	A	B	B	B	A	B	A	-	B	-	-	-	B	B	B	-	A	B	A
	S6_51307249	90.613	6	51307249	A	A	B	B	A	B	B	-	B	B	B	B	A	B	-	A	B	-	B	A	B	A	A	A	B	-	A	B	B	B	A	B	A	-	B	-	-	-	B	B	B	-	A	B	A
	S6_51378295	91.216	6	51378295	A	A	B	-	A	B	B	A	B	B	B	B	A	B	-	A	B	A	B	A	B	A	A	A	B	-	A	B	B	B	A	B	A	-	B	-	-	-	B	B	-	-	A	B	A
	S6_51397676	93.046	6	51397676	A	A	B	-	A	B	B	A	B	B	B	B	B	B	-	A	B	A	B	A	B	A	A	A	B	-	A	B	B	B	A	B	A	-	B	-	-	-	B	B	B	-	A	B	A
	S6_51839503	94.237	6	51839503	A	A	B	-	A	B	B	A	B	B	B	B	B	B	-	A	B	A	B	A	B	A	A	A	B	-	A	B	B	B	A	B	A	-	B	-	-	-	B	B	B	-	A	B	A
	S6_51404186	94.832	6	51404186	A	A	B	-	A	B	B	-	B	B	B	B	B	B	-	A	B	A	B	A	B	A	A	A	B	-	A	B	B	B	A	B	A	-	B	-	-	-	B	B	B	-	A	B	A
	S6_51584479	94.832	6	51584479	A	A	B	-	A	B	B	A	B	B	B	B	B	B	-	A	B	A	B	A	B	A	A	A	B	-	A	B	B	B	A	B	A	-	B	-	-	-	B	B	B	-	A	B	A
	S6_51674640	94.832	6	51674640	A	A	B	-	A	B	B	-	B	B	B	B	B	B	-	A	B	A	B	A	B	A	A	A	B	-	A	B	B	B	A	B	A	-	B	-	-	-	B	B	B	-	A	B	A
	S6_51705974	94.832	6	51705974	A	A	B	-	A	B	B	-	B	B	B	B	B	B	-	A	B	A	B	A	B	A	A	A	B	-	A	B	B	B	A	B	A	-	B	-	-	-	B	B	B	-	A	B	A
	S6_51893993	94.832	6	51893993	A	A	B	-	A	B	B	A	B	B	B	B	B	B	-	A	B	A	B	A	B	A	A	A	B	-	A	B	B	B	A	B	A	-	B	-	-	-	B	B	B	-	A	B	A
	S6_52145218	94.832	6	52145218	A	A	B	-	A	B	B	A	B	B	B	B	B	B	-	A	-	A	B	A	B	A	A	A	B	-	A	B	B	B	A	B	A	-	B	-	-	-	B	B	B	-	A	B	A
	S6_52284424	96.052	6	52284424	A	A	B	-	A	B	B	A	B	B	B	B	B	B	-	A	-	B	B	A	B	A	A	A	B	-	A	B	B	B	A	B	A	-	B	-	-	-	B	B	B	-	A	B	A
	S6_52551983	98.08	6	52551983	A	A	B	-	A	B	B	A	B	B	B	B	B	B	-	A	-	B	B	B	B	A	A	-	B	-	A	B	B	B	A	B	A	-	B	-	-	-	B	B	-	-	A	B	-
	S6_52433635	99.45	6	52433635	A	A	B	-	A	B	B	-	B	B	B	B	B	B	-	A	-	B	B	A	B	A	A	A	B	-	A	B	B	B	A	B	A	-	B	-	-	-	B	B	-	-	A	B	A
	S6_52515787	99.45	6	52515787	A	A	B	-	A	B	B	A	B	B	B	B	B	B	-	A	-	B	B	A	B	A	A	A	B	-	A	B	B	B	A	B	A	-	B	-	-	-	B	B	-	-	A	B	A
	S6_52589832	100.716	6	52589832	A	A	A	-	A	B	B	A	B	-	B	A	B	B	-	A	-	B	B	A	B	A	A	A	B	-	A	B	B	B	A	B	A	-	B	-	-	-	B	B	-	-	A	B	A
	S6_52700707	100.716	6	52700707	A	A	A	-	A	B	B	-	B	B	B	A	B	B	-	A	-	B	B	A	B	A	A	A	B	-	A	B	B	B	A	B	A	-	B	-	-	-	B	B	-	-	A	B	A
	S6_52826530	103.25	6	52826530	A	A	A	-	A	B	B	B	B	B	B	A	B	B	-	A	-	B	B	A	B	A	A	A	A	-	A	B	B	B	A	B	A	-	B	-	-	-	B	B	-	-	A	B	A
	S6_52868808	103.852	6	52868808	A	A	A	-	A	B	B	B	B	B	B	A	B	B	-	A	-	B	B	A	B	A	A	A	A	-	A	B	B	B	A	B	A	-	B	-	-	-	B	B	-	-	A	B	A
	S6_52932944	104.462	6	52932944	A	A	A	-	A	B	B	B	B	B	B	A	B	B	-	A	-	B	B	A	A	A	A	A	A	-	A	B	B	B	A	B	A	-	B	-	-	-	B	B	-	-	A	B	A
	S6_53187983	105.072	6	53187983	A	A	A	-	A	B	B	B	B	B	B	A	B	B	-	A	-	B	B	A	A	A	A	A	A	-	A	B	B	B	A	B	A	-	B	-	-	-	B	B	-	-	A	B	A
	S6_53563554	105.689	6	53563554	A	A	A	-	A	B	B	B	B	B	B	A	B	B	B	A	-	B	B	A	A	A	A	A	A	-	A	B	B	B	A	B	A	-	B	-	-	-	B	B	-	-	A	B	A
	S6_53600221	106.306	6	53600221	A	A	A	B	A	B	B	B	B	B	B	-	B	B	B	A	-	B	B	A	A	A	A	A	A	-	A	B	B	B	A	B	A	-	B	-	-	-	B	B	-	-	A	B	A
	S6_53606859	108.159	6	53606859	A	A	A	-	A	A	B	B	B	B	B	A	B	B	B	B	-	B	B	A	A	A	A	A	A	-	A	B	B	B	A	B	A	-	B	-	-	-	B	B	-	-	A	B	A
	S6_53714509	109.364	6	53714509	A	A	A	-	A	A	B	B	B	B	B	A	B	B	B	B	-	B	B	A	A	A	A	B	A	-	A	B	B	B	A	B	A	-	B	-	-	-	B	B	-	-	A	B	A
	S6_53722705	110.599	6	53722705	A	A	A	-	A	-	B	B	B	B	B	A	B	B	-	A	-	B	B	A	A	A	A	B	A	-	A	B	B	B	A	B	A	-	B	-	-	-	B	B	-	-	A	B	A
	S6_53763388	112.523	6	53763388	A	A	B	-	A	A	B	B	B	B	B	B	B	B	A	A	-	B	B	A	A	A	A	B	A	-	A	B	B	B	A	B	A	-	B	-	-	-	B	B	-	-	A	B	A
	S6_53770019	113.758	6	53770019	A	A	B	-	A	B	B	B	B	B	B	B	B	B	B	A	-	B	B	A	A	A	A	B	A	-	A	B	B	B	A	B	A	-	B	-	-	-	B	B	-	-	A	B	A
	S6_53882539	114.963	6	53882539	A	A	B	-	A	B	B	B	B	B	B	B	B	B	B	B	-	B	B	A	A	A	A	B	A	-	A	B	B	B	A	B	A	-	B	-	-	-	B	B	-	-	A	B	A
	S6_53938559	115.558	6	53938559	A	A	B	B	A	B	B	B	B	B	B	B	B	B	B	B	-	B	B	A	A	A	A	B	A	-	A	B	B	B	A	B	A	-	B	-	-	-	B	B	-	-	A	B	A
	S6_54002816	115.558	6	54002816	A	A	B	-	A	B	B	B	B	B	B	B	B	B	B	B	-	B	B	A	A	A	A	B	A	-	A	B	B	B	A	B	A	-	B	-	-	-	B	B	-	-	A	B	A
	S6_54005579	116.763	6	54005579	A	A	B	-	A	B	B	B	B	B	B	B	B	B	A	B	-	B	B	A	A	A	A	B	A	-	A	B	B	B	A	B	A	-	B	-	-	-	B	B	-	-	A	B	A
	S6_54053389	117.358	6	54053389	A	A	B	-	A	B	B	B	B	B	B	B	B	B	B	B	-	B	B	A	A	A	A	B	A	-	A	B	B	B	A	B	A	-	B	-	-	-	B	B	-	-	A	B	A
	S6_54279220	118.578	6	54279220	A	A	B	-	A	B	B	B	B	B	B	B	B	B	B	B	-	B	B	A	A	A	A	B	A	-	A	B	B	B	A	B	A	-	B	-	-	-	B	B	-	-	A	B	A
	S6_54617144	119.813	6	54617144	B	A	B	-	A	B	B	B	B	B	B	B	B	B	-	A	-	B	B	A	A	A	A	B	A	-	A	B	B	B	A	B	A	-	B	-	B	-	B	B	-	-	A	B	A
	S6_54835794	119.813	6	54835794	B	A	B	-	A	B	B	B	B	B	B	B	B	B	B	A	-	B	B	A	A	A	A	B	A	-	A	B	B	B	A	B	A	-	B	-	B	-	B	B	-	-	A	B	A
	S6_55032450	119.813	6	55032450	B	A	B	A	A	B	B	B	B	B	B	B	B	B	-	A	-	B	B	A	A	A	A	B	A	-	A	B	B	B	A	B	A	-	B	-	B	-	B	B	-	-	A	B	A
	S6_55560501	121.063	6	55560501	B	A	-	B	B	B	B	B	B	B	B	-	B	A	B	A	-	B	B	A	A	A	A	B	A	-	A	B	B	B	A	B	A	-	B	-	B	-	B	B	-	-	A	B	A
	S6_55684264	121.673	6	55684264	B	A	B	B	B	B	B	B	B	B	B	-	B	A	-	A	-	B	B	A	A	A	A	B	A	-	A	B	B	B	A	B	A	-	B	-	B	-	B	B	-	-	A	B	A
	S6_55901145	122.276	6	55901145	B	A	B	B	B	B	A	B	B	B	B	-	B	A	B	A	-	B	B	A	A	A	A	B	A	-	A	B	B	B	A	B	A	-	B	-	B	-	B	B	-	-	A	B	A
	S6_56076373	122.276	6	56076373	B	A	B	B	B	B	A	B	B	B	B	B	B	A	B	A	-	B	B	A	A	A	A	B	A	-	A	B	B	B	A	B	A	-	B	-	B	-	B	B	-	-	A	B	A
	S6_56156028	122.871	6	56156028	B	A	B	B	B	B	A	B	B	B	B	B	B	B	B	A	-	B	B	A	A	A	A	B	A	-	A	B	B	B	A	B	A	-	B	-	B	-	B	B	-	-	A	B	A
	S6_57056122	122.871	6	57056122	B	A	B	B	B	B	A	B	B	B	B	-	B	B	B	A	-	B	B	A	A	A	A	B	A	-	A	B	B	B	A	B	A	-	B	-	B	-	B	B	-	-	A	B	A
	S6_56277498	123.473	6	56277498	B	A	B	B	B	B	A	B	B	B	B	-	B	B	B	A	-	B	B	A	A	A	A	B	A	-	A	B	B	B	A	B	A	-	B	-	B	-	B	B	-	-	A	B	A
	S6_56302385	123.473	6	56302385	B	A	B	B	B	B	A	B	B	B	B	-	B	B	B	A	-	B	B	A	A	A	A	B	A	-	A	B	B	B	A	B	A	-	B	-	B	-	B	B	-	-	A	B	A
	S6_56345918	124.083	6	56345918	B	A	-	B	B	B	A	B	B	B	B	-	B	B	B	A	-	B	B	A	A	A	A	B	A	-	A	B	B	B	A	B	A	-	B	-	B	-	B	B	-	-	A	B	A
	S6_56634714	124.083	6	56634714	B	A	B	B	B	B	A	B	B	B	B	-	B	B	B	A	-	B	B	A	A	A	A	B	A	-	A	B	B	B	A	B	A	-	B	-	B	-	B	B	-	-	A	B	A
	S6_57186106	124.083	6	57186106	B	A	B	B	B	B	A	B	B	B	B	-	B	B	B	A	-	B	B	A	A	A	A	B	A	-	A	B	B	B	A	B	A	-	B	-	B	-	B	B	-	-	A	B	A
	S6_57279427	124.083	6	57279427	B	A	B	B	B	B	A	B	B	B	B	-	B	B	B	A	-	B	B	A	A	A	A	B	A	-	A	B	B	B	A	B	A	-	B	-	B	-	B	B	-	-	A	B	A
	S6_56302822	124.685	6	56302822	B	A	-	B	B	B	A	B	B	B	B	-	B	B	B	A	-	B	B	A	A	A	A	B	A	-	A	B	B	B	A	B	A	-	B	-	B	-	B	B	-	-	A	B	A
	S6_57438320	128.59	6	57438320	B	A	B	B	B	B	A	B	B	B	B	-	B	B	B	A	-	B	B	A	A	A	A	B	A	-	A	B	B	B	A	B	A	-	B	-	B	-	B	B	-	-	A	B	A
	S6_57828993	129.215	6	57828993	B	A	B	B	B	B	A	B	B	B	B	-	B	B	B	A	-	B	B	A	A	A	A	B	A	-	A	B	B	B	A	B	A	-	B	-	B	-	-	B	-	-	A	B	A
	S6_58210809	131.164	6	58210809	B	A	A	B	B	B	A	B	B	B	B	-	B	B	B	A	-	B	B	A	A	A	A	B	A	-	-	B	B	B	A	B	A	-	B	-	B	-	B	B	-	-	A	B	A
	S6_58283476	131.789	6	58283476	B	A	A	B	B	B	A	B	B	B	B	-	B	B	B	A	-	B	B	A	A	A	A	B	A	-	A	B	-	B	A	B	A	-	B	-	B	-	A	B	-	-	A	B	A
	S6_58569147	131.789	6	58569147	B	A	A	B	B	B	A	B	B	B	B	A	B	B	B	A	-	B	B	A	A	A	A	B	A	-	A	B	-	B	A	B	A	-	B	-	B	-	-	B	-	-	A	B	A
	S6_58433992	132.398	6	58433992	B	A	A	B	B	B	A	B	B	B	B	A	B	B	-	A	-	B	A	A	A	A	A	B	A	-	A	B	A	B	A	B	A	-	B	-	B	-	B	B	-	-	A	B	A
	S6_58508609	132.398	6	58508609	B	A	A	B	B	B	A	B	B	B	B	A	B	B	B	A	-	B	A	A	A	A	A	B	A	-	A	B	A	B	A	B	A	-	B	-	B	-	B	B	-	-	A	B	A
	S6_58913126	133.633	6	58913126	B	A	A	B	B	B	A	B	B	B	B	A	B	B	-	A	-	B	A	A	A	A	A	B	A	-	A	B	A	B	A	A	A	-	B	-	B	-	A	B	-	-	A	B	A
	S6_59162115	133.633	6	59162115	B	A	A	B	B	B	A	B	B	B	B	A	B	B	B	A	-	B	A	A	A	A	A	B	A	-	A	B	A	B	A	A	A	-	B	-	B	-	A	B	-	-	A	B	A
	S6_59264648	134.868	6	59264648	B	A	A	B	B	B	A	B	B	B	B	A	B	B	-	A	-	B	A	A	A	A	A	B	A	-	A	B	A	B	A	A	A	-	B	-	B	-	A	B	-	-	A	B	A
	S6_59276606	135.478	6	59276606	B	A	A	B	B	B	A	B	B	B	B	A	B	B	-	A	-	B	A	A	A	A	A	B	A	-	A	B	A	B	A	A	A	-	B	-	B	-	A	B	-	-	A	B	A
	S6_59344613	136.08	6	59344613	B	A	A	B	B	B	B	B	B	B	B	A	B	B	A	A	-	B	A	A	A	A	A	B	A	-	A	B	A	B	A	A	A	-	B	-	B	-	A	B	-	-	A	B	A
	S6_60268587	137.867	6	60268587	B	A	A	B	B	B	B	B	B	B	B	A	B	B	A	A	A	B	A	A	A	A	A	B	A	A	A	B	A	B	A	A	A	-	B	-	A	-	A	B	A	A	A	B	A
	S6_60302935	137.867	6	60302935	B	A	A	B	B	B	B	B	B	B	B	A	B	B	A	A	A	B	A	A	A	A	A	B	A	A	A	B	A	B	A	A	A	-	B	-	A	-	A	B	A	A	A	B	A
	S6_60645709	138.991	6	60645709	B	A	A	B	B	B	B	A	B	B	B	A	B	B	A	A	A	B	A	A	A	A	A	B	A	A	A	B	A	B	A	A	A	-	B	-	A	-	A	B	A	A	A	B	A
	S6_59668621	140.21	6	59668621	B	A	A	B	B	B	B	B	B	B	B	A	B	B	A	A	-	B	A	A	A	A	A	B	A	-	A	B	A	B	A	A	A	-	B	-	-	-	A	B	-	-	A	B	A
	S6_60417146	140.21	6	60417146	B	A	A	B	B	B	B	B	B	B	B	A	B	B	A	A	A	B	A	A	A	A	A	B	A	A	A	B	A	B	A	A	A	-	B	-	A	-	A	B	A	A	A	B	A
	S6_59967125	142.063	6	59967125	B	A	A	B	B	B	B	B	B	B	B	A	B	B	B	A	-	B	B	A	A	A	A	B	A	-	A	B	B	B	A	A	A	-	B	-	B	-	A	B	-	-	A	B	A
	S6_59976958	142.063	6	59976958	B	A	A	B	B	B	B	B	B	B	B	A	B	B	B	A	B	B	B	A	A	A	A	B	A	-	A	B	B	B	A	A	A	-	B	-	B	-	A	B	B	B	A	B	A
	S6_60839344	144.565	6	60839344	B	A	A	-	B	B	B	A	B	B	B	A	B	B	B	A	B	B	B	A	B	A	A	B	A	B	A	B	B	B	A	A	A	-	B	-	B	B	A	B	B	B	A	B	A
	S6_60839210	145.133	6	60839210	B	A	A	A	B	B	B	A	B	B	B	A	B	B	B	A	B	B	B	A	B	A	A	B	A	B	A	B	B	B	A	-	A	-	B	-	B	B	A	B	B	B	A	B	A
	S6_60876021	145.708	6	60876021	B	A	A	-	B	B	B	A	B	B	B	A	B	B	B	A	B	B	B	A	B	A	A	B	A	B	A	B	B	B	A	A	A	B	B	-	B	B	A	B	B	B	A	B	A
	S7_8506675	0	7	8506675	A	B	B	-	B	A	B	A	B	A	A	B	A	A	A	B	B	A	B	B	B	B	A	B	A	B	A	A	A	A	A	B	B	A	B	-	B	B	B	A	-	B	A	A	A
	S7_9662561	5.721	7	9662561	B	-	B	A	A	A	B	A	B	A	A	B	B	A	A	B	B	A	B	-	B	B	A	B	A	B	A	A	A	A	A	B	B	A	B	-	B	B	B	A	A	B	A	A	B
	S7_44901991	6.858	7	44901991	B	B	B	A	A	A	B	A	A	A	A	B	B	A	A	B	B	A	B	A	B	-	A	B	A	B	A	A	A	A	A	B	B	A	B	-	B	B	B	A	B	B	A	A	B
	S7_10563520	8.563	7	10563520	B	-	B	A	A	A	B	A	A	A	B	B	B	A	A	B	B	A	B	A	B	B	A	B	A	B	A	A	A	A	A	B	B	A	B	-	B	B	B	A	A	B	A	A	B
	S7_15561492	10.268	7	15561492	B	A	B	A	A	A	B	A	A	A	B	-	B	A	A	B	B	A	B	A	B	B	A	B	A	B	A	A	A	A	A	B	B	A	B	-	B	B	B	A	B	B	A	A	B
	S7_54216799	14.395	7	54216799	B	B	B	A	A	A	B	B	A	A	B	B	B	A	A	B	B	A	B	A	B	A	A	B	A	B	A	A	A	A	A	B	B	B	B	-	B	B	B	A	B	B	B	A	B
	S7_54698250	14.944	7	54698250	B	B	B	A	A	A	B	B	A	A	B	B	A	A	A	B	B	A	B	A	B	A	A	B	A	B	A	A	A	A	A	B	B	B	B	-	B	B	B	-	B	B	B	A	B
	S7_55982431	18.439	7	55982431	B	B	B	A	A	A	B	B	A	A	A	B	A	A	A	B	B	A	B	A	B	A	A	B	A	B	A	A	A	A	A	B	B	A	B	-	B	B	B	-	B	B	B	A	B
	S7_57596176	26.962	7	57596176	B	B	B	-	A	B	B	-	A	A	A	B	B	A	A	B	B	A	A	A	A	A	A	B	A	A	A	A	B	A	A	B	B	A	B	-	B	B	B	A	B	A	B	A	B
	S7_57557732	28.098	7	57557732	B	-	B	-	A	B	B	-	A	A	B	B	B	A	A	B	B	A	A	A	A	-	A	B	A	A	A	A	B	A	A	B	B	A	B	-	B	B	B	A	B	A	B	A	B
	S7_57602722	30.453	7	57602722	B	-	B	-	A	B	B	A	A	A	A	B	B	A	A	B	B	A	A	A	A	B	A	B	-	A	A	A	B	A	A	B	B	A	B	-	B	B	B	A	B	A	B	A	B
	S7_57985911	34.074	7	57985911	B	A	A	-	A	B	B	A	A	A	B	A	B	A	A	B	B	A	A	A	A	-	A	B	A	A	A	A	B	A	A	B	B	A	B	-	B	B	B	A	B	A	B	A	B
	S7_58342640	38.301	7	58342640	B	B	A	-	A	B	B	-	A	A	B	A	B	A	B	B	B	A	A	A	A	B	A	B	A	A	A	A	B	A	B	A	B	A	B	-	B	B	B	A	A	A	B	A	B
	S7_58543154	39.45	7	58543154	B	B	A	-	A	B	B	-	A	A	-	A	B	A	B	B	B	A	A	A	A	B	A	B	A	A	A	A	B	A	B	B	B	A	B	-	B	B	B	A	A	-	B	A	B
	S7_58650976	44.008	7	58650976	B	B	A	-	A	B	B	-	A	A	B	A	B	A	B	B	B	A	-	A	A	B	A	B	A	-	A	B	B	B	B	B	B	B	B	-	B	B	B	B	B	B	B	B	B
	S7_58924903	50.807	7	58924903	B	B	A	-	A	B	B	-	A	A	B	A	B	A	B	B	B	A	A	A	A	B	A	B	A	A	A	A	B	A	B	B	B	A	B	-	A	B	B	A	A	-	B	A	B
	S7_59390367	53.189	7	59390367	B	B	A	-	A	B	B	-	B	A	B	A	B	A	B	B	B	A	A	A	A	B	A	B	A	B	A	A	B	A	B	A	B	A	B	-	A	B	B	A	A	-	-	A	B
	S7_59390409	54.339	7	59390409	B	B	A	-	A	B	B	-	B	A	B	A	B	A	B	B	B	A	A	A	A	B	A	B	A	B	A	A	B	A	B	B	B	A	B	-	A	B	B	A	A	B	A	A	B
	S7_59805687	58.004	7	59805687	B	B	A	-	A	A	B	A	B	A	B	A	B	A	B	B	B	A	A	A	A	B	A	B	A	B	B	A	B	A	B	A	B	A	B	-	A	B	B	A	A	-	-	A	B
	S7_59807467	63.287	7	59807467	B	B	A	-	A	A	B	A	B	A	B	A	B	A	B	B	B	A	-	A	A	B	A	B	A	B	B	B	B	B	B	A	B	B	B	-	B	B	B	B	B	B	-	B	B
	S7_60102939	67.191	7	60102939	B	B	A	-	A	A	B	-	B	A	A	A	B	A	B	B	B	A	-	A	A	B	A	B	A	B	B	B	B	B	B	B	B	B	B	-	B	B	B	B	B	B	-	B	B
	S7_60972647	70.4	7	60972647	B	B	A	-	A	A	B	-	B	A	-	A	B	A	B	B	B	A	-	A	A	B	A	B	A	B	B	B	B	B	B	A	B	B	B	-	B	B	B	B	B	B	B	B	B
	S7_61086493	72.23	7	61086493	B	B	A	-	A	B	B	A	A	A	B	A	B	A	B	B	B	A	-	A	A	B	A	B	A	B	B	B	B	B	B	A	B	B	B	-	B	B	B	B	B	B	B	B	B
	S7_62283867	77.377	7	62283867	B	B	A	-	A	A	B	-	A	A	-	A	B	A	B	B	B	A	-	A	A	B	B	B	A	B	B	B	B	B	B	A	B	B	B	-	B	B	B	B	B	B	B	B	A
	S7_62167586	83.248	7	62167586	B	B	A	A	A	A	B	B	A	A	B	A	B	A	B	B	B	A	A	A	A	B	B	B	A	B	B	A	B	A	B	A	B	A	B	-	A	B	B	A	A	B	B	A	A
	S7_61069105	85.689	7	61069105	B	B	A	-	A	A	B	-	A	A	B	A	B	A	B	B	B	A	A	A	A	B	A	B	A	B	B	A	B	A	B	A	B	A	B	-	A	B	B	A	A	B	B	A	B
	S7_61069070	86.277	7	61069070	B	B	A	-	A	A	B	-	A	A	B	A	B	A	B	B	B	A	A	A	A	B	A	B	A	B	B	A	B	A	B	A	B	A	B	-	A	B	B	A	A	B	B	A	B
	S7_60698183	87.482	7	60698183	B	B	A	-	A	A	B	-	B	A	B	A	B	A	B	B	B	-	A	A	A	B	A	B	A	B	B	A	B	A	B	B	B	A	B	-	A	B	B	A	A	B	B	A	B
	S7_60577991	88.092	7	60577991	B	B	A	-	A	A	B	A	B	A	B	A	B	A	B	B	B	A	A	A	A	B	A	B	A	B	B	A	B	A	B	B	B	A	B	-	A	B	B	A	A	B	B	A	B
	S7_60002687	92.772	7	60002687	B	B	A	-	A	B	B	-	B	A	-	A	B	A	B	B	B	A	A	A	A	B	A	B	A	B	B	A	B	A	B	A	B	A	B	-	A	B	B	A	A	-	-	A	B
	S7_61831508	97.39	7	61831508	B	B	A	-	A	B	B	B	A	A	A	A	B	A	B	B	B	A	A	A	A	B	B	B	A	B	B	A	B	A	B	A	B	A	B	-	A	B	B	A	A	B	B	A	B
	S7_61484780	98.54	7	61484780	B	B	A	-	A	B	B	-	A	A	B	A	B	A	B	B	B	A	A	A	A	B	B	B	A	B	B	A	B	A	B	A	B	A	B	-	A	B	B	A	A	B	B	A	B
	S7_61384119	99.108	7	61384119	B	B	A	-	A	A	B	-	A	A	B	A	B	A	B	B	B	A	A	A	A	B	B	B	A	B	B	A	B	A	B	-	B	A	B	-	A	B	B	A	A	B	B	A	B
	S7_62068062	99.67	7	62068062	B	B	A	-	A	A	B	-	A	A	B	A	B	A	B	B	B	A	A	A	A	B	B	B	A	B	B	A	B	A	B	B	B	A	B	-	A	B	B	A	A	B	B	A	B
	S7_62068189	100.794	7	62068189	B	B	A	-	A	A	B	-	A	A	B	A	B	A	B	B	B	A	A	A	A	B	B	B	A	B	B	A	B	A	B	B	B	A	B	-	A	B	B	A	A	B	B	A	B
	S7_62169135	101.93	7	62169135	B	B	A	A	A	A	B	-	A	A	B	A	B	A	B	B	B	A	A	A	A	B	B	B	A	B	B	A	B	A	B	B	B	A	B	-	A	B	B	A	A	B	B	A	A
	S7_62402682	104.231	7	62402682	B	B	A	A	A	A	B	B	A	B	B	A	B	A	B	B	B	A	A	A	A	B	B	B	A	B	B	A	B	A	B	A	B	A	B	-	A	B	B	A	A	B	B	A	A
	S7_62862454	105.936	7	62862454	B	B	A	A	A	A	B	B	A	B	B	A	B	A	B	B	B	A	A	A	A	B	B	B	A	B	B	A	B	A	B	A	B	A	B	-	A	B	A	A	A	B	B	A	A
	S7_62782772	107.681	7	62782772	B	B	A	A	A	A	B	A	A	B	-	A	B	A	B	B	B	A	A	A	A	B	B	B	A	B	B	A	B	A	B	B	B	A	B	-	A	B	A	A	A	B	B	A	A
	S7_62978535	111.259	7	62978535	B	B	B	A	A	A	B	B	A	B	B	B	B	A	B	B	-	A	A	A	A	B	B	B	A	B	B	A	B	A	B	A	B	A	B	-	A	B	A	A	A	B	B	A	A
	S7_63318804	111.802	7	63318804	B	B	-	A	A	A	B	B	A	B	B	B	B	A	B	B	B	A	A	A	A	B	B	B	A	B	B	A	B	A	B	A	B	A	B	-	A	B	A	A	A	B	B	A	A
	S7_63563390	112.926	7	63563390	B	B	-	A	A	A	B	B	A	B	-	B	B	A	B	B	B	A	A	A	A	B	B	B	A	B	B	A	B	A	B	A	B	A	B	-	A	B	A	A	A	B	B	A	A
	S7_63737451	115.226	7	63737451	B	A	B	A	A	A	B	B	A	B	B	B	B	A	B	B	B	A	A	A	A	A	B	B	A	B	B	A	B	A	B	A	B	A	B	-	A	B	A	A	A	B	B	A	A
	S7_63794782	116.912	7	63794782	B	A	-	A	A	A	B	B	A	B	B	B	B	A	B	B	-	A	A	A	A	A	B	B	A	B	B	A	B	A	B	A	B	A	B	-	A	A	A	A	A	B	B	A	A
	S7_63962881	118.024	7	63962881	B	A	-	A	A	A	B	B	A	B	B	B	B	A	B	B	B	A	A	A	A	A	B	B	A	B	B	A	B	A	B	A	B	A	B	-	A	A	A	A	A	B	B	A	A
	S7_64079510	119.135	7	64079510	B	A	B	A	A	A	B	B	A	B	B	B	B	A	B	B	B	-	A	A	A	A	B	B	A	B	B	A	B	A	B	A	B	A	B	-	A	A	A	A	A	B	B	B	A
	S7_64492109	119.684	7	64492109	B	A	B	A	A	A	B	B	A	B	B	B	B	A	B	B	B	-	A	A	A	A	B	B	A	B	B	A	B	A	B	A	B	A	B	-	A	A	A	A	A	B	B	B	A
	S7_64516040	120.234	7	64516040	B	A	-	A	A	A	B	B	A	B	B	B	B	A	B	B	B	-	A	A	A	A	B	B	A	B	B	A	B	A	B	A	B	A	B	-	A	A	A	A	A	B	B	B	A
	S7_64547129	121.333	7	64547129	B	A	B	A	A	A	B	B	A	B	B	B	B	A	B	B	B	-	A	A	A	A	B	B	A	B	B	A	B	A	B	A	B	A	B	-	A	A	A	A	A	B	B	B	A
	S7_64751023	122.982	7	64751023	B	A	B	A	A	A	B	B	A	B	B	B	B	A	B	B	B	B	A	A	A	A	B	B	A	B	B	A	B	A	B	A	B	A	B	-	A	A	A	A	A	B	B	B	A
	S7_65344170	124.081	7	65344170	B	A	B	A	A	A	B	B	A	B	B	B	B	A	B	B	B	-	A	A	A	A	B	B	A	B	B	A	B	A	B	A	B	A	B	-	A	A	A	A	B	B	B	B	A
	S7_64807102	129.459	7	64807102	B	A	B	A	A	A	B	B	A	B	B	B	B	A	B	B	B	-	B	A	A	A	B	B	A	B	B	B	B	B	B	A	B	B	B	-	B	B	A	B	B	B	B	B	A
	S8_245953	0	8	245953	A	B	B	A	A	A	B	B	B	B	B	B	B	B	A	B	B	B	B	B	A	B	A	A	A	B	A	B	A	A	A	B	B	A	B	B	B	B	A	A	A	B	A	A	B
	S8_280990	0.549	8	280990	A	B	B	A	A	A	B	B	B	B	B	B	B	B	A	B	B	B	B	B	A	B	A	A	-	B	A	B	A	A	A	B	B	A	-	B	B	B	A	A	A	B	A	A	B
	S8_504579	2.773	8	504579	A	B	A	A	A	B	B	B	B	B	B	A	B	B	A	B	B	B	B	B	A	B	A	A	-	B	A	B	A	A	A	B	B	A	-	B	B	B	A	A	A	B	A	A	B
	S8_611257	5.074	8	611257	A	B	A	A	A	B	B	B	B	B	B	A	B	B	A	B	B	B	B	B	A	B	B	A	-	B	-	B	A	A	A	B	B	A	-	B	B	B	A	B	A	B	A	A	B
	S8_1216672	9.405	8	1216672	A	B	-	-	A	B	B	B	B	B	B	A	B	B	A	B	A	B	B	B	A	B	A	A	A	B	-	B	A	A	A	A	B	A	A	B	B	B	A	B	B	B	A	A	B
	S8_3164615	24.881	8	3164615	A	B	B	-	A	B	B	A	B	B	B	B	B	B	B	B	B	B	B	A	B	B	A	A	A	B	B	B	A	B	A	A	B	B	B	B	B	B	A	A	B	B	B	B	B
	S8_3185650	25.425	8	3185650	A	B	B	A	A	B	B	A	B	B	B	B	B	B	B	B	B	B	B	A	B	B	A	A	A	B	-	B	A	B	A	A	B	B	B	B	B	B	A	A	B	B	B	B	B
	S8_3380243	28.335	8	3380243	A	B	A	-	A	B	-	A	B	B	B	A	B	B	B	B	B	B	B	A	B	B	A	A	A	B	A	B	A	B	A	A	B	B	B	B	B	B	A	A	B	B	B	B	B
	S8_3429420	28.335	8	3429420	A	B	A	B	A	B	-	A	B	B	B	A	B	B	B	B	B	B	B	A	B	B	A	A	A	B	A	B	A	B	A	A	B	B	B	B	B	B	A	A	B	B	B	B	B
	S8_3525449	28.897	8	3525449	A	B	A	B	A	B	B	A	B	-	B	A	B	B	B	B	B	B	B	A	B	B	A	A	A	B	A	B	A	B	A	A	B	B	B	B	B	B	A	A	B	B	B	B	B
	S8_3613845	30.642	8	3613845	A	B	A	-	A	B	-	A	B	B	B	A	B	B	B	A	B	B	B	A	B	B	A	A	A	B	A	A	A	B	A	A	B	B	B	B	B	B	A	A	B	B	B	B	B
	S8_3841368	30.642	8	3841368	A	B	A	A	A	B	B	A	B	B	B	A	B	B	B	A	B	B	B	A	B	B	A	A	A	B	A	A	A	B	A	A	B	B	B	B	B	B	A	A	B	B	B	B	B
	S8_4117931	32.407	8	4117931	A	B	A	-	A	B	B	A	B	B	B	A	B	B	B	A	B	B	B	A	B	B	A	A	A	B	A	A	A	B	A	A	B	B	B	B	B	B	A	A	B	B	B	B	B
	S8_4573816	38.056	8	4573816	A	B	A	A	A	A	-	A	B	B	B	A	B	B	B	A	B	B	B	A	B	B	A	A	-	A	A	A	A	B	B	A	B	-	B	B	B	B	A	A	B	A	B	B	B
	S8_5242285	41.767	8	5242285	A	B	A	A	A	A	A	A	B	B	B	A	B	B	B	A	B	B	B	A	B	B	A	A	B	A	A	A	A	B	B	B	B	B	B	-	B	B	A	A	B	A	-	B	B
	S8_5484233	46.721	8	5484233	A	B	A	A	A	A	A	-	B	B	B	A	B	B	B	A	B	B	A	A	B	B	A	A	B	A	A	A	A	B	B	B	B	B	B	B	B	B	A	A	B	A	-	B	B
	S8_9320484	54.79	8	9320484	A	B	A	A	A	A	A	B	B	-	B	A	A	B	B	A	A	B	A	A	B	B	A	A	B	A	A	A	B	A	B	B	B	B	B	B	B	B	A	-	B	A	-	B	A
	S8_16743360	55.359	8	16743360	A	B	A	A	A	A	A	B	B	-	B	A	A	B	B	A	A	B	A	A	B	B	A	A	B	A	A	A	B	A	B	B	A	B	B	B	B	B	A	-	B	A	-	B	A
	S8_42208953	55.359	8	42208953	A	B	A	A	A	A	A	B	B	B	B	A	A	B	B	A	A	B	A	A	B	B	A	A	B	A	A	A	B	A	B	B	A	B	B	B	B	B	A	B	B	A	-	B	A
	S8_51323028	56.508	8	51323028	A	B	A	A	A	A	A	B	B	B	B	A	A	B	B	A	A	B	A	A	B	B	A	A	B	A	A	A	B	A	B	B	A	B	B	B	B	B	A	-	B	A	B	B	A
	S8_52054082	57.07	8	52054082	A	B	A	A	A	A	A	B	B	B	B	A	A	B	B	A	A	B	A	A	B	B	A	A	B	A	A	A	B	A	B	B	B	B	B	B	B	B	A	-	B	A	-	B	A
	S8_50938488	58.207	8	50938488	A	B	A	A	A	A	A	B	B	B	B	A	A	B	B	A	A	B	A	A	B	B	A	A	B	A	A	A	B	A	B	B	B	B	B	B	B	B	A	-	B	A	-	B	A
	S8_51520296	61.827	8	51520296	A	B	A	A	A	A	A	B	B	B	B	A	A	B	B	A	B	B	B	A	B	B	A	A	B	B	A	B	B	B	B	B	B	B	B	B	B	B	A	B	B	B	-	B	A
	S8_12170545	63.033	8	12170545	A	B	A	A	A	A	A	B	B	-	B	A	A	B	B	A	B	B	B	A	B	B	A	A	B	B	A	B	B	B	B	B	B	B	B	-	B	B	-	B	B	B	-	B	A
	S8_53888800	68.246	8	53888800	A	B	A	-	-	A	B	B	B	A	B	A	A	B	B	A	B	B	B	A	B	B	A	A	B	B	A	B	B	B	B	B	A	B	B	B	B	B	A	B	B	B	B	B	A
	S8_53793095	73.08	8	53793095	A	B	A	A	A	A	B	B	B	A	B	A	A	B	B	A	A	B	A	A	B	B	A	A	B	A	A	A	B	A	B	B	A	B	B	B	B	B	A	A	B	A	-	B	A
	S8_53521907	74.748	8	53521907	A	B	A	A	A	A	B	B	B	A	B	A	A	B	B	A	A	B	A	A	B	B	A	A	B	A	A	A	B	A	B	B	B	B	B	B	B	B	A	A	B	A	-	B	A
	S8_54710919	78.283	8	54710919	A	B	B	-	-	A	B	B	B	A	B	B	A	B	B	A	A	B	A	A	B	B	A	A	B	A	A	A	B	A	B	B	B	B	B	B	B	B	A	B	B	A	-	B	A
	S8_54127629	78.845	8	54127629	A	B	B	A	B	A	B	B	B	A	B	B	A	B	B	A	A	B	A	A	B	B	A	A	B	A	A	A	B	A	B	B	B	B	B	-	B	B	A	B	B	A	-	B	A
	S8_55274629	82.466	8	55274629	A	B	B	-	B	A	B	B	B	A	B	B	A	B	B	A	A	B	A	A	B	B	A	A	B	A	A	A	B	A	B	B	B	B	B	B	B	B	A	B	B	A	B	B	A
	S8_55208739	83.034	8	55208739	A	B	B	-	-	A	B	B	B	A	B	B	A	B	B	A	A	B	A	A	B	B	A	A	B	A	A	A	B	A	B	B	B	B	B	B	B	B	A	B	B	A	-	B	A
	S8_55105089	87.366	8	55105089	A	B	B	-	-	A	B	B	B	A	B	B	A	B	B	A	B	B	B	A	B	B	A	A	B	B	A	B	B	B	B	B	B	B	B	B	B	B	A	B	B	B	-	B	A
	S8_56184625	91.031	8	56184625	A	B	B	A	-	A	B	B	B	A	B	B	A	B	B	A	B	B	B	A	B	B	A	A	B	B	A	B	B	B	B	B	B	B	B	B	B	B	A	B	B	B	A	B	A
	S8_56384199	97.235	8	56384199	A	B	B	-	-	A	B	B	B	A	B	B	A	B	B	A	A	B	A	A	B	B	A	A	B	A	B	B	A	A	B	B	A	B	B	B	B	B	A	B	B	A	-	B	A
	S8_56265337	97.785	8	56265337	A	B	B	-	-	A	B	B	B	A	B	B	A	B	B	A	A	B	A	A	B	B	A	A	B	A	B	B	A	A	B	B	A	B	B	A	B	B	A	B	B	A	A	B	A
	S8_56425859	100.059	8	56425859	A	B	B	-	B	A	B	B	B	A	A	B	A	B	B	A	A	B	A	A	B	B	A	A	B	A	B	B	A	A	A	B	B	B	B	A	B	B	A	B	B	A	-	B	A
	S8_57090771	101.158	8	57090771	A	B	B	-	B	A	B	B	B	A	A	B	A	B	B	A	A	B	A	A	B	B	A	A	B	A	B	B	A	A	A	B	B	B	B	A	B	B	A	B	B	A	-	B	B
	S8_56638593	102.269	8	56638593	A	B	B	-	-	A	B	B	B	A	A	B	A	B	B	A	A	B	A	A	B	B	A	A	B	A	B	B	A	A	A	B	A	B	B	A	B	B	A	B	B	A	-	B	A
	S8_57232907	103.381	8	57232907	A	B	B	-	B	A	B	B	B	A	A	B	A	B	B	A	A	B	A	A	B	B	A	A	B	A	B	B	A	A	A	B	A	B	A	A	B	B	A	B	B	A	-	B	B
	S8_57175660	104.504	8	57175660	A	B	B	-	-	A	B	B	B	A	B	B	A	B	B	A	A	B	A	A	B	B	A	A	B	A	B	B	A	A	A	B	A	B	A	B	B	B	A	B	B	A	-	-	B
	S8_57460486	106.832	8	57460486	A	B	B	A	A	A	B	B	A	A	B	B	A	B	B	-	A	B	A	A	B	B	A	A	B	A	A	B	A	A	A	B	A	B	A	B	B	B	A	B	B	A	-	B	B
	S8_58036278	109.742	8	58036278	B	B	B	A	A	A	B	B	B	A	B	B	A	B	-	-	A	-	B	A	B	B	A	A	B	A	A	B	A	A	A	B	A	B	A	B	B	B	A	B	B	A	A	B	B
	S8_57775874	111.487	8	57775874	B	B	B	A	A	A	B	B	B	-	A	B	A	B	-	-	A	B	B	A	B	B	A	A	B	A	A	B	A	A	A	B	B	B	A	A	B	B	A	B	B	A	-	B	B
	S8_58083149	112.049	8	58083149	B	B	B	A	A	A	B	B	B	-	A	B	A	B	-	-	A	B	B	A	B	B	A	A	B	A	A	B	A	A	A	B	B	B	A	A	B	B	A	B	B	A	-	B	B
	S8_57423672	113.773	8	57423672	A	B	B	A	-	A	B	B	B	A	A	B	A	B	A	-	A	B	A	A	B	B	A	A	B	A	A	B	A	A	A	B	A	B	A	A	B	B	A	B	B	A	B	B	B
	S8_58103428	115.479	8	58103428	B	B	B	A	A	A	B	B	B	A	A	B	B	B	A	-	A	B	B	A	B	B	A	A	B	A	A	B	A	A	A	B	A	B	A	A	B	B	A	B	B	A	-	B	B
	S8_58355935	115.479	8	58355935	B	B	B	A	A	A	B	B	-	A	A	B	B	-	-	-	A	B	B	A	B	B	A	A	B	A	A	B	A	A	A	B	A	B	A	A	B	B	A	B	B	A	-	B	B
	S8_58489541	118.423	8	58489541	B	B	B	A	A	A	B	B	-	B	A	B	B	-	-	B	A	A	B	A	B	B	A	A	B	A	A	B	A	A	A	B	A	B	A	A	B	B	A	B	B	A	-	B	B
	S8_58572894	118.423	8	58572894	B	B	B	A	A	A	B	B	-	B	A	B	B	-	B	B	A	A	B	A	B	B	A	A	B	A	A	B	A	A	A	B	A	B	A	A	B	B	A	B	B	A	-	B	B
	S8_58600038	118.979	8	58600038	B	B	B	A	A	A	B	B	B	B	A	B	B	A	A	B	A	A	B	A	B	B	A	A	B	A	A	B	A	A	A	B	A	B	A	A	B	B	A	B	B	A	-	B	B
	S8_59140955	120.704	8	59140955	B	B	B	A	A	A	B	B	-	B	A	B	B	A	A	B	A	A	B	A	B	B	B	A	B	A	A	B	A	A	A	B	A	B	-	A	B	B	A	B	B	A	-	B	B
	S8_58942007	122.428	8	58942007	B	B	B	A	A	A	B	B	B	B	B	B	B	A	A	B	A	A	B	A	B	B	B	A	B	A	A	B	A	A	A	B	B	B	B	B	B	B	A	B	B	A	B	B	-
	S8_59087631	127.806	8	59087631	B	B	B	A	A	A	B	B	B	B	A	B	B	A	B	B	B	A	B	A	B	B	B	A	B	B	A	B	B	B	A	B	B	B	B	A	B	B	A	B	B	B	-	B	B
	S8_59210918	132.583	8	59210918	B	B	B	A	A	A	B	B	B	B	A	B	B	A	A	B	A	A	B	A	B	B	B	A	B	A	A	B	A	B	A	B	A	B	-	B	B	B	A	B	B	A	-	B	B
	S8_59307854	133.694	8	59307854	B	B	B	-	A	B	B	B	B	B	A	B	B	A	A	B	A	A	B	A	B	B	B	A	B	A	A	B	A	B	A	B	A	B	-	B	B	B	A	B	B	A	-	B	B
	S8_59298999	134.83	8	59298999	B	B	B	-	A	B	B	B	B	B	A	B	B	B	A	B	A	A	B	A	B	B	B	A	B	A	A	B	A	B	A	B	B	B	-	B	B	B	A	B	B	A	-	B	-
	S8_59388948	136.596	8	59388948	B	B	B	-	A	B	A	B	-	B	A	B	B	-	A	B	A	A	B	A	B	B	B	A	B	A	A	B	A	B	A	B	A	B	A	B	B	B	A	B	B	A	-	B	B
	S8_59518442	139.007	8	59518442	B	B	B	-	A	B	A	B	B	B	A	B	B	A	A	B	A	A	B	A	B	B	B	A	B	A	A	B	A	B	A	B	B	B	-	B	B	B	A	B	B	A	-	A	-
	S8_59615859	140.157	8	59615859	B	B	B	-	A	B	A	B	A	B	B	B	B	A	A	B	A	A	B	A	B	B	B	A	B	A	A	B	A	B	A	B	B	B	-	B	B	B	A	B	B	A	-	A	B
	S8_59672737	140.719	8	59672737	B	B	B	-	A	B	A	B	A	B	B	B	B	A	A	B	A	A	B	A	B	B	B	A	B	A	A	B	A	B	A	B	B	B	-	B	B	B	A	B	B	A	A	A	A
	S8_59681067	141.924	8	59681067	B	B	B	-	A	B	A	B	A	B	B	B	B	A	A	B	A	A	B	A	B	B	B	A	B	A	A	B	A	B	A	A	B	B	-	B	B	B	A	B	B	A	-	-	-
	S8_59961444	143.777	8	59961444	B	B	B	-	A	B	A	B	A	B	B	B	B	A	A	B	A	A	B	-	B	B	B	A	B	A	A	B	A	B	A	A	B	B	B	B	B	B	A	B	B	A	A	-	-
	S8_60201201	144.386	8	60201201	B	B	B	-	A	B	A	B	A	B	B	B	B	A	A	B	B	A	B	B	B	B	B	A	B	A	A	B	A	B	A	A	B	B	B	B	B	B	A	-	B	-	A	-	-
	S8_59997230	146.986	8	59997230	B	B	B	A	A	B	A	B	A	B	A	B	B	A	B	B	B	A	B	-	B	B	B	A	B	B	A	B	B	B	A	A	B	B	B	B	B	B	A	-	B	-	-	-	-
	S8_60349211	150.995	8	60349211	B	A	B	-	A	B	A	B	A	A	B	B	B	A	B	B	B	A	B	A	B	A	B	A	B	B	A	B	B	B	A	A	B	B	B	B	B	B	A	-	B	-	-	-	-
	S8_60479081	151.62	8	60479081	B	A	B	-	A	B	A	B	A	A	B	B	B	A	B	B	B	A	B	A	B	A	B	A	B	B	A	B	B	B	A	A	B	B	B	B	B	B	A	-	B	-	A	-	-
	S8_60479857	153.544	8	60479857	B	A	B	-	A	B	A	B	A	A	B	B	B	A	A	B	B	A	B	A	B	A	B	A	B	A	A	B	A	B	A	A	B	B	B	B	B	B	A	-	B	-	-	-	-
	S8_60292467	154.169	8	60292467	B	A	B	-	A	B	A	B	A	A	B	B	B	A	A	B	B	A	B	A	B	A	B	A	B	A	A	B	A	B	A	A	B	B	-	B	B	B	A	-	B	-	-	-	-
	S8_60392968	154.794	8	60392968	B	A	B	B	A	B	A	B	A	A	A	B	B	A	A	B	B	A	B	A	B	A	B	A	B	A	A	B	A	B	A	A	B	B	B	B	B	B	A	-	B	-	A	-	-
	S8_60842373	156.044	8	60842373	B	A	B	-	A	B	A	B	A	A	A	B	B	A	A	A	B	A	B	A	B	A	B	A	B	A	A	B	A	B	A	A	B	B	B	B	B	B	A	-	B	-	-	-	-
	S8_61296352	159.254	8	61296352	B	A	B	-	A	B	A	B	A	A	A	B	B	A	A	A	B	A	B	B	B	A	B	B	B	A	A	B	A	B	A	A	B	A	B	B	B	B	A	-	B	-	-	-	-
	S8_62207790	161.13	8	62207790	B	A	B	-	A	B	A	B	A	A	A	B	B	A	A	A	B	A	B	B	B	A	B	B	B	B	A	B	A	B	A	A	B	A	B	B	B	B	A	A	B	B	-	A	B
	S8_61374534	162.349	8	61374534	B	A	B	B	A	B	A	B	A	A	B	B	B	A	A	A	B	A	B	B	B	A	B	B	B	B	A	B	A	B	A	A	B	A	B	B	B	B	A	-	B	B	A	-	-
	S8_62490039	164.851	8	62490039	B	A	B	-	A	B	A	B	A	A	B	B	B	A	B	A	B	A	B	B	B	A	B	B	B	B	A	B	B	B	A	A	B	B	B	B	B	B	A	B	B	B	-	B	-
	S8_61646345	166.576	8	61646345	B	A	B	A	A	B	A	B	A	A	A	B	B	A	B	A	B	A	B	B	B	A	B	B	B	B	A	B	B	B	A	A	B	B	B	B	B	B	A	B	B	B	-	B	-
	S8_62000070	166.576	8	62000070	B	A	B	-	A	B	A	B	A	A	A	B	B	A	B	A	B	A	B	B	B	A	B	B	B	B	A	B	B	B	A	A	B	B	B	B	B	B	A	B	B	B	-	B	-
	S8_62201152	167.138	8	62201152	B	A	B	-	A	B	A	B	A	A	A	B	B	A	B	A	B	A	B	B	B	A	B	B	B	B	A	B	B	B	A	A	B	B	B	B	B	B	A	B	B	B	A	B	-
	S8_61099661	169.014	8	61099661	B	A	B	-	A	B	A	B	A	A	A	B	B	A	B	A	B	A	B	A	B	A	B	B	B	B	A	B	B	B	A	A	B	B	B	B	B	B	A	-	B	-	-	-	-
	S9_1508144	0	9	1508144	A	A	B	-	A	B	B	A	A	A	A	B	A	A	B	B	B	B	B	B	B	A	B	B	B	B	A	B	B	B	B	B	B	B	B	A	B	B	B	B	B	B	A	B	A
	S9_2243524	14.695	9	2243524	A	A	B	A	A	A	B	A	A	A	B	B	A	A	A	B	B	B	B	B	B	A	B	B	B	A	A	A	B	A	B	B	B	A	B	B	A	B	B	A	B	A	A	B	A
	S9_3166272	26.39	9	3166272	A	A	A	-	B	A	B	A	B	A	A	A	A	A	A	B	A	B	B	A	B	A	B	B	B	A	A	A	A	A	B	B	B	A	B	A	B	B	B	A	B	A	A	B	A
	S9_3272831	28.664	9	3272831	A	A	A	A	B	A	B	A	B	A	A	A	A	A	A	B	A	B	B	A	B	A	B	B	B	A	A	A	A	A	B	B	B	A	B	A	B	B	B	A	B	A	A	B	A
	S9_3441832	32.791	9	3441832	A	A	A	-	B	A	A	A	B	A	B	A	A	A	A	B	A	B	B	A	B	A	B	B	B	A	A	A	A	A	B	B	B	A	B	B	B	B	B	A	B	A	A	B	A
	S9_3547212	33.341	9	3547212	A	A	A	-	B	A	A	A	B	A	B	A	A	A	A	B	A	B	B	A	B	A	B	B	B	A	A	A	A	A	B	B	B	A	B	B	B	B	B	A	B	A	A	B	A
	S9_3970689	35.046	9	3970689	A	A	A	A	B	A	A	A	B	A	B	A	A	A	A	B	-	B	B	A	B	A	B	B	B	A	A	B	A	A	B	B	B	A	B	B	B	B	B	A	B	A	A	B	A
	S9_3971046	35.046	9	3971046	A	A	A	-	B	A	A	A	B	A	B	A	A	A	A	B	B	B	B	A	B	A	B	B	B	A	A	B	A	A	B	B	B	A	B	B	B	B	B	A	B	A	A	B	A
	S9_3959206	36.17	9	3959206	A	A	A	-	B	A	A	A	B	A	B	A	A	A	A	B	A	B	B	A	B	A	B	B	B	A	A	B	A	A	B	A	B	A	B	B	B	B	B	A	B	A	A	B	A
	S9_4435795	42.374	9	4435795	A	A	A	-	B	A	A	A	-	A	A	A	A	A	A	B	A	B	B	A	A	A	B	B	B	A	A	B	A	A	B	A	B	A	B	A	B	B	B	A	B	A	A	A	A
	S9_4417556	50.23	9	4417556	A	A	A	-	B	A	A	A	B	A	A	A	A	A	B	B	B	B	B	A	A	A	B	B	B	B	A	B	B	B	B	A	B	B	B	A	B	B	B	B	B	B	A	B	A
	S9_4496581	53.895	9	4496581	A	A	A	-	B	A	A	A	-	-	B	A	A	A	B	B	B	B	B	A	A	A	B	B	B	B	A	B	B	B	B	B	B	B	B	B	B	B	B	B	B	B	A	B	A
	S9_4690233	55.661	9	4690233	A	A	A	-	B	A	A	A	-	-	B	A	A	A	B	B	B	B	B	A	-	A	B	B	B	B	A	B	B	B	B	B	B	B	B	B	B	B	A	B	B	B	A	B	A
	S9_7351120	60.405	9	7351120	B	A	A	-	B	A	A	A	B	B	B	A	A	A	B	B	B	B	B	A	A	A	B	B	B	B	A	B	B	B	B	B	B	B	B	-	B	B	A	B	B	-	A	-	B
	S9_8922699	64.21	9	8922699	B	A	A	-	B	A	B	A	B	B	A	A	A	A	A	B	B	B	B	A	A	A	B	B	B	A	A	B	A	B	B	B	B	B	B	-	B	B	A	A	B	-	A	-	B
	S9_4864811	69.711	9	4864811	A	A	A	-	B	A	A	A	-	B	A	A	A	A	A	B	B	B	B	A	-	A	B	B	B	A	A	B	A	A	B	B	B	B	B	-	B	B	A	A	B	A	A	A	A
	S9_5022803	70.286	9	5022803	A	A	A	-	B	A	A	A	-	B	A	A	A	A	A	B	-	B	B	A	A	A	B	B	B	A	A	B	A	A	B	A	B	B	B	-	B	B	A	A	B	A	A	A	A
	S9_5152221	71.463	9	5152221	A	A	A	-	B	A	A	A	-	A	A	A	A	A	A	B	B	B	B	A	A	A	B	B	B	A	A	B	A	A	B	A	B	B	B	-	B	B	A	A	B	A	A	A	B
	S9_5041177	72.639	9	5041177	A	A	A	-	B	A	A	A	-	A	B	A	A	A	A	B	B	B	B	A	-	A	B	B	B	A	A	B	A	A	B	B	B	B	B	-	B	B	A	A	B	A	A	A	B
	S9_6336848	74.447	9	6336848	B	A	A	-	B	A	A	A	B	A	B	A	A	A	A	B	-	B	B	A	B	A	B	B	B	A	A	B	A	A	B	B	B	B	B	-	B	B	A	A	B	A	A	A	B
	S9_6629569	76.255	9	6629569	B	A	A	-	B	A	A	A	B	A	A	A	A	A	A	B	-	B	B	A	A	A	B	B	B	A	A	B	A	A	B	B	B	B	B	-	B	B	A	A	B	-	A	A	B
	S9_9189134	82.451	9	9189134	B	A	A	B	B	A	B	A	B	B	B	A	A	A	A	B	-	B	B	A	A	A	B	B	B	A	A	B	A	A	B	B	B	B	A	B	B	B	A	B	B	-	A	-	B
	S9_10711005	84.922	9	10711005	B	A	A	B	B	A	B	A	B	B	A	A	A	A	A	B	A	B	B	A	A	A	B	B	B	A	A	B	A	A	B	B	B	B	A	B	B	B	A	B	B	-	A	-	B
	S9_41358069	85.518	9	41358069	B	A	A	B	B	A	B	A	B	B	A	A	A	A	A	B	A	B	B	A	A	A	B	B	B	A	A	B	A	A	B	-	B	B	A	B	B	B	A	B	B	-	A	-	B
	S9_42253066	85.518	9	42253066	B	A	A	B	B	A	B	A	B	B	A	A	A	A	A	B	A	B	B	A	A	A	B	B	B	A	A	B	A	A	B	A	B	B	A	B	B	B	A	B	B	-	A	-	B
	S9_44039994	86.12	9	44039994	B	A	A	B	B	A	B	A	B	B	B	A	A	A	A	B	A	B	B	A	A	A	B	B	B	A	A	B	A	A	B	B	B	B	A	B	B	B	A	B	B	-	-	-	B
	S9_44646824	86.12	9	44646824	B	A	A	B	B	A	B	A	B	B	B	-	A	A	A	B	A	B	B	A	A	A	B	B	B	A	A	B	A	A	B	B	B	B	A	B	B	B	A	B	B	-	B	-	B
	S9_45701276	87.325	9	45701276	B	A	A	B	B	A	B	A	B	B	B	A	A	A	A	B	A	B	B	A	A	A	B	B	B	A	A	B	A	B	B	B	B	B	A	B	B	B	A	B	B	A	-	-	B
	S9_47004953	89.133	9	47004953	B	A	A	B	B	A	B	A	B	-	A	A	A	A	A	B	A	B	B	A	A	A	B	B	B	A	A	B	A	B	B	B	B	B	A	B	B	A	A	B	B	A	A	-	B
	S9_11613683	94.279	9	11613683	B	A	A	B	B	A	B	A	B	B	A	A	A	A	B	B	B	B	B	A	A	A	B	B	B	B	A	B	B	B	B	B	B	B	A	B	B	B	A	B	B	-	A	-	B
	S9_45023082	95.484	9	45023082	B	A	A	B	B	A	B	A	B	B	A	A	A	A	B	B	B	B	B	A	A	A	B	B	B	B	A	B	B	B	B	B	B	B	-	B	B	B	A	B	B	-	-	-	B
	S9_47172573	98.614	9	47172573	B	A	A	B	B	A	B	A	B	B	A	A	A	A	B	B	B	B	B	A	A	A	B	B	B	B	A	B	B	B	B	B	B	B	-	B	B	A	A	B	B	B	A	-	B
	S9_47523821	101.704	9	47523821	B	A	A	B	B	A	B	A	B	B	B	A	A	A	A	B	A	B	B	A	A	A	B	B	B	B	A	B	A	B	B	B	B	B	A	B	B	A	A	B	B	B	-	A	B
	S9_47607274	102.266	9	47607274	B	A	A	B	B	A	B	A	B	B	B	A	A	A	A	B	A	B	B	B	A	A	B	B	B	B	A	B	A	B	B	B	B	B	A	B	B	A	A	B	B	B	-	A	B
	S9_48188352	103.429	9	48188352	B	A	A	B	B	A	B	A	B	B	-	A	A	A	A	B	A	B	B	-	A	A	B	B	B	B	A	A	A	B	B	B	B	B	A	B	B	A	A	B	B	B	-	A	B
	S9_48444237	104.565	9	48444237	B	A	A	B	B	A	B	A	B	B	B	A	A	A	A	B	A	B	B	A	A	A	B	B	B	B	A	A	A	B	B	B	B	B	A	B	B	A	A	B	B	B	-	A	B
	S9_48125321	106.331	9	48125321	B	A	A	B	B	A	B	A	B	B	B	A	A	A	A	B	A	B	B	-	A	A	B	B	-	B	A	A	A	B	B	B	B	B	A	B	B	A	A	B	B	B	-	A	B
	S9_48142975	106.905	9	48142975	B	A	A	B	B	A	B	A	B	B	B	A	A	A	A	B	B	B	B	B	A	A	B	B	B	B	A	A	A	B	B	B	B	B	A	B	B	A	A	B	B	B	A	A	B
	S9_50598275	120.058	9	50598275	B	A	A	-	B	A	A	B	B	B	B	A	A	A	A	A	B	B	B	B	A	A	B	A	B	B	A	A	A	B	B	A	A	B	A	B	B	A	A	B	B	-	A	A	A
	S9_51068872	124.5	9	51068872	B	A	A	-	B	A	A	B	B	B	B	A	A	A	-	A	B	B	B	B	A	A	B	A	B	B	A	A	A	B	B	A	A	B	A	B	-	A	A	B	B	-	A	A	A
	S9_52494193	133.255	9	52494193	A	A	A	-	B	A	A	B	B	B	B	A	A	A	A	B	B	A	A	A	A	A	B	A	B	B	A	A	A	B	B	A	A	B	B	B	A	B	A	B	B	B	A	A	A
	S9_52551803	133.255	9	52551803	A	A	A	-	B	A	A	B	B	B	B	A	A	A	A	B	B	A	A	A	A	A	B	A	B	B	A	A	A	B	B	-	-	B	B	B	A	B	A	B	B	B	A	A	A
	S9_52559323	133.81	9	52559323	A	A	A	A	B	A	A	B	B	B	B	A	A	A	A	B	B	A	A	A	A	A	B	A	B	B	A	A	A	B	B	-	-	B	B	B	A	B	A	B	B	B	A	A	A
	S9_52612910	135.496	9	52612910	A	A	A	B	B	A	A	B	B	B	B	A	A	A	A	B	B	A	A	A	A	A	B	A	B	B	A	A	A	B	B	-	-	B	B	B	A	B	A	B	B	B	A	A	A
	S9_52833811	136.058	9	52833811	A	A	A	-	B	A	A	B	B	B	B	A	A	A	A	B	B	A	A	A	A	A	B	A	B	B	A	A	A	B	B	-	-	B	B	B	A	B	A	B	B	B	A	A	A
	S9_53172822	137.221	9	53172822	A	A	A	-	B	A	A	B	B	B	B	A	A	A	A	B	B	A	A	A	A	A	B	A	A	B	A	A	A	-	B	-	-	B	B	B	A	B	A	B	B	B	A	A	A
	S9_53211271	138.398	9	53211271	A	A	A	B	B	A	A	B	B	B	B	A	A	A	A	B	B	A	A	A	A	A	B	A	A	B	A	A	A	-	B	-	-	B	B	B	A	B	A	B	B	B	A	A	A
	S9_53365551	138.973	9	53365551	A	A	A	B	B	A	A	B	B	B	B	A	A	A	A	B	B	A	A	A	A	A	B	A	A	B	A	A	A	-	B	-	-	B	B	B	A	B	A	B	B	B	A	A	A
	S9_53781037	138.973	9	53781037	A	A	A	-	B	A	A	B	B	B	B	A	A	A	A	B	B	A	A	A	A	A	B	A	A	B	A	A	A	-	B	-	-	B	B	B	A	B	A	B	B	B	A	A	A
	S9_54591807	139.554	9	54591807	A	A	A	-	B	A	A	B	B	B	B	A	A	A	A	B	B	A	A	A	A	A	B	A	A	B	A	A	A	-	B	-	-	B	B	B	A	B	A	B	B	B	A	A	A
	S9_54865239	143.359	9	54865239	A	A	A	-	B	A	A	B	B	B	B	A	A	A	-	B	B	A	-	A	A	A	B	A	A	B	A	B	B	-	B	-	-	B	B	B	-	B	A	B	B	B	A	-	A
	S9_55093999	145.235	9	55093999	A	A	A	A	B	A	A	B	B	B	B	A	A	A	-	B	B	A	-	A	B	A	B	A	A	B	A	B	A	-	B	-	-	B	B	B	-	B	A	B	B	B	A	-	A
	S9_55061072	146.485	9	55061072	A	A	A	A	-	A	A	B	B	B	B	A	A	A	-	B	B	A	-	A	B	A	B	A	A	B	A	B	B	-	B	-	-	B	B	-	-	B	A	B	B	B	A	-	A
	S9_55628212	149.869	9	55628212	A	A	A	A	A	A	A	B	B	B	B	A	A	A	-	B	-	A	-	A	B	A	B	A	A	B	A	B	B	-	A	-	-	B	B	A	-	B	A	B	B	B	A	-	A
	S9_55776693	150.494	9	55776693	A	A	A	A	A	A	A	B	B	B	B	A	A	A	-	B	-	A	-	A	B	A	B	A	A	B	A	B	B	-	A	-	-	B	B	A	-	B	A	B	B	B	A	-	A
	S9_56033349	151.76	9	56033349	A	A	A	A	A	A	A	B	B	B	B	A	A	A	-	B	-	A	-	A	B	A	B	A	A	B	A	B	B	-	A	-	-	B	B	A	-	B	A	B	B	B	A	-	A
	S9_56066186	153.042	9	56066186	A	A	A	A	A	A	A	B	B	B	-	A	A	A	-	B	-	A	-	A	B	A	B	A	A	B	A	B	B	-	A	-	-	B	B	A	-	B	A	B	B	B	A	-	A
	S9_56167634	154.324	9	56167634	A	A	A	A	A	A	A	B	B	B	B	A	A	A	-	B	-	A	-	A	B	A	B	A	A	B	A	B	B	-	A	-	-	B	B	A	-	B	A	B	B	B	A	-	A
	S9_56193246	154.324	9	56193246	A	A	A	A	A	A	A	B	B	B	B	A	A	A	-	B	-	A	-	A	B	A	B	A	A	B	A	B	B	-	A	-	-	B	B	A	-	B	A	B	B	B	A	-	A
	S9_56196627	154.324	9	56196627	A	A	A	A	A	A	A	B	B	B	B	A	A	A	-	B	-	A	-	A	B	A	B	A	A	B	A	B	B	-	A	-	-	B	B	A	-	B	A	B	B	B	A	-	A
	S9_56326884	154.324	9	56326884	A	A	A	A	A	A	A	B	B	B	B	A	A	A	-	B	-	A	-	A	B	A	B	A	A	B	A	B	B	-	-	-	-	B	B	A	-	B	A	B	B	B	A	-	A
	S9_56461425	154.949	9	56461425	A	A	A	A	A	A	A	B	B	B	B	A	A	A	-	B	-	A	-	A	B	A	B	A	A	B	A	B	B	-	A	-	-	B	B	A	-	B	A	B	B	B	A	-	A
	S9_56482848	156.216	9	56482848	A	A	A	A	A	A	A	B	B	B	B	A	A	A	-	B	-	A	-	A	B	A	B	A	A	B	A	B	B	-	A	-	-	B	B	B	-	B	A	B	B	B	A	-	A
	S9_56636478	156.857	9	56636478	A	A	A	A	A	A	A	B	A	B	B	A	A	A	-	B	-	A	-	A	B	A	B	A	A	B	A	-	B	-	A	-	-	B	B	B	-	B	A	B	B	B	A	-	A
	S9_56785514	157.466	9	56785514	A	A	A	A	A	A	A	B	A	B	B	A	A	A	-	B	-	A	-	A	B	A	B	A	A	B	A	-	B	-	A	-	-	B	B	B	-	B	A	B	B	B	A	-	A
	S9_56975347	159.296	9	56975347	A	A	A	A	A	A	A	B	A	B	B	A	A	A	-	B	-	A	-	A	B	A	B	A	A	B	A	-	B	-	A	-	-	B	B	B	A	B	A	B	B	B	A	-	A
	S9_57062019	159.878	9	57062019	A	A	A	A	A	A	A	B	A	B	B	A	A	A	-	B	-	A	-	A	B	A	B	A	A	B	A	-	B	-	A	-	-	B	B	B	A	B	A	B	B	B	A	-	A
	S9_57100692	160.459	9	57100692	A	A	A	A	A	A	A	B	A	B	B	A	A	A	-	B	-	A	B	A	B	A	B	A	A	B	A	-	B	-	A	-	-	B	B	B	A	B	A	B	B	B	A	-	A
	S9_57118619	161.622	9	57118619	A	A	A	A	A	A	A	B	A	B	B	A	A	A	-	B	-	A	B	A	B	A	B	A	A	B	A	-	B	-	A	-	-	B	B	B	A	B	A	B	B	B	A	-	A
	S9_57323641	162.857	9	57323641	A	A	A	A	A	A	A	B	A	B	B	A	A	A	-	B	-	A	B	A	B	A	B	A	A	B	A	-	B	-	A	-	-	B	B	B	-	B	A	B	B	B	A	-	A
	S9_57324019	163.474	9	57324019	A	A	A	A	A	A	A	B	A	B	B	A	A	A	-	B	-	A	B	A	B	A	B	A	A	B	A	-	B	-	A	-	-	B	B	B	-	B	A	B	B	B	A	-	A
	S9_57434603	164.107	9	57434603	A	A	A	A	A	A	A	B	A	B	B	A	A	A	-	B	-	A	B	A	-	A	B	A	A	B	A	-	B	-	A	-	-	B	B	B	-	B	A	B	B	B	A	-	A
	S9_57434698	164.107	9	57434698	A	A	A	A	A	A	A	B	A	B	B	A	A	A	-	B	-	A	B	A	B	A	B	A	A	B	A	-	B	-	A	-	-	B	B	B	-	B	A	B	B	B	A	-	A
	S9_57594910	164.732	9	57594910	A	A	A	A	A	A	A	B	A	B	B	A	A	A	-	B	-	A	B	A	B	A	B	A	A	B	A	-	B	-	A	-	-	B	B	B	-	B	A	B	B	B	A	-	A
	S9_57977087	166.608	9	57977087	A	A	A	A	A	A	A	B	B	B	B	A	A	A	-	B	-	A	B	A	A	A	B	A	A	B	A	-	B	-	A	B	B	B	B	B	-	B	B	B	B	B	A	-	A
	S9_58308696	168.438	9	58308696	A	A	A	A	A	A	A	B	B	B	B	A	A	A	B	B	-	A	B	A	A	A	B	A	A	B	A	-	B	-	A	B	B	B	B	B	-	B	B	B	B	B	A	-	A
	S9_58415698	169.629	9	58415698	A	A	A	A	A	A	A	B	B	B	B	A	A	A	B	B	-	A	B	A	A	A	A	A	A	B	A	-	B	-	A	B	B	B	B	B	-	B	B	B	B	B	A	-	A
	S9_58504227	170.217	9	58504227	A	A	A	A	A	A	A	B	B	B	B	A	A	A	B	B	-	A	B	A	A	A	A	A	A	B	A	-	B	-	A	B	B	B	B	B	-	B	B	B	B	B	A	-	A
	S9_59288144	171.408	9	59288144	A	A	A	A	A	A	A	B	B	B	B	A	A	A	B	B	B	A	B	A	A	A	B	A	A	B	A	B	B	B	A	B	A	B	B	B	-	B	B	B	B	B	A	-	A
	S9_59299069	172.571	9	59299069	A	A	A	A	A	A	A	B	B	B	B	A	A	A	B	B	B	A	B	A	A	A	B	A	A	B	A	B	B	B	A	B	B	B	B	B	-	B	B	A	B	B	A	-	A
	S10_473906	0	10	473906	B	B	B	-	B	A	B	B	B	A	A	B	B	B	A	B	A	B	A	B	A	B	A	B	A	A	B	A	A	A	A	A	A	A	A	A	A	A	B	A	A	A	B	A	A
	S10_589321	0	10	589321	B	B	B	A	B	A	B	B	B	A	A	B	B	B	A	B	A	B	A	B	A	B	A	B	A	A	B	A	A	A	A	A	A	A	A	A	A	A	B	A	A	A	B	A	A
	S10_1080827	4.72	10	1080827	B	B	B	-	B	A	B	B	B	A	A	B	B	B	A	B	A	B	A	B	A	B	A	B	A	A	B	A	A	A	B	B	A	A	A	A	A	A	B	A	A	A	B	A	A
	S10_6993455	28.608	10	6993455	B	-	B	B	B	B	B	B	-	A	A	B	B	B	A	B	A	-	A	B	B	B	B	A	B	A	B	A	A	A	B	B	B	A	A	A	A	A	A	A	A	A	B	A	B
	S10_7201543	28.608	10	7201543	B	B	B	B	B	B	B	B	B	A	A	B	B	B	A	B	A	A	A	B	B	B	B	A	B	A	B	A	A	A	B	B	B	A	A	A	A	A	A	A	A	A	B	A	B
	S10_8001822	32.735	10	8001822	A	-	B	B	B	B	B	B	B	A	A	B	B	B	A	B	A	B	A	B	B	B	B	A	B	A	B	A	A	A	B	A	B	A	A	A	A	A	A	A	A	A	B	A	B
	S10_8255412	32.735	10	8255412	A	-	B	B	B	B	B	B	-	A	A	B	B	B	A	B	A	B	A	B	B	B	B	A	B	A	B	A	A	A	B	A	B	A	A	A	A	A	A	A	A	A	B	A	B
	S10_7875372	35.68	10	7875372	A	A	B	B	B	B	B	B	A	A	B	-	B	B	A	B	A	B	A	B	B	B	B	A	B	A	B	A	A	A	B	A	B	A	A	-	A	A	A	A	A	A	B	A	B
	S10_9426003	41.962	10	9426003	B	B	B	B	A	B	B	B	B	A	A	-	B	B	A	B	A	B	A	B	B	B	A	A	B	A	B	A	A	A	B	A	B	A	A	A	A	A	A	A	A	A	B	A	B
	S10_9566747	44.806	10	9566747	B	A	A	B	A	B	B	B	B	A	A	A	A	B	A	B	A	B	A	B	B	A	A	A	B	A	B	A	A	A	B	A	B	A	A	A	A	A	A	A	A	A	B	A	B
	S10_10177897	46.437	10	10177897	B	A	A	B	A	B	B	B	B	A	A	A	A	B	A	B	A	B	A	B	B	A	A	A	B	A	A	A	A	A	B	B	B	A	A	A	A	A	A	A	A	A	B	A	B
	S10_10046093	47.525	10	10046093	B	A	A	B	A	B	B	B	B	A	A	A	A	B	A	B	A	B	A	B	B	A	A	A	B	A	B	A	A	A	B	A	B	A	A	A	A	A	A	A	A	A	B	A	B
	S10_10051198	48.068	10	10051198	B	A	A	B	A	B	B	B	B	A	A	A	A	B	A	B	A	B	A	B	B	A	A	A	B	A	B	A	A	A	B	A	B	A	A	A	A	A	A	A	A	A	B	A	B
	S10_19451111	55.822	10	19451111	B	A	A	B	A	B	B	B	A	A	-	A	A	A	A	B	-	B	A	B	B	A	A	B	B	A	A	A	A	A	B	A	B	A	A	A	A	A	A	A	A	A	B	A	B
	S10_10847293	62.741	10	10847293	B	A	A	B	A	B	B	B	B	A	-	A	A	A	A	B	A	B	A	B	B	A	A	A	B	A	A	A	A	A	B	A	B	A	A	B	A	A	A	A	A	A	B	A	B
	S10_10819549	65.152	10	10819549	B	A	A	B	A	B	B	B	B	A	-	A	A	A	A	B	A	B	A	B	B	A	A	A	B	-	A	A	-	A	B	A	B	B	-	B	A	-	A	B	A	-	B	A	B
	S10_10791110	70.947	10	10791110	B	A	A	B	A	B	B	B	B	A	-	A	A	A	A	B	B	B	A	B	B	A	A	A	B	B	A	B	B	B	B	B	B	B	B	B	B	B	A	B	B	B	B	A	B
	S10_10483338	74.362	10	10483338	B	A	A	B	A	B	B	B	B	A	A	A	A	B	A	B	B	B	A	B	B	A	A	A	B	B	A	B	B	B	B	B	B	B	B	A	B	B	A	B	B	B	B	A	B
	S10_11491726	79.739	10	11491726	B	A	A	B	A	B	B	B	B	A	-	A	A	A	A	B	B	B	A	B	B	A	-	A	B	B	A	B	B	B	B	B	B	B	B	B	B	B	A	B	B	B	B	A	B
	S10_12699376	82.583	10	12699376	B	A	A	B	A	B	B	B	B	A	-	A	A	A	A	B	B	B	A	B	B	A	A	A	B	B	A	B	B	B	B	A	B	B	B	A	B	B	A	B	B	B	B	A	B
	S10_14679095	84.232	10	14679095	B	A	A	B	A	B	B	B	A	A	-	A	A	A	A	B	B	B	A	B	B	A	A	B	B	B	A	B	B	B	B	A	B	B	B	A	B	B	A	B	B	B	B	A	B
	S10_16098959	85.918	10	16098959	B	A	A	B	A	B	B	B	A	A	-	A	A	A	A	B	B	B	A	B	B	A	A	B	B	B	A	B	B	-	B	A	B	B	B	A	B	B	A	B	B	B	B	A	B
	S10_18282655	87.604	10	18282655	B	A	A	B	A	B	B	B	A	A	-	A	A	A	A	B	B	B	A	B	B	A	A	B	B	B	A	B	B	-	B	A	B	B	B	A	B	B	A	B	B	B	B	A	B
	S10_19706408	87.604	10	19706408	B	A	A	B	A	B	B	B	A	A	-	A	A	A	A	B	B	B	A	B	B	A	A	B	B	B	A	B	B	A	B	A	B	B	B	-	B	B	A	B	B	B	B	A	B
	S10_45561154	89.31	10	45561154	B	A	A	B	A	B	B	B	A	A	-	A	A	A	A	B	B	B	A	B	B	A	A	B	B	B	A	B	B	-	B	A	B	B	B	-	B	B	A	B	B	B	B	A	B
	S10_46338605	90.446	10	46338605	B	A	A	B	B	B	B	B	A	A	-	A	A	A	A	B	B	B	A	B	B	A	A	B	B	B	A	B	B	-	B	A	B	B	B	-	B	B	A	B	B	B	B	A	B
	S10_46358340	91.623	10	46358340	B	A	A	B	-	B	B	B	A	A	-	A	A	A	A	B	B	A	A	B	B	A	A	B	B	B	A	B	B	B	B	A	B	B	B	-	B	B	A	B	B	B	B	A	-
	S10_46704255	91.623	10	46704255	B	A	A	B	B	B	B	B	A	A	-	A	A	A	A	B	B	A	A	B	B	A	A	B	B	B	A	B	B	-	B	A	B	B	B	-	B	B	A	B	B	B	B	A	B
	S10_46747826	92.204	10	46747826	B	A	A	B	B	B	B	B	A	A	-	A	A	A	A	B	B	A	A	B	B	A	A	B	B	B	A	B	B	B	B	A	B	B	B	-	B	B	A	B	B	B	B	A	-
	S10_47723546	93.381	10	47723546	B	A	A	B	-	B	B	B	A	A	-	A	A	A	A	B	B	A	A	B	B	A	A	B	B	B	A	B	B	B	B	A	B	B	B	-	B	B	A	B	B	B	B	A	-
	S10_48876558	94.601	10	48876558	B	A	-	B	B	B	B	B	A	A	-	-	A	A	A	B	B	A	A	B	B	A	A	B	B	B	A	B	B	B	B	A	B	B	B	-	B	B	A	B	B	B	B	A	B
	S10_49589372	97.072	10	49589372	B	A	A	B	B	B	B	B	A	A	-	-	A	A	A	B	B	A	A	B	B	A	A	B	A	B	A	B	B	B	A	A	B	B	B	-	B	B	A	B	B	B	B	A	-
	S10_49621607	97.653	10	49621607	B	A	A	B	B	B	B	B	A	A	-	-	A	A	A	B	B	A	A	B	B	A	A	B	A	B	A	B	B	B	A	B	B	B	B	-	B	B	A	B	B	B	B	A	-
	S10_50026810	100.094	10	50026810	A	A	A	B	B	B	B	B	A	A	-	-	A	A	A	B	B	A	A	B	B	A	A	B	A	B	A	B	B	B	A	A	B	B	B	-	B	B	A	B	B	B	B	A	B
	S10_52600074	104.05	10	52600074	A	A	-	B	B	B	B	B	A	A	-	A	A	A	A	A	B	A	A	B	B	A	A	-	A	B	A	B	B	B	A	A	B	B	-	-	A	-	A	-	B	B	B	A	A
	S10_53080452	107.179	10	53080452	A	A	-	B	B	B	B	A	A	B	A	A	A	A	A	A	B	A	A	B	B	A	A	B	A	B	A	B	B	B	A	A	B	B	-	-	A	B	A	B	B	B	B	A	A
	S10_53093658	107.179	10	53093658	A	A	A	B	B	B	B	A	A	-	A	A	A	A	A	A	B	A	A	B	B	A	A	-	A	B	A	B	B	B	A	A	B	B	B	-	A	B	A	B	B	B	B	A	A
	S10_54680689	107.767	10	54680689	A	A	-	B	B	B	B	A	A	B	A	A	A	A	-	A	B	A	A	B	B	A	A	A	A	-	A	B	B	B	A	A	B	B	B	-	A	B	A	B	B	-	B	A	A
	S10_56110887	112.209	10	56110887	A	A	-	B	B	B	B	A	-	B	A	A	A	A	A	A	B	A	B	B	B	A	A	A	A	B	A	B	B	B	A	A	-	A	B	-	A	B	A	B	B	B	B	A	A
	S10_56166149	113.372	10	56166149	A	A	-	B	B	B	B	A	-	B	A	A	A	A	A	A	B	A	B	B	B	A	A	A	A	B	A	B	B	B	A	A	-	A	B	-	A	B	A	B	B	B	A	A	A
	S10_56646511	116.463	10	56646511	A	A	A	B	B	B	B	A	B	B	A	A	A	A	A	B	B	A	B	B	B	A	A	A	A	B	A	B	B	B	A	A	-	A	B	-	A	B	A	B	B	B	-	A	-
	S10_56994002	119.515	10	56994002	A	A	A	B	B	B	B	A	B	B	A	A	A	A	A	B	B	A	B	B	B	A	A	B	A	B	A	B	B	B	-	A	-	A	B	-	A	B	A	B	B	B	-	A	-
	S10_57441194	123.226	10	57441194	A	A	A	B	B	B	B	A	B	B	A	A	A	A	A	B	B	A	A	B	B	A	A	B	A	B	A	B	A	A	B	A	-	A	B	A	A	B	A	B	B	B	A	A	A
	S10_57513049	123.781	10	57513049	A	A	A	B	B	B	B	A	B	B	A	A	A	A	A	B	B	A	A	B	B	A	A	B	A	B	A	B	A	A	-	A	-	A	B	A	A	B	A	B	B	B	A	A	A
	S10_57590703	123.781	10	57590703	A	A	A	B	B	B	B	A	-	B	A	A	A	A	A	B	B	A	A	B	B	A	A	B	A	B	A	B	A	A	B	A	-	A	B	A	A	B	A	B	B	B	A	A	A
	S10_57640853	123.781	10	57640853	A	A	A	B	B	B	B	A	-	-	A	A	A	A	A	B	B	A	A	B	B	A	A	B	A	B	A	B	A	A	-	A	-	A	B	A	A	B	A	B	B	B	A	A	A
	S10_57801634	124.343	10	57801634	A	A	A	B	B	B	B	A	-	B	A	A	A	A	A	B	B	A	A	B	A	A	A	B	A	B	A	B	A	A	-	A	-	A	B	A	A	B	A	B	B	B	A	A	A
	S10_57949425	126.029	10	57949425	A	A	A	B	B	B	B	A	B	B	A	A	A	A	A	B	B	A	A	B	A	A	A	B	A	B	A	B	A	A	B	A	-	A	B	A	A	B	A	B	B	B	A	A	A
	S10_58521233	129.009	10	58521233	A	A	A	-	B	A	A	A	-	-	A	A	A	A	A	B	A	A	A	B	A	A	A	B	A	B	A	B	A	A	-	A	-	A	B	A	A	B	A	B	B	B	A	A	A
	S10_58553625	129.597	10	58553625	A	A	A	-	B	A	A	A	B	B	A	A	A	A	A	B	A	A	A	B	A	A	A	B	A	B	A	B	A	A	B	A	-	A	B	-	A	B	A	B	B	B	A	A	A
	S10_58610418	130.774	10	58610418	A	A	A	-	B	A	A	A	B	-	A	A	A	A	A	B	A	A	A	B	A	A	A	B	A	B	A	B	A	A	B	A	-	A	B	-	A	A	A	B	B	B	A	A	A
	S10_58624392	131.349	10	58624392	A	A	A	-	B	A	A	A	B	-	A	A	A	A	A	B	A	A	A	B	A	A	A	B	A	B	A	B	A	A	B	A	-	A	B	-	A	A	B	B	B	B	A	A	A
	S10_59113854	137.298	10	59113854	A	A	A	B	B	B	A	B	B	-	A	A	A	-	A	A	A	A	A	B	A	A	A	B	A	B	A	B	A	A	B	A	-	A	B	-	A	A	B	B	B	B	A	B	A
	S10_59482408	137.298	10	59482408	A	A	A	B	B	B	A	B	B	-	A	A	A	A	A	A	A	A	A	B	A	A	A	B	A	B	A	B	-	A	B	A	-	A	B	-	A	A	B	B	B	B	A	B	A
	S10_59433733	137.893	10	59433733	A	A	A	B	B	B	A	B	B	-	A	A	A	A	A	A	A	A	A	B	A	A	A	B	A	B	A	B	B	A	B	A	-	A	B	-	A	A	B	B	B	B	A	B	A
	S10_59637567	138.481	10	59637567	A	A	A	B	B	B	A	B	B	-	A	A	A	A	A	A	A	A	A	B	A	A	A	B	A	B	A	B	-	A	B	A	-	A	B	-	A	A	B	B	B	B	A	B	A
	S10_59700935	138.481	10	59700935	A	A	A	B	B	B	A	B	B	-	A	A	A	A	A	A	A	A	A	B	A	A	A	B	A	B	A	B	B	A	B	A	-	A	B	-	A	A	B	B	B	B	A	B	A
	S10_60253160	139.069	10	60253160	A	A	A	B	B	B	A	B	B	-	A	A	A	A	A	A	A	A	A	B	A	A	A	B	A	B	A	B	B	A	-	A	-	A	B	-	B	A	B	B	B	B	A	B	A
	S10_60298946	139.069	10	60298946	A	A	A	B	B	B	A	B	B	B	A	A	A	A	A	A	A	A	A	B	A	A	A	B	A	B	A	B	B	A	A	A	A	A	B	-	B	A	B	B	B	B	A	B	A
	S10_60575037	141.481	10	60575037	A	A	A	B	B	B	A	B	B	-	A	A	A	A	A	A	A	A	A	B	A	A	A	B	A	B	A	B	B	A	-	B	A	A	B	B	B	A	B	B	B	B	A	B	A
	S10_60715284	143.781	10	60715284	A	A	A	B	B	B	A	B	B	-	A	A	A	A	A	A	A	A	A	B	A	A	A	B	A	B	A	B	B	A	-	B	A	A	B	B	B	A	B	B	B	B	A	B	A
	S10_60612402	150.227	10	60612402	A	A	A	B	B	B	A	B	B	-	A	A	A	A	A	A	A	A	A	B	A	A	A	B	A	A	A	A	A	A	-	B	A	A	A	B	A	A	B	A	A	A	A	-	A
[truncated: 51 more columns]
